# Supplementary material for: The interactome of a family of potential methyltransferases in HeLa cells
Source: Sci Rep. 2019 Apr 29;9:6584. doi: 10.1038/s41598-019-43010-2 (PMC6488577; doi:10.1038/s41598-019-43010-2)
Supplement: Supplementary file 2 — Dataset 1 [file 41598_2019_43010_MOESM2_ESM.xlsx]

## Sheet: Proteingroups_METTL24
Protein IDs	Majority protein IDs	Peptide counts (all)	Peptide counts (razor+unique)	Peptide counts (unique)	Protein names	Gene names	Fasta headers	Number of proteins	Peptides	Razor + unique peptides	Unique peptides	Peptides M24_1	Peptides M24_2	Peptides M24_3	Peptides WT1	Peptides WT2	Peptides WT3	Razor + unique peptides M24_1	Razor + unique peptides M24_2	Razor + unique peptides M24_3	Razor + unique peptides WT1	Razor + unique peptides WT2	Razor + unique peptides WT3	Unique peptides M24_1	Unique peptides M24_2	Unique peptides M24_3	Unique peptides WT1	Unique peptides WT2	Unique peptides WT3	Sequence coverage [%]	Unique + razor sequence coverage [%]	Unique sequence coverage [%]	Mol. weight [kDa]	Sequence length	Sequence lengths	Q-value	Identification type M24_1	Identification type M24_2	Identification type M24_3	Identification type WT1	Identification type WT2	Identification type WT3	Sequence coverage M24_1 [%]	Sequence coverage M24_2 [%]	Sequence coverage M24_3 [%]	Sequence coverage WT1 [%]	Sequence coverage WT2 [%]	Sequence coverage WT3 [%]	Intensity
P98179;A0A024QYX3	P98179;A0A024QYX3	1;1	1;1	1;1	Putative RNA-binding protein 3	RBM3	>sp|P98179|RBM3_HUMAN RNA-binding protein 3 OS=Homo sapiens GN=RBM3 PE=1 SV=1;>tr|A0A024QYX3|A0A024QYX3_HUMAN RNA binding motif (RNP1, RRM) protein 3, isoform CRA_c OS=Homo sapiens GN=RBM3 PE=4 SV=1	2	1	1	1	1	0	1	0	0	1	1	0	1	0	0	1	1	0	1	0	0	1	11.5	11.5	11.5	17.17	157	157;157	0.0071174	By matching	By matching	By MS/MS	By matching	By matching	By MS/MS	11.5	0	11.5	0	0	11.5	2872700
B3KN91;Q9UET6;A0A024QYX5;B7Z4K4	B3KN91;Q9UET6;A0A024QYX5;B7Z4K4	2;2;2;1	2;2;2;1	2;2;2;1	Putative tRNA (cytidine(32)/guanosine(34)-2-O)-methyltransferase	FTSJ1	>tr|B3KN91|B3KN91_HUMAN Putative tRNA (cytidine(32)/guanosine(34)-2-O)-methyltransferase OS=Homo sapiens GN=FTSJ1 PE=2 SV=1;>sp|Q9UET6|TRM7_HUMAN Putative tRNA (cytidine(32)/guanosine(34)-2-O)-methyltransferase OS=Homo sapiens GN=FTSJ1 PE=1 SV=2;>tr|A0A0	4	2	2	2	2	2	2	2	2	2	2	2	2	2	2	2	2	2	2	2	2	2	10.4	10.4	10.4	35.895	327	327;329;329;192	0	By MS/MS	By MS/MS	By matching	By MS/MS	By matching	By MS/MS	10.4	10.4	10.4	10.4	10.4	10.4	12832000
B3KNA1;B4DZN1;Q9NSW6;Q9UBN7;A0A024QZ26;B4DZH6;A6NDI8;E7EPS2;B3KT76;Q9NZS3;C9J172;Q9BRX7;E9PEH1;E7EP63;E7ER52;B4DJ18;B3KMC3;B3KVK5;C9JEF4	B3KNA1;B4DZN1;Q9NSW6;Q9UBN7;A0A024QZ26;B4DZH6;A6NDI8;E7EPS2;B3KT76;Q9NZS3	7;7;7;7;7;7;4;4;4;4;3;3;3;3;3;3;3;3;1	7;7;7;7;7;7;4;4;4;4;3;3;3;3;3;3;3;3;1	7;7;7;7;7;7;4;4;4;4;3;3;3;3;3;3;3;3;1	Histone deacetylase 6	DKFZp566E044;HDAC6	>tr|B3KNA1|B3KNA1_HUMAN cDNA FLJ14021 fis, clone HEMBA1002513, highly similar to Histone deacetylase 6 (Fragment) OS=Homo sapiens PE=2 SV=1;>tr|B4DZN1|B4DZN1_HUMAN cDNA FLJ56624, highly similar to Histone deacetylase 6 OS=Homo sapiens PE=2 SV=1;>tr|Q9NSW6|	19	7	7	7	6	7	6	7	6	6	6	7	6	7	6	6	6	7	6	7	6	6	10.9	10.9	10.9	89.748	817	817;1205;1209;1215;1215;1229;210;269;876;1066;142;146;161;167;171;296;726;863;51	0	By MS/MS	By MS/MS	By MS/MS	By MS/MS	By MS/MS	By MS/MS	10	10.9	9.8	10.9	10.3	9.8	76462000
P31040;A0A024QZ30;D6RFM5;B3KT34;Q0QF12;A0A087X1I3;B4DYN5;B3KYA5;B7Z668;B4DNB2;H0Y8X1;B7Z9R0;B7Z5M3;B7Z6J5	P31040;A0A024QZ30;D6RFM5;B3KT34;Q0QF12;A0A087X1I3;B4DYN5	18;18;17;13;13;12;12;7;2;2;1;1;1;1	18;18;17;13;13;12;12;7;2;2;1;1;1;1	18;18;17;13;13;12;12;7;2;2;1;1;1;1	Succinate dehydrogenase [ubiquinone] flavoprotein subunit, mitochondrial	SDHA	>sp|P31040|SDHA_HUMAN Succinate dehydrogenase [ubiquinone] flavoprotein subunit, mitochondrial OS=Homo sapiens GN=SDHA PE=1 SV=2;>tr|A0A024QZ30|A0A024QZ30_HUMAN Succinate dehydrogenase [ubiquinone] flavoprotein subunit, mitochondrial OS=Homo sapiens GN=SDH	14	18	18	18	15	18	15	15	18	16	15	18	15	15	18	16	15	18	15	15	18	16	37.3	37.3	37.3	72.691	664	664;664;583;439;550;519;668;258;106;125;126;161;161;263	0	By MS/MS	By MS/MS	By MS/MS	By MS/MS	By MS/MS	By MS/MS	30	37.3	33.7	32.2	37.3	35.4	462030000
Q9BZG1;A0A024QZ68;A8MYQ9;B4DNC0;C9JY26;Q6NXT3;K7EIF2;H7C0Y7;C9JBG0;Q96PJ7;E7ES60;V9GY61;K7EJW7;J3QLC6	Q9BZG1;A0A024QZ68;A8MYQ9;B4DNC0;C9JY26;Q6NXT3;K7EIF2;H7C0Y7;C9JBG0;Q96PJ7;E7ES60	4;4;4;4;3;3;2;2;2;2;2;1;1;1	4;4;4;4;3;3;2;2;2;2;2;1;1;1	4;4;4;4;3;3;2;2;2;2;2;1;1;1	Ras-related protein Rab-34	RAB34	>sp|Q9BZG1|RAB34_HUMAN Ras-related protein Rab-34 OS=Homo sapiens GN=RAB34 PE=1 SV=1;>tr|A0A024QZ68|A0A024QZ68_HUMAN RAB34, member RAS oncogene family, isoform CRA_b OS=Homo sapiens GN=RAB34 PE=3 SV=1;>tr|A8MYQ9|A8MYQ9_HUMAN Ras-related protein Rab-34, iso	14	4	4	4	3	3	3	3	3	3	3	3	3	3	3	3	3	3	3	3	3	3	19.3	19.3	19.3	29.044	259	259;259;260;274;258;259;149;171;210;211;268;48;51;156	0	By matching	By matching	By MS/MS	By MS/MS	By MS/MS	By MS/MS	13.1	13.1	13.1	13.1	13.1	13.9	13239000
Q96C19;A0A024QZ77;H0Y4Y4	Q96C19;A0A024QZ77	4;4;1	4;4;1	4;4;1	EF-hand domain-containing protein D2	EFHD2	>sp|Q96C19|EFHD2_HUMAN EF-hand domain-containing protein D2 OS=Homo sapiens GN=EFHD2 PE=1 SV=1;>tr|A0A024QZ77|A0A024QZ77_HUMAN EF-hand domain family, member D2, isoform CRA_a OS=Homo sapiens GN=EFHD2 PE=4 SV=1	3	4	4	4	4	4	4	4	4	1	4	4	4	4	4	1	4	4	4	4	4	1	20	20	20	26.697	240	240;240;179	0	By MS/MS	By MS/MS	By MS/MS	By MS/MS	By matching	By matching	20	20	20	20	20	6.2	31742000
Q0QEW2;H0YHA7;Q07020;A0A024QZD1;J3QQ67;G3V203;F8VUA6;F8VYV2;B4DDY5;A0A075B7A0	Q0QEW2;H0YHA7;Q07020;A0A024QZD1;J3QQ67;G3V203;F8VUA6;F8VYV2;B4DDY5;A0A075B7A0	6;6;6;6;6;5;4;4;3;3	6;6;6;6;6;5;4;4;3;3	6;6;6;6;6;5;4;4;3;3	60S ribosomal protein L18	RPL18	>tr|Q0QEW2|Q0QEW2_HUMAN Ribosomal protein L18 (Fragment) OS=Homo sapiens GN=RPL18 PE=2 SV=1;>tr|H0YHA7|H0YHA7_HUMAN 60S ribosomal protein L18 (Fragment) OS=Homo sapiens GN=RPL18 PE=1 SV=1;>sp|Q07020|RL18_HUMAN 60S ribosomal protein L18 OS=Homo sapiens GN=R	10	6	6	6	3	6	6	6	4	3	3	6	6	6	4	3	3	6	6	6	4	3	39	39	39	18.732	164	164;167;188;188;190;164;130;133;137;138	0	By MS/MS	By MS/MS	By MS/MS	By MS/MS	By MS/MS	By MS/MS	23.8	39	39	39	23.8	23.2	327840000
P08621;A8KAQ5;A0A024QZD5;M0QX04;M0QYR1;Q9UFS1;B3KPV0	P08621;A8KAQ5;A0A024QZD5;M0QX04;M0QYR1;Q9UFS1;B3KPV0	2;2;2;1;1;1;1	2;2;2;1;1;1;1	2;2;2;1;1;1;1	U1 small nuclear ribonucleoprotein 70 kDa	SNRNP70;DKFZp434N041	>sp|P08621|RU17_HUMAN U1 small nuclear ribonucleoprotein 70 kDa OS=Homo sapiens GN=SNRNP70 PE=1 SV=2;>tr|A8KAQ5|A8KAQ5_HUMAN cDNA FLJ77404, highly similar to Homo sapiens small nuclear ribonucleoprotein 70kDa polypeptide (RNP antigen) (SNRP70), transcript	7	2	2	2	2	2	2	2	2	0	2	2	2	2	2	0	2	2	2	2	2	0	6.2	6.2	6.2	51.556	437	437;437;437;33;94;122;341	0	By MS/MS	By MS/MS	By MS/MS	By MS/MS	By matching	By matching	6.2	6.2	6.2	6.2	6.2	0	6589100
Q05CP8;Q16204;A0A024QZJ7	Q05CP8;Q16204;A0A024QZJ7	2;2;2	2;2;2	2;2;2	Coiled-coil domain-containing protein 6	CCDC6	>tr|Q05CP8|Q05CP8_HUMAN CCDC6 protein (Fragment) OS=Homo sapiens GN=CCDC6 PE=2 SV=1;>sp|Q16204|CCDC6_HUMAN Coiled-coil domain-containing protein 6 OS=Homo sapiens GN=CCDC6 PE=1 SV=2;>tr|A0A024QZJ7|A0A024QZJ7_HUMAN Coiled-coil domain containing 6, isoform C	3	2	2	2	2	1	2	2	2	2	2	1	2	2	2	2	2	1	2	2	2	2	9.9	9.9	9.9	38.163	334	334;474;474	0	By MS/MS	By MS/MS	By matching	By MS/MS	By MS/MS	By MS/MS	9.9	4.2	9.9	9.9	9.9	9.9	8436200
B4DSN3;G5EA31;P53992;A0A024QZM6;B7ZAY6	B4DSN3;G5EA31;P53992;A0A024QZM6;B7ZAY6	8;8;8;8;4	8;8;8;8;4	8;8;8;8;4	Protein transport protein Sec24C	SEC24C	>tr|B4DSN3|B4DSN3_HUMAN cDNA FLJ60345, highly similar to Protein transport protein Sec24C OS=Homo sapiens PE=2 SV=1;>tr|G5EA31|G5EA31_HUMAN Protein transport protein Sec24C OS=Homo sapiens GN=SEC24C PE=1 SV=1;>sp|P53992|SC24C_HUMAN Protein transport protei	5	8	8	8	7	8	7	8	6	7	7	8	7	8	6	7	7	8	7	8	6	7	11.8	11.8	11.8	106.56	975	975;1042;1094;1094;342	0	By MS/MS	By MS/MS	By MS/MS	By MS/MS	By MS/MS	By MS/MS	10.3	11.8	10.3	11.8	8.4	10.3	44759000
B4E3Q9;B3KXA2;A0A024QZN4;V9HWK2;P18206;Q5JQ13	B4E3Q9;B3KXA2;A0A024QZN4;V9HWK2;P18206;Q5JQ13	4;4;4;4;4;3	4;4;4;4;4;3	4;4;4;4;4;3	Vinculin	VCL	>tr|B4E3Q9|B4E3Q9_HUMAN cDNA FLJ59659, highly similar to Vinculin OS=Homo sapiens PE=2 SV=1;>tr|B3KXA2|B3KXA2_HUMAN cDNA FLJ45031 fis, clone BRAWH3018548, highly similar to Vinculin OS=Homo sapiens PE=2 SV=1;>tr|A0A024QZN4|A0A024QZN4_HUMAN Vinculin, isofor	6	4	4	4	2	0	0	0	1	4	2	0	0	0	1	4	2	0	0	0	1	4	7.1	7.1	7.1	100.94	927	927;1006;1066;1134;1134;806	0	By matching	By matching	By matching	By matching	By matching	By MS/MS	3.9	0	0	0	2.4	7.1	6950800
A0A024QZN8;Q5GLZ8;A8K9U4;H0Y6K7	A0A024QZN8;Q5GLZ8;A8K9U4	4;4;3;1	4;4;3;1	4;4;3;1	Probable E3 ubiquitin-protein ligase HERC4	HERC4	>tr|A0A024QZN8|A0A024QZN8_HUMAN Hect domain and RLD 4, isoform CRA_b OS=Homo sapiens GN=HERC4 PE=4 SV=1;>sp|Q5GLZ8|HERC4_HUMAN Probable E3 ubiquitin-protein ligase HERC4 OS=Homo sapiens GN=HERC4 PE=1 SV=1;>tr|A8K9U4|A8K9U4_HUMAN cDNA FLJ77205, highly simil	4	4	4	4	2	4	4	3	2	3	2	4	4	3	2	3	2	4	4	3	2	3	5.8	5.8	5.8	117.7	1049	1049;1057;1027;399	0	By matching	By MS/MS	By matching	By MS/MS	By MS/MS	By MS/MS	3.1	5.8	5.8	4	3.1	4.3	7534600
A0A0A0MR02;P45880;A0A024QZT0;A0A024QZN9;Q5JSD2;Q5JSD1;B4DKM5;A2A3S1	A0A0A0MR02;P45880;A0A024QZT0;A0A024QZN9;Q5JSD2;Q5JSD1;B4DKM5	5;5;5;5;3;3;3;2	5;5;5;5;3;3;3;2	5;5;5;5;3;3;3;2	Voltage-dependent anion-selective channel protein 2	VDAC2	>tr|A0A0A0MR02|A0A0A0MR02_HUMAN Voltage-dependent anion-selective channel protein 2 (Fragment) OS=Homo sapiens GN=VDAC2 PE=1 SV=1;>sp|P45880|VDAC2_HUMAN Voltage-dependent anion-selective channel protein 2 OS=Homo sapiens GN=VDAC2 PE=1 SV=2;>tr|A0A024QZT0|A	8	5	5	5	4	4	3	3	3	5	4	4	3	3	3	5	4	4	3	3	3	5	23.8	23.8	23.8	30.348	282	282;294;294;319;194;204;255;109	0	By MS/MS	By MS/MS	By MS/MS	By MS/MS	By MS/MS	By MS/MS	20.9	20.9	14.2	14.2	14.2	23.8	26048000
Q9BRX2;A0A024QZR3;B3KPC1	Q9BRX2;A0A024QZR3;B3KPC1	16;16;15	16;16;15	16;16;15	Protein pelota homolog	PELO	>sp|Q9BRX2|PELO_HUMAN Protein pelota homolog OS=Homo sapiens GN=PELO PE=1 SV=2;>tr|A0A024QZR3|A0A024QZR3_HUMAN Protein pelota homolog OS=Homo sapiens GN=hCG_2002731 PE=3 SV=1;>tr|B3KPC1|B3KPC1_HUMAN Protein pelota homolog OS=Homo sapiens PE=2 SV=1	3	16	16	16	16	15	14	14	13	13	16	15	14	14	13	13	16	15	14	14	13	13	49.6	49.6	49.6	43.359	385	385;385;385	0	By MS/MS	By MS/MS	By MS/MS	By MS/MS	By MS/MS	By MS/MS	49.6	40.8	44.2	37.4	34.8	40.8	289710000
A0A024QZV0;Q86UY0;Q6EHZ3;Q658S9;Q8NBS9	A0A024QZV0;Q86UY0;Q6EHZ3;Q658S9;Q8NBS9	9;9;9;9;9	9;9;9;9;9	9;9;9;9;9	Thioredoxin domain-containing protein 5	TXNDC5;STRF8;DKFZp666I134	>tr|A0A024QZV0|A0A024QZV0_HUMAN HCG1811539, isoform CRA_b OS=Homo sapiens GN=hCG_1811539 PE=3 SV=1;>tr|Q86UY0|Q86UY0_HUMAN Protein BLOC1S5-TXNDC5 OS=Homo sapiens GN=TXNDC5 PE=1 SV=1;>tr|Q6EHZ3|Q6EHZ3_HUMAN Putative uncharacterized protein STRF8 OS=Homo sap	5	9	9	9	9	8	8	8	8	7	9	8	8	8	8	7	9	8	8	8	8	7	37.7	37.7	37.7	36.177	324	324;360;363;392;432	0	By MS/MS	By MS/MS	By MS/MS	By MS/MS	By MS/MS	By MS/MS	37.7	31.5	34.9	34.9	34.9	27.8	118750000
Q96S59;A0A024QZW3	Q96S59;A0A024QZW3	2;2	2;2	2;2	Ran-binding protein 9	RANBP9	>sp|Q96S59|RANB9_HUMAN Ran-binding protein 9 OS=Homo sapiens GN=RANBP9 PE=1 SV=1;>tr|A0A024QZW3|A0A024QZW3_HUMAN RAN binding protein 9, isoform CRA_a OS=Homo sapiens GN=RANBP9 PE=4 SV=1	2	2	2	2	2	2	2	2	2	2	2	2	2	2	2	2	2	2	2	2	2	2	3.2	3.2	3.2	77.846	729	729;729	0	By matching	By MS/MS	By MS/MS	By MS/MS	By MS/MS	By matching	3.2	3.2	3.2	3.2	3.2	3.2	6040500
P49790;A0A024QZW7	P49790;A0A024QZW7	1;1	1;1	1;1	Nuclear pore complex protein Nup153	NUP153	>sp|P49790|NU153_HUMAN Nuclear pore complex protein Nup153 OS=Homo sapiens GN=NUP153 PE=1 SV=2;>tr|A0A024QZW7|A0A024QZW7_HUMAN Nucleoporin 153kDa, isoform CRA_a OS=Homo sapiens GN=NUP153 PE=4 SV=1	2	1	1	1	1	1	1	1	1	1	1	1	1	1	1	1	1	1	1	1	1	1	1.6	1.6	1.6	153.94	1475	1475;1475	0	By MS/MS	By matching	By MS/MS	By MS/MS	By MS/MS	By MS/MS	1.6	1.6	1.6	1.6	1.6	1.6	5911600
Q13155;B2R7M3;A0A024QZY1;F8W950;A8MU58;F8WCL2	Q13155;B2R7M3;A0A024QZY1;F8W950;A8MU58	6;6;6;5;4;1	6;6;6;5;4;1	6;6;6;5;4;1	Aminoacyl tRNA synthase complex-interacting multifunctional protein 2	AIMP2	>sp|Q13155|AIMP2_HUMAN Aminoacyl tRNA synthase complex-interacting multifunctional protein 2 OS=Homo sapiens GN=AIMP2 PE=1 SV=2;>tr|B2R7M3|B2R7M3_HUMAN cDNA, FLJ93510, highly similar to Homo sapiens JTV1 gene (JTV1), mRNA OS=Homo sapiens PE=2 SV=1;>tr|A0A0	6	6	6	6	6	6	6	6	6	5	6	6	6	6	6	5	6	6	6	6	6	5	25.9	25.9	25.9	35.348	320	320;320;320;251;242;48	0	By MS/MS	By MS/MS	By MS/MS	By MS/MS	By MS/MS	By MS/MS	25.9	25.9	25.9	25.9	25.9	23.8	107420000
Q99880;Q99879;Q99877;Q93079;Q5QNW6;P62807;P58876;P57053;O60814;B2R4S9;A8K9J7;A0A024RCL8;A0A024RCJ9;A0A024QZZ7;I6L9F7;U3KQK0;B4DR52;Q0D2M2;Q96A08;L0R4T3	Q99880;Q99879;Q99877;Q93079;Q5QNW6;P62807;P58876;P57053;O60814;B2R4S9;A8K9J7;A0A024RCL8;A0A024RCJ9;A0A024QZZ7;I6L9F7;U3KQK0;B4DR52;Q0D2M2;Q96A08	6;6;6;6;6;6;6;6;6;6;6;6;6;6;6;6;6;5;3;2	6;6;6;6;6;6;6;6;6;6;6;6;6;6;6;6;6;5;3;2	2;2;2;2;2;2;2;2;2;2;2;2;2;2;2;2;2;2;0;0	Histone H2B type 1-L;Histone H2B type 1-M;Histone H2B type 1-N;Histone H2B type 1-H;Histone H2B type 2-F;Histone H2B type 1-C/E/F/G/I;Histone H2B type 1-D;Histone H2B type F-S;Histone H2B type 1-K;Histone H2B;Histone H2B type 1-A	HIST1H2BL;HIST1H2BM;HIST1H2BN;HIST1H2BH;HIST2H2BF;HIST1H2BC;HIST1H2BD;H2BFS;HIST1H2BK;HIST1H2BI;HIST1H2BA	>sp|Q99880|H2B1L_HUMAN Histone H2B type 1-L OS=Homo sapiens GN=HIST1H2BL PE=1 SV=3;>sp|Q99879|H2B1M_HUMAN Histone H2B type 1-M OS=Homo sapiens GN=HIST1H2BM PE=1 SV=3;>sp|Q99877|H2B1N_HUMAN Histone H2B type 1-N OS=Homo sapiens GN=HIST1H2BN PE=1 SV=3;>sp|Q93	20	6	6	2	6	6	6	5	5	6	6	6	6	5	5	6	2	2	2	1	2	2	42.1	42.1	7.9	13.952	126	126;126;126;126;126;126;126;126;126;126;126;126;126;126;138;166;166;126;127;67	0	By MS/MS	By MS/MS	By MS/MS	By MS/MS	By MS/MS	By MS/MS	42.1	42.1	42.1	41.3	35.7	42.1	563310000
Q9NXA8;A0A024R012	Q9NXA8;A0A024R012	2;2	2;2	2;2	NAD-dependent protein deacylase sirtuin-5, mitochondrial	SIRT5	>sp|Q9NXA8|SIR5_HUMAN NAD-dependent protein deacylase sirtuin-5, mitochondrial OS=Homo sapiens GN=SIRT5 PE=1 SV=2;>tr|A0A024R012|A0A024R012_HUMAN Sirtuin (Silent mating type information regulation 2 homolog) 5 (S. cerevisiae), isoform CRA_b OS=Homo sapiens	2	2	2	2	1	1	1	2	1	1	1	1	1	2	1	1	1	1	1	2	1	1	9	9	9	33.881	310	310;310	0	By matching	By matching	By MS/MS	By MS/MS	By MS/MS	By matching	3.5	3.5	3.5	9	3.5	3.5	4457400
Q93077;Q7L7L0;Q08AJ9;P04908;A0A024R017;Q96QV6;P16104;V9GZN0;Q8IUE6	Q93077;Q7L7L0;Q08AJ9;P04908;A0A024R017;Q96QV6;P16104	4;4;4;4;4;2;2;1;1	1;1;1;1;1;0;0;0;0	1;1;1;1;1;0;0;0;0	Histone H2A type 1-C;Histone H2A type 3;Histone H2A;Histone H2A type 1-B/E;Histone H2A type 1-A;Histone H2A.x	HIST1H2AC;HIST3H2A;HIST1H2AB;HIST1H2AA;H2AFX	>sp|Q93077|H2A1C_HUMAN Histone H2A type 1-C OS=Homo sapiens GN=HIST1H2AC PE=1 SV=3;>sp|Q7L7L0|H2A3_HUMAN Histone H2A type 3 OS=Homo sapiens GN=HIST3H2A PE=1 SV=3;>tr|Q08AJ9|Q08AJ9_HUMAN Histone H2A OS=Homo sapiens GN=HIST1H2AB PE=2 SV=1;>sp|P04908|H2A1B_HU	9	4	1	1	4	4	4	3	3	4	1	1	1	1	1	1	1	1	1	1	1	1	35.4	8.5	8.5	14.105	130	130;130;130;130;130;131;143;47;130	0.0057887	By MS/MS	By MS/MS	By MS/MS	By MS/MS	By matching	By matching	35.4	35.4	35.4	30	30	35.4	9749500
A0A0C4DGV3;A0A024R048;B7Z8V7;Q4G0N4	A0A0C4DGV3;A0A024R048;B7Z8V7;Q4G0N4	3;3;3;3	3;3;3;3	3;3;3;3	NAD kinase 2, mitochondrial	NADK2	>tr|A0A0C4DGV3|A0A0C4DGV3_HUMAN NAD kinase 2, mitochondrial OS=Homo sapiens GN=NADK2 PE=1 SV=1;>tr|A0A024R048|A0A024R048_HUMAN NAD kinase 2, mitochondrial OS=Homo sapiens GN=FLJ30596 PE=3 SV=1;>tr|B7Z8V7|B7Z8V7_HUMAN NAD kinase 2, mitochondrial OS=Homo sap	4	3	3	3	3	3	3	3	3	3	3	3	3	3	3	3	3	3	3	3	3	3	16.2	16.2	16.2	28.255	247	247;279;301;442	0	By matching	By MS/MS	By MS/MS	By MS/MS	By MS/MS	By MS/MS	16.2	16.2	16.2	16.2	16.2	16.2	12043000
Q8N995;Q5XJ04;Q01581;A0A024R059;D6RIW1	Q8N995;Q5XJ04;Q01581;A0A024R059	6;6;6;6;1	6;6;6;6;1	6;6;6;6;1	Hydroxymethylglutaryl-CoA synthase, cytoplasmic	HMGCS1	>tr|Q8N995|Q8N995_HUMAN cDNA FLJ38173 fis, clone FCBBF1000053, highly similar to HYDROXYMETHYLGLUTARYL-COA SYNTHASE, CYTOPLASMIC OS=Homo sapiens PE=2 SV=1;>tr|Q5XJ04|Q5XJ04_HUMAN 3-hydroxy-3-methylglutaryl-Coenzyme A synthase 1 (Soluble) OS=Homo sapiens GN	5	6	6	6	6	5	5	3	5	4	6	5	5	3	5	4	6	5	5	3	5	4	18.1	18.1	18.1	56.238	509	509;520;520;520;95	0	By MS/MS	By MS/MS	By MS/MS	By matching	By MS/MS	By matching	18.1	15.5	15.7	7.7	16.1	12.6	27738000
E9PF10;O75694;A0A024R071;B4DLT2;B3KMK3;D6RA13	E9PF10;O75694;A0A024R071;B4DLT2	20;20;20;19;5;1	20;20;20;19;5;1	20;20;20;19;5;1	Nuclear pore complex protein Nup155	NUP155	>tr|E9PF10|E9PF10_HUMAN Nuclear pore complex protein Nup155 OS=Homo sapiens GN=NUP155 PE=1 SV=1;>sp|O75694|NU155_HUMAN Nuclear pore complex protein Nup155 OS=Homo sapiens GN=NUP155 PE=1 SV=1;>tr|A0A024R071|A0A024R071_HUMAN Nucleoporin 155kDa, isoform CRA_a	6	20	20	20	18	17	17	15	17	13	18	17	17	15	17	13	18	17	17	15	17	13	23.6	23.6	23.6	148.09	1327	1327;1391;1391;1353;382;54	0	By MS/MS	By MS/MS	By MS/MS	By MS/MS	By MS/MS	By MS/MS	20.9	20.4	19	15.7	19.4	14.7	285220000
Q9BRK5;A0A024R084;A0A024R0A9	Q9BRK5;A0A024R084;A0A024R0A9	2;2;1	2;2;1	2;2;1	45 kDa calcium-binding protein	SDF4	>sp|Q9BRK5|CAB45_HUMAN 45 kDa calcium-binding protein OS=Homo sapiens GN=SDF4 PE=1 SV=1;>tr|A0A024R084|A0A024R084_HUMAN Stromal cell derived factor 4, isoform CRA_c OS=Homo sapiens GN=SDF4 PE=4 SV=1;>tr|A0A024R0A9|A0A024R0A9_HUMAN Stromal cell derived fact	3	2	2	2	2	1	2	0	0	0	2	1	2	0	0	0	2	1	2	0	0	0	11.6	11.6	11.6	41.806	362	362;362;348	0	By MS/MS	By matching	By MS/MS	By matching	By matching	By matching	11.6	5.8	11.6	0	0	0	6640600
Q6ZMM9;Q2NKW8;O43865;A0A024R0A8;V5YQL4;Q9BTL0;O43210	Q6ZMM9;Q2NKW8;O43865;A0A024R0A8;V5YQL4;Q9BTL0;O43210	2;2;2;2;2;1;1	2;2;2;2;2;1;1	1;1;1;1;1;1;1	Adenosylhomocysteinase;Putative adenosylhomocysteinase 2	AHCYL1	>tr|Q6ZMM9|Q6ZMM9_HUMAN cDNA FLJ16815 fis, clone THYMU3044175, highly similar to Adenosylhomocysteinase (EC 3.3.1.1) OS=Homo sapiens PE=2 SV=1;>tr|Q2NKW8|Q2NKW8_HUMAN Adenosylhomocysteinase (Fragment) OS=Homo sapiens GN=AHCYL1 PE=2 SV=1;>sp|O43865|SAHH2_HU	7	2	2	1	1	1	2	1	2	1	1	1	2	1	2	1	1	1	1	0	1	1	11	11	6.6	35.359	317	317;505;530;530;1169;199;218	0	By MS/MS	By matching	By MS/MS	By matching	By matching	By matching	6.6	6.6	11	4.4	11	6.6	3751600
Q9GZV0;A0A024R0K2;O75534;A0A024R0E2;E9PLT0;Q96L66;Q9UG93;Q8WU01;E9PKN4;E9PLD4	Q9GZV0;A0A024R0K2;O75534;A0A024R0E2;E9PLT0;Q96L66;Q9UG93	5;5;5;5;4;4;3;2;1;1	5;5;5;5;4;4;3;2;1;1	5;5;5;5;4;4;3;2;1;1	Cold shock domain-containing protein E1	CSDE1;UNR;DKFZp586J0620	>tr|Q9GZV0|Q9GZV0_HUMAN cDNA FLJ12454 fis, clone NT2RM1000555, highly similar to UNR PROTEIN OS=Homo sapiens PE=2 SV=1;>tr|A0A024R0K2|A0A024R0K2_HUMAN Cold shock domain containing E1, RNA-binding, isoform CRA_b OS=Homo sapiens GN=CSDE1 PE=4 SV=1;>sp|O75534	10	5	5	5	5	5	4	5	4	4	5	5	4	5	4	4	5	5	4	5	4	4	9.5	9.5	9.5	85.729	767	767;767;798;798;668;708;369;272;46;94	0	By MS/MS	By MS/MS	By MS/MS	By matching	By MS/MS	By MS/MS	9.5	9.5	8.1	9.5	8.1	7	20252000
P52907;A0A024R0E5;A8K0T9	P52907;A0A024R0E5;A8K0T9	11;11;10	10;10;9	10;10;9	F-actin-capping protein subunit alpha-1	CAPZA1	>sp|P52907|CAZA1_HUMAN F-actin-capping protein subunit alpha-1 OS=Homo sapiens GN=CAPZA1 PE=1 SV=3;>tr|A0A024R0E5|A0A024R0E5_HUMAN Capping protein (Actin filament) muscle Z-line, alpha 1, isoform CRA_a OS=Homo sapiens GN=CAPZA1 PE=4 SV=1;>tr|A8K0T9|A8K0T9_	3	11	10	10	9	10	9	8	10	9	8	9	8	7	9	8	8	9	8	7	9	8	55.2	51.7	51.7	32.922	286	286;286;286	0	By MS/MS	By MS/MS	By MS/MS	By MS/MS	By MS/MS	By MS/MS	47.9	48.6	48.3	43.7	48.6	45.5	175880000
H0Y612;E7EN20;Q9UPN9;A0A024R0F6;B3KN30	H0Y612;E7EN20;Q9UPN9;A0A024R0F6;B3KN30	2;2;2;2;1	2;2;2;2;1	2;2;2;2;1	E3 ubiquitin-protein ligase TRIM33	TRIM33	>tr|H0Y612|H0Y612_HUMAN E3 ubiquitin-protein ligase TRIM33 (Fragment) OS=Homo sapiens GN=TRIM33 PE=1 SV=1;>tr|E7EN20|E7EN20_HUMAN E3 ubiquitin-protein ligase TRIM33 OS=Homo sapiens GN=TRIM33 PE=1 SV=2;>sp|Q9UPN9|TRI33_HUMAN E3 ubiquitin-protein ligase TRIM	5	2	2	2	1	1	1	2	2	0	1	1	1	2	2	0	1	1	1	2	2	0	2.7	2.7	2.7	98.891	888	888;1119;1127;1127;759	0	By matching	By matching	By matching	By MS/MS	By MS/MS	By matching	1.5	1.5	1.5	2.7	2.7	0	1903300
O15235;A0A024R0H2	O15235;A0A024R0H2	4;4	4;4	4;4	28S ribosomal protein S12, mitochondrial	MRPS12	>sp|O15235|RT12_HUMAN 28S ribosomal protein S12, mitochondrial OS=Homo sapiens GN=MRPS12 PE=1 SV=1;>tr|A0A024R0H2|A0A024R0H2_HUMAN Mitochondrial ribosomal protein S12, isoform CRA_a OS=Homo sapiens PE=3 SV=1	2	4	4	4	4	4	4	4	4	2	4	4	4	4	4	2	4	4	4	4	4	2	39.1	39.1	39.1	15.173	138	138;138	0	By MS/MS	By MS/MS	By MS/MS	By MS/MS	By MS/MS	By MS/MS	39.1	39.1	39.1	39.1	39.1	26.8	85177000
M0QYZ0;A8K3W4;A0A024R0J9;A0A0A0MRA5;B7Z4B8;Q9BUJ2;A8K6U7;A8K5K0;M0R203;M0QZV6;M0R0K8;M0QYI8;M0QYM5;M0R3F1	M0QYZ0;A8K3W4;A0A024R0J9;A0A0A0MRA5;B7Z4B8;Q9BUJ2;A8K6U7;A8K5K0;M0R203;M0QZV6;M0R0K8;M0QYI8	3;3;3;3;3;3;3;3;2;2;2;2;1;1	3;3;3;3;3;3;3;3;2;2;2;2;1;1	3;3;3;3;3;3;3;3;2;2;2;2;1;1	Heterogeneous nuclear ribonucleoprotein U-like protein 1	HNRNPUL1	>tr|M0QYZ0|M0QYZ0_HUMAN Heterogeneous nuclear ribonucleoprotein U-like protein 1 (Fragment) OS=Homo sapiens GN=HNRNPUL1 PE=1 SV=1;>tr|A8K3W4|A8K3W4_HUMAN cDNA FLJ75163, highly similar to Homo sapiens heterogeneous nuclear ribonucleoprotein U-like 1 (HNRPUL	14	3	3	3	2	3	2	2	3	2	2	3	2	2	3	2	2	3	2	2	3	2	14	14	14	42.296	371	371;756;756;766;767;856;856;856;81;118;158;172;90;641	0	By matching	By matching	By MS/MS	By MS/MS	By MS/MS	By MS/MS	8.9	14	8.9	8.6	14	8.6	11271000
Q3ZCQ8;Q0VAB1;A0A024R0M6;M0R0C3;M0R2F8;M0R047	Q3ZCQ8;Q0VAB1;A0A024R0M6;M0R0C3;M0R2F8	3;3;3;2;2;1	3;3;3;2;2;1	3;3;3;2;2;1	Mitochondrial import inner membrane translocase subunit TIM50	TIMM50	>sp|Q3ZCQ8|TIM50_HUMAN Mitochondrial import inner membrane translocase subunit TIM50 OS=Homo sapiens GN=TIMM50 PE=1 SV=2;>tr|Q0VAB1|Q0VAB1_HUMAN Translocase of inner mitochondrial membrane 50 homolog (S. cerevisiae) OS=Homo sapiens GN=TIMM50 PE=2 SV=1;>tr|	6	3	3	3	3	3	3	3	3	2	3	3	3	3	3	2	3	3	3	3	3	2	12.5	12.5	12.5	39.646	353	353;456;456;104;157;227	0	By MS/MS	By MS/MS	By matching	By MS/MS	By MS/MS	By MS/MS	12.5	12.5	12.5	12.5	12.5	7.9	14914000
P01137;A0A024R0P8;M0R2S0	P01137;A0A024R0P8;M0R2S0	2;2;1	2;2;1	2;2;1	Transforming growth factor beta-1;Latency-associated peptide	TGFB1	>sp|P01137|TGFB1_HUMAN Transforming growth factor beta-1 OS=Homo sapiens GN=TGFB1 PE=1 SV=2;>tr|A0A024R0P8|A0A024R0P8_HUMAN Transforming growth factor, beta 1 (Camurati-Engelmann disease), isoform CRA_a OS=Homo sapiens GN=TGFB1 PE=3 SV=1;>tr|M0R2S0|M0R2S0_	3	2	2	2	2	2	2	2	2	1	2	2	2	2	2	1	2	2	2	2	2	1	7.2	7.2	7.2	44.341	390	390;390;120	0	By MS/MS	By MS/MS	By matching	By matching	By MS/MS	By matching	7.2	7.2	7.2	7.2	7.2	3.3	4931700
Q8IV08;A0A024R0Q4;M0QZI4;B4DEL6;M0R3G9;M0R1F7	Q8IV08;A0A024R0Q4;M0QZI4;B4DEL6	4;4;2;2;1;1	4;4;2;2;1;1	4;4;2;2;1;1	Phospholipase D3	PLD3	>sp|Q8IV08|PLD3_HUMAN Phospholipase D3 OS=Homo sapiens GN=PLD3 PE=1 SV=1;>tr|A0A024R0Q4|A0A024R0Q4_HUMAN Phospholipase D family, member 3, isoform CRA_b OS=Homo sapiens GN=PLD3 PE=4 SV=1;>tr|M0QZI4|M0QZI4_HUMAN Phospholipase D3 (Fragment) OS=Homo sapiens G	6	4	4	4	4	4	4	4	4	3	4	4	4	4	4	3	4	4	4	4	4	3	11.6	11.6	11.6	54.705	490	490;490;201;402;71;213	0	By MS/MS	By MS/MS	By MS/MS	By MS/MS	By MS/MS	By MS/MS	11.6	11.6	11.6	11.6	11.6	9.2	39357000
Q9BPW0;H0YDU8;Q53FR0;P53041;A0A024R0Q7;B4DLP6;B2R6R6;A8MU39;B4DDZ8	Q9BPW0;H0YDU8;Q53FR0;P53041;A0A024R0Q7;B4DLP6;B2R6R6;A8MU39;B4DDZ8	4;4;4;4;4;3;3;2;2	4;4;4;4;4;3;3;2;2	4;4;4;4;4;3;3;2;2	Serine/threonine-protein phosphatase;Serine/threonine-protein phosphatase 5	PPP5C	>tr|Q9BPW0|Q9BPW0_HUMAN Serine/threonine-protein phosphatase (Fragment) OS=Homo sapiens GN=PPP5C PE=2 SV=2;>tr|H0YDU8|H0YDU8_HUMAN Serine/threonine-protein phosphatase (Fragment) OS=Homo sapiens GN=PPP5C PE=1 SV=1;>tr|Q53FR0|Q53FR0_HUMAN Serine/threonine-p	9	4	4	4	4	3	2	3	2	2	4	3	2	3	2	2	4	3	2	3	2	2	11.6	11.6	11.6	55.096	484	484;485;499;499;499;482;499;371;486	0	By MS/MS	By MS/MS	By MS/MS	By matching	By MS/MS	By matching	11.6	9.3	6.6	9.3	6.6	5.4	13063000
Q96I60;P08237;A0A024R0Y5;B4E162;P78457;F8VSL1;F8VX13;F8VNX2;F8VZQ1;F8VP00;Q7KYX9	Q96I60;P08237;A0A024R0Y5;B4E162	3;3;3;2;1;1;1;1;1;1;1	2;2;2;1;1;1;1;1;1;1;1	2;2;2;1;1;1;1;1;1;1;1	6-phosphofructokinase;6-phosphofructokinase, muscle type	PFKM	>tr|Q96I60|Q96I60_HUMAN PFKM protein (Fragment) OS=Homo sapiens GN=PFKM PE=2 SV=2;>sp|P08237|PFKAM_HUMAN ATP-dependent 6-phosphofructokinase, muscle type OS=Homo sapiens GN=PFKM PE=1 SV=2;>tr|A0A024R0Y5|A0A024R0Y5_HUMAN ATP-dependent 6-phosphofructokinase	11	3	2	2	3	3	3	2	3	3	2	2	2	1	2	2	2	2	2	1	2	2	5.8	4.6	4.6	81.542	747	747;780;780;607;48;139;156;157;161;176;465	0	By matching	By matching	By MS/MS	By matching	By MS/MS	By matching	5.8	5.8	5.8	4	5.8	5.8	4318100
B4E190;P84077;P61204;A0A024R3Q3;A0A024R0Y6;H0YGG7;B4DN70;B4DEB9;F5H423	B4E190;P84077;P61204;A0A024R3Q3;A0A024R0Y6;H0YGG7;B4DN70;B4DEB9;F5H423	2;2;2;2;2;1;1;1;1	1;1;1;1;1;1;1;0;0	1;1;1;1;1;1;1;0;0	ADP-ribosylation factor 1;ADP-ribosylation factor 3	ARF1;ARF3	>tr|B4E190|B4E190_HUMAN cDNA FLJ57770, moderately similar to ADP-ribosylation factor 3 OS=Homo sapiens PE=2 SV=1;>sp|P84077|ARF1_HUMAN ADP-ribosylation factor 1 OS=Homo sapiens GN=ARF1 PE=1 SV=2;>sp|P61204|ARF3_HUMAN ADP-ribosylation factor 3 OS=Homo sapie	9	2	1	1	1	2	1	1	1	2	0	1	0	0	0	1	0	1	0	0	0	1	22.2	15.3	15.3	16.159	144	144;181;181;181;181;62;170;173;210	0	By matching	By matching	By matching	By matching	By matching	By MS/MS	6.9	22.2	6.9	6.9	6.9	22.2	1590700
F8VWL0;F8VX55;Q12800;A0A024R120	F8VWL0;F8VX55;Q12800;A0A024R120	1;1;1;1	1;1;1;1	1;1;1;1	Alpha-globin transcription factor CP2	TFCP2	>tr|F8VWL0|F8VWL0_HUMAN Alpha-globin transcription factor CP2 (Fragment) OS=Homo sapiens GN=TFCP2 PE=1 SV=1;>tr|F8VX55|F8VX55_HUMAN Alpha-globin transcription factor CP2 OS=Homo sapiens GN=TFCP2 PE=1 SV=1;>sp|Q12800|TFCP2_HUMAN Alpha-globin transcription f	4	1	1	1	1	0	0	0	1	1	1	0	0	0	1	1	1	0	0	0	1	1	3.4	3.4	3.4	43.933	381	381;424;502;502	0.0030211	By MS/MS	By matching	By matching	By matching	By matching	By matching	3.4	0	0	0	3.4	3.4	2411600
H0YIA0;A0A024R134;F8W126;Q96EZ8	H0YIA0;A0A024R134;F8W126;Q96EZ8	1;1;1;1	1;1;1;1	1;1;1;1	Microspherule protein 1	MCRS1	>tr|H0YIA0|H0YIA0_HUMAN Microspherule protein 1 (Fragment) OS=Homo sapiens GN=MCRS1 PE=1 SV=1;>tr|A0A024R134|A0A024R134_HUMAN Microspherule protein 1, isoform CRA_d OS=Homo sapiens GN=MCRS1 PE=4 SV=1;>tr|F8W126|F8W126_HUMAN Microspherule protein 1 (Fragmen	4	1	1	1	0	0	0	1	0	1	0	0	0	1	0	1	0	0	0	1	0	1	8.1	8.1	8.1	20.175	173	173;271;318;462	1	By matching	By matching	By matching	By MS/MS	By matching	By matching	0	0	0	8.1	0	8.1	11104000
O95347;B7ZLZ7;B3KMB1;A0A024R158;A8K984;B3KM27;Q2KQ72;Q05BV1;Q7Z2X1;Q6IPS5;Q5T821;Q05D74;A0JLM9;Q32Q15;A0A0C4DGE5;Q6P712	O95347;B7ZLZ7;B3KMB1;A0A024R158;A8K984;B3KM27;Q2KQ72;Q05BV1	10;10;10;10;9;5;5;5;3;3;2;2;2;2;1;1	10;10;10;10;9;5;5;5;3;3;2;2;2;2;1;1	10;10;10;10;9;5;5;5;3;3;2;2;2;2;1;1	Structural maintenance of chromosomes protein 2;Structural maintenance of chromosomes protein	SMC2	>sp|O95347|SMC2_HUMAN Structural maintenance of chromosomes protein 2 OS=Homo sapiens GN=SMC2 PE=1 SV=2;>tr|B7ZLZ7|B7ZLZ7_HUMAN Structural maintenance of chromosomes protein OS=Homo sapiens GN=SMC2 PE=2 SV=1;>tr|B3KMB1|B3KMB1_HUMAN Structural maintenance o	16	10	10	10	9	9	8	9	8	9	9	9	8	9	8	9	9	9	8	9	8	9	11.3	11.3	11.3	135.65	1197	1197;1197;1197;1197;1197;489;760;781;209;356;145;289;289;291;166;212	0	By MS/MS	By MS/MS	By MS/MS	By MS/MS	By MS/MS	By MS/MS	10.4	10.4	9.1	10.4	9.5	10.4	58060000
B2R923;A0A024R159;Q6YN16;B4E136;B4DWC7	B2R923;A0A024R159;Q6YN16;B4E136	7;7;7;4;3	7;7;7;4;3	7;7;7;4;3	Hydroxysteroid dehydrogenase-like protein 2	HSDL2	>tr|B2R923|B2R923_HUMAN cDNA, FLJ94174 OS=Homo sapiens PE=2 SV=1;>tr|A0A024R159|A0A024R159_HUMAN Hydroxysteroid dehydrogenase like 2, isoform CRA_c OS=Homo sapiens GN=HSDL2 PE=4 SV=1;>sp|Q6YN16|HSDL2_HUMAN Hydroxysteroid dehydrogenase-like protein 2 OS=Hom	5	7	7	7	7	6	7	7	6	6	7	6	7	7	6	6	7	6	7	7	6	6	32.8	32.8	32.8	37.306	345	345;345;418;298;213	0	By MS/MS	By MS/MS	By MS/MS	By MS/MS	By MS/MS	By MS/MS	32.8	27.5	32.8	32.8	30.1	30.1	87513000
Q92570;A0A024R168	Q92570;A0A024R168	1;1	1;1	1;1	Nuclear receptor subfamily 4 group A member 3	NR4A3	>sp|Q92570|NR4A3_HUMAN Nuclear receptor subfamily 4 group A member 3 OS=Homo sapiens GN=NR4A3 PE=1 SV=3;>tr|A0A024R168|A0A024R168_HUMAN Nuclear receptor subfamily 4, group A, member 3, isoform CRA_c OS=Homo sapiens GN=NR4A3 PE=3 SV=1	2	1	1	1	1	1	1	0	0	0	1	1	1	0	0	0	1	1	1	0	0	0	3.8	3.8	3.8	68.229	626	626;626	0.00076746	By matching	By matching	By MS/MS	By matching	By matching	By matching	3.8	3.8	3.8	0	0	0	919410
P22314;A0A024R1A3;B4DDE4;B4DL67;Q5JRR6;B3KUJ2;Q5JRR9;Q5JRS0;Q5JRS2;Q5JRS1;Q5JRS3	P22314;A0A024R1A3;B4DDE4;B4DL67	16;16;8;8;5;5;4;4;3;2;2	16;16;8;8;5;5;4;4;3;2;2	16;16;8;8;5;5;4;4;3;2;2	Ubiquitin-like modifier-activating enzyme 1	UBA1	>sp|P22314|UBA1_HUMAN Ubiquitin-like modifier-activating enzyme 1 OS=Homo sapiens GN=UBA1 PE=1 SV=3;>tr|A0A024R1A3|A0A024R1A3_HUMAN Ubiquitin-activating enzyme E1 (A1S9T and BN75 temperature sensitivity complementing), isoform CRA_a OS=Homo sapiens PE=3 SV	11	16	16	16	13	12	14	13	16	13	13	12	14	13	16	13	13	12	14	13	16	13	19.8	19.8	19.8	117.85	1058	1058;1058;570;603;506;506;270;284;234;173;195	0	By MS/MS	By MS/MS	By MS/MS	By MS/MS	By MS/MS	By MS/MS	16.3	15.1	17.4	17.4	19.8	15	735670000
P68036;A8K4W8;A0A0B4J2G9;A0A024R1A4;I1SRC5	P68036;A8K4W8;A0A0B4J2G9;A0A024R1A4;I1SRC5	1;1;1;1;1	1;1;1;1;1	1;1;1;1;1	Ubiquitin-conjugating enzyme E2 L3	UBE2L3	>sp|P68036|UB2L3_HUMAN Ubiquitin-conjugating enzyme E2 L3 OS=Homo sapiens GN=UBE2L3 PE=1 SV=1;>tr|A8K4W8|A8K4W8_HUMAN cDNA FLJ77917, highly similar to Homo sapiens ubiquitin-conjugating enzyme E2L 3 (UBE2L3), transcript variant 1, mRNA OS=Homo sapiens PE=2	5	1	1	1	1	1	0	1	1	0	1	1	0	1	1	0	1	1	0	1	1	0	9.7	9.7	9.7	17.861	154	154;154;154;154;296	0	By MS/MS	By matching	By matching	By matching	By matching	By matching	9.7	9.7	0	9.7	9.7	0	1755700
Q13356;A8K0I0;A0A024R1C1;B4DRD4	Q13356;A8K0I0;A0A024R1C1;B4DRD4	5;5;5;3	5;5;5;3	5;5;5;3	Peptidyl-prolyl cis-trans isomerase-like 2	PPIL2	>sp|Q13356|PPIL2_HUMAN Peptidyl-prolyl cis-trans isomerase-like 2 OS=Homo sapiens GN=PPIL2 PE=1 SV=1;>tr|A8K0I0|A8K0I0_HUMAN cDNA FLJ75445, highly similar to Homo sapiens peptidylprolyl isomerase (cyclophilin)-like 2 (PPIL2), transcript variant 2, mRNA OS=	4	5	5	5	3	4	2	3	4	2	3	4	2	3	4	2	3	4	2	3	4	2	17.5	17.5	17.5	58.823	520	520;520;520;489	0	By MS/MS	By MS/MS	By matching	By MS/MS	By MS/MS	By MS/MS	11.9	14.6	7.7	11.9	13.3	7.7	23133000
A0A024R1H1;A0A087WWF1;Q8WWX9	A0A024R1H1;A0A087WWF1;Q8WWX9	1;1;1	1;1;1	1;1;1	Selenoprotein M	SELM	>tr|A0A024R1H1|A0A024R1H1_HUMAN Selenoprotein M OS=Homo sapiens GN=SELM PE=4 SV=1;>tr|A0A087WWF1|A0A087WWF1_HUMAN Selenoprotein M OS=Homo sapiens GN=SELM PE=1 SV=1;>sp|Q8WWX9|SELM_HUMAN Selenoprotein M OS=Homo sapiens GN=SELM PE=1 SV=3	3	1	1	1	1	0	1	1	1	0	1	0	1	1	1	0	1	0	1	1	1	0	18.9	18.9	18.9	8.4254	74	74;144;145	0.0044085	By matching	By matching	By MS/MS	By matching	By MS/MS	By matching	18.9	0	18.9	18.9	18.9	0	2186700
B0QYC6;B0QYC7;B0QYC8;A0A024R1J3;Q00587	B0QYC6;B0QYC7;B0QYC8;A0A024R1J3;Q00587	1;1;1;1;1	1;1;1;1;1	1;1;1;1;1	Cdc42 effector protein 1	CDC42EP1	>tr|B0QYC6|B0QYC6_HUMAN Cdc42 effector protein 1 (Fragment) OS=Homo sapiens GN=CDC42EP1 PE=1 SV=1;>tr|B0QYC7|B0QYC7_HUMAN Cdc42 effector protein 1 (Fragment) OS=Homo sapiens GN=CDC42EP1 PE=1 SV=1;>tr|B0QYC8|B0QYC8_HUMAN Cdc42 effector protein 1 (Fragment)	5	1	1	1	1	1	1	0	1	0	1	1	1	0	1	0	1	1	1	0	1	0	29.2	29.2	29.2	5.0347	48	48;60;70;384;391	0.0093271	By matching	By MS/MS	By matching	By matching	By matching	By matching	29.2	29.2	29.2	0	29.2	0	739080
B4E091;Q15459;A0A024R1K8	B4E091;Q15459;A0A024R1K8	2;2;2	2;2;2	2;2;2	Splicing factor 3A subunit 1	SF3A1	>tr|B4E091|B4E091_HUMAN cDNA FLJ55438, highly similar to Splicing factor 3 subunit 1 OS=Homo sapiens PE=2 SV=1;>sp|Q15459|SF3A1_HUMAN Splicing factor 3A subunit 1 OS=Homo sapiens GN=SF3A1 PE=1 SV=1;>tr|A0A024R1K8|A0A024R1K8_HUMAN Splicing factor 3a, subuni	3	2	2	2	1	2	1	0	1	0	1	2	1	0	1	0	1	2	1	0	1	0	4.1	4.1	4.1	77.406	690	690;793;793	0	By MS/MS	By matching	By MS/MS	By matching	By matching	By matching	1.7	4.1	2.3	0	1.7	0	1787400
P35579;A0A024R1N1;Q86XU5;Q6ZNL4;B4E3S1;Q99529;Q5BKV1;P35580;B1AH99;O14729;O14794;Q9UMJ0;Q2PS10;Q68D89;G1UI33;E7ERA5;Q66K75;A0A0C4DFM8;B4E177;A1L2Z2;Q7Z7R0;REV__B4DQZ7;REV__S4R3H4;REV__E7EQT4;REV__Q9UKV3	P35579;A0A024R1N1;Q86XU5	38;38;22;13;11;4;4;4;3;2;2;1;1;1;1;1;1;1;1;1;1;1;1;1;1	38;38;22;13;11;4;4;4;3;2;2;1;1;1;1;1;1;1;1;1;1;1;1;1;1	34;34;20;12;9;4;4;2;3;0;0;1;1;0;1;1;0;0;0;0;0;1;1;1;1	Myosin-9	MYH9	>sp|P35579|MYH9_HUMAN Myosin-9 OS=Homo sapiens GN=MYH9 PE=1 SV=4;>tr|A0A024R1N1|A0A024R1N1_HUMAN Myosin, heavy polypeptide 9, non-muscle, isoform CRA_a OS=Homo sapiens GN=MYH9 PE=4 SV=1;>tr|Q86XU5|Q86XU5_HUMAN MYH9 protein (Fragment) OS=Homo sapiens GN=MYH	25	38	38	34	34	35	34	30	28	27	34	35	34	30	28	27	30	31	30	27	24	24	26.9	26.9	24	226.53	1960	1960;1960;1374;563;964;208;218;1976;103;588;622;37;71;128;180;187;498;508;638;638;1052;1096;1283;1301;1341	0	By MS/MS	By MS/MS	By MS/MS	By MS/MS	By MS/MS	By MS/MS	23.8	24.9	24.6	19.9	20.3	19.9	276650000
P12956;B2RDN9;A0A024R1N4;B4DE32;B1AHC9	P12956;B2RDN9;A0A024R1N4;B4DE32;B1AHC9	3;3;3;2;2	3;3;3;2;2	3;3;3;2;2	X-ray repair cross-complementing protein 6	XRCC6	>sp|P12956|XRCC6_HUMAN X-ray repair cross-complementing protein 6 OS=Homo sapiens GN=XRCC6 PE=1 SV=2;>tr|B2RDN9|B2RDN9_HUMAN cDNA, FLJ96699, highly similar to Homo sapiens thyroid autoantigen 70kDa (Ku antigen) (G22P1), mRNA OS=Homo sapiens PE=2 SV=1;>tr|A	5	3	3	3	3	3	3	3	3	3	3	3	3	3	3	3	3	3	3	3	3	3	6.9	6.9	6.9	69.842	609	609;609;609;559;559	0	By MS/MS	By MS/MS	By MS/MS	By MS/MS	By MS/MS	By matching	6.9	6.9	6.9	6.9	6.9	6.9	14623000
Q9BTQ7;P62829;A0A024R1Q8;C9JD32;J3KT29;B9ZVP7;J3KTJ3;J3QQT9	Q9BTQ7;P62829;A0A024R1Q8;C9JD32;J3KT29;B9ZVP7	7;7;7;6;6;5;2;1	7;7;7;6;6;5;2;1	7;7;7;6;6;5;2;1	60S ribosomal protein L23	RPL23	>tr|Q9BTQ7|Q9BTQ7_HUMAN Similar to ribosomal protein L23 (Fragment) OS=Homo sapiens PE=2 SV=1;>sp|P62829|RL23_HUMAN 60S ribosomal protein L23 OS=Homo sapiens GN=RPL23 PE=1 SV=1;>tr|A0A024R1Q8|A0A024R1Q8_HUMAN Ribosomal protein L23, isoform CRA_b OS=Homo sa	8	7	7	7	5	7	7	7	6	7	5	7	7	7	6	7	5	7	7	7	6	7	42.5	42.5	42.5	14.149	134	134;140;140;91;122;114;81;34	0	By MS/MS	By MS/MS	By MS/MS	By MS/MS	By MS/MS	By MS/MS	41.8	42.5	42.5	42.5	42.5	42.5	344620000
A0A024R1S5;O00178;F5H716;B2RDW9	A0A024R1S5;O00178;F5H716;B2RDW9	2;2;1;1	2;2;1;1	2;2;1;1	GTP-binding protein 1	GTPBP1	>tr|A0A024R1S5|A0A024R1S5_HUMAN GTP binding protein 1, isoform CRA_c OS=Homo sapiens GN=GTPBP1 PE=4 SV=1;>sp|O00178|GTPB1_HUMAN GTP-binding protein 1 OS=Homo sapiens GN=GTPBP1 PE=1 SV=3;>tr|F5H716|F5H716_HUMAN GTP-binding protein 1 (Fragment) OS=Homo sapie	4	2	2	2	2	2	2	2	2	2	2	2	2	2	2	2	2	2	2	2	2	2	4.8	4.8	4.8	71.463	660	660;669;152;584	0	By MS/MS	By MS/MS	By MS/MS	By MS/MS	By MS/MS	By MS/MS	4.8	4.8	4.8	4.8	4.8	4.8	9341100
H7C048;K7EMQ8;J3QKS7;B4DGM3;Q969G3;A0A024R1S7	H7C048;K7EMQ8;J3QKS7;B4DGM3;Q969G3;A0A024R1S7	1;1;1;1;1;1	1;1;1;1;1;1	1;1;1;1;1;1	SWI/SNF-related matrix-associated actin-dependent regulator of chromatin subfamily E member 1	SMARCE1	>tr|H7C048|H7C048_HUMAN SWI/SNF-related matrix-associated actin-dependent regulator of chromatin subfamily E member 1 (Fragment) OS=Homo sapiens GN=SMARCE1 PE=1 SV=1;>tr|K7EMQ8|K7EMQ8_HUMAN SWI/SNF-related matrix-associated actin-dependent regulator of chr	6	1	1	1	1	1	1	0	0	0	1	1	1	0	0	0	1	1	1	0	0	0	8.9	8.9	8.9	18.257	157	157;177;288;393;411;411	0.0057845	By matching	By MS/MS	By MS/MS	By matching	By matching	By matching	8.9	8.9	8.9	0	0	0	611630
B4DIC4;C9J9W2;B4DJI4;Q14847;A8K1D2;A0A024R1S8;F6S2S5	B4DIC4;C9J9W2;B4DJI4;Q14847;A8K1D2;A0A024R1S8;F6S2S5	2;2;2;2;2;2;1	2;2;2;2;2;2;1	2;2;2;2;2;2;1	LIM and SH3 domain protein 1	LASP1	>tr|B4DIC4|B4DIC4_HUMAN cDNA FLJ52195, highly similar to LIM and SH3 domain protein 1 OS=Homo sapiens PE=2 SV=1;>tr|C9J9W2|C9J9W2_HUMAN LIM and SH3 domain protein 1 (Fragment) OS=Homo sapiens GN=LASP1 PE=1 SV=1;>tr|B4DJI4|B4DJI4_HUMAN cDNA FLJ58065, highly	7	2	2	2	1	2	2	2	2	2	1	2	2	2	2	2	1	2	2	2	2	2	21.6	21.6	21.6	14.598	125	125;166;220;261;261;261;91	0	By matching	By matching	By MS/MS	By matching	By MS/MS	By MS/MS	11.2	21.6	21.6	21.6	21.6	21.6	3933900
B4DFN6;A0A024R1T5;P09543	B4DFN6;A0A024R1T5;P09543	1;1;1	1;1;1	1;1;1	2,3-cyclic-nucleotide 3-phosphodiesterase	CNP	>tr|B4DFN6|B4DFN6_HUMAN cDNA FLJ59866, highly similar to 2,3-cyclic-nucleotide 3-phosphodiesterase (EC 3.1.4.37) OS=Homo sapiens PE=2 SV=1;>tr|A0A024R1T5|A0A024R1T5_HUMAN 2,3-cyclic-nucleotide 3-phosphodiesterase OS=Homo sapiens GN=CNP PE=3 SV=1;>sp|	3	1	1	1	1	1	1	1	1	1	1	1	1	1	1	1	1	1	1	1	1	1	14	14	14	20.245	186	186;401;421	0.005814	By matching	By matching	By matching	By matching	By matching	By MS/MS	14	14	14	14	14	14	6104100
A0A024R1Y2;P53396;A0A024R1T9;Q4LE36;Q8N9C4;K7ESG8	A0A024R1Y2;P53396;A0A024R1T9;Q4LE36;Q8N9C4	16;16;16;16;12;4	16;16;16;16;12;4	16;16;16;16;12;4	ATP-citrate synthase	ACLY;ACLY variant protein	>tr|A0A024R1Y2|A0A024R1Y2_HUMAN ATP-citrate synthase OS=Homo sapiens GN=ACLY PE=3 SV=1;>sp|P53396|ACLY_HUMAN ATP-citrate synthase OS=Homo sapiens GN=ACLY PE=1 SV=3;>tr|A0A024R1T9|A0A024R1T9_HUMAN ATP-citrate synthase OS=Homo sapiens GN=ACLY PE=3 SV=1;>tr|Q	6	16	16	16	16	14	13	14	13	12	16	14	13	14	13	12	16	14	13	14	13	12	21.4	21.4	21.4	119.77	1091	1091;1101;1101;1137;701;109	0	By MS/MS	By MS/MS	By MS/MS	By MS/MS	By MS/MS	By MS/MS	21.4	19.1	17.8	19	17.5	17	128740000
P46060;A0A024R1U0;B4E0U0;B4DY16;Q9BSK3;H0Y4Q3;B0QYT6;B0QYT5;B0QYT4	P46060;A0A024R1U0;B4E0U0;B4DY16	5;5;4;4;2;2;1;1;1	5;5;4;4;2;2;1;1;1	5;5;4;4;2;2;1;1;1	Ran GTPase-activating protein 1	RANGAP1	>sp|P46060|RAGP1_HUMAN Ran GTPase-activating protein 1 OS=Homo sapiens GN=RANGAP1 PE=1 SV=1;>tr|A0A024R1U0|A0A024R1U0_HUMAN Ran GTPase activating protein 1, isoform CRA_d OS=Homo sapiens GN=RANGAP1 PE=4 SV=1;>tr|B4E0U0|B4E0U0_HUMAN cDNA FLJ61018, highly si	9	5	5	5	2	1	2	4	3	2	2	1	2	4	3	2	2	1	2	4	3	2	11.9	11.9	11.9	63.541	587	587;587;373;532;213;253;37;100;133	0	By MS/MS	By MS/MS	By matching	By MS/MS	By MS/MS	By matching	4.8	1.2	3.4	8	8.5	6.5	10620000
Q7RTV0;A0A024R1U2	Q7RTV0;A0A024R1U2	3;3	3;3	3;3	PHD finger-like domain-containing protein 5A	PHF5A	>sp|Q7RTV0|PHF5A_HUMAN PHD finger-like domain-containing protein 5A OS=Homo sapiens GN=PHF5A PE=1 SV=1;>tr|A0A024R1U2|A0A024R1U2_HUMAN PHD finger protein 5A, isoform CRA_a OS=Homo sapiens GN=PHF5A PE=4 SV=1	2	3	3	3	0	2	0	1	3	2	0	2	0	1	3	2	0	2	0	1	3	2	40	40	40	12.405	110	110;110	0	By matching	By MS/MS	By matching	By MS/MS	By MS/MS	By MS/MS	0	26.4	0	11.8	40	28.2	7769000
K7ERI8;P51148;A0A024R1U4;K7ERQ8;F8WCY6;F8WD79;F8VPW9;F8VSF8;F8VWZ7;F8VWU4;F8VVZ0;F8VUA5;F8VVK3;K7ENY4;P61020;P20339;A0A0A1HAN9;A0A024RB09;A0A024R2K1	K7ERI8;P51148;A0A024R1U4;K7ERQ8;F8WCY6;F8WD79;F8VPW9;F8VSF8;F8VWZ7;F8VWU4;F8VVZ0;F8VUA5;F8VVK3;K7ENY4;P61020;P20339;A0A0A1HAN9;A0A024RB09;A0A024R2K1	2;2;2;2;1;1;1;1;1;1;1;1;1;1;1;1;1;1;1	2;2;2;2;1;1;1;1;1;1;1;1;1;1;1;1;1;1;1	2;2;2;2;1;1;1;1;1;1;1;1;1;1;1;1;1;1;1	Ras-related protein Rab-5C;Ras-related protein Rab-5B;Ras-related protein Rab-5A	RAB5C;RAB5A;RAB5B	>tr|K7ERI8|K7ERI8_HUMAN Uncharacterized protein OS=Homo sapiens PE=3 SV=1;>sp|P51148|RAB5C_HUMAN Ras-related protein Rab-5C OS=Homo sapiens GN=RAB5C PE=1 SV=2;>tr|A0A024R1U4|A0A024R1U4_HUMAN RAB5C, member RAS oncogene family, isoform CRA_a OS=Homo sapiens	19	2	2	2	2	1	2	2	2	2	2	1	2	2	2	2	2	1	2	2	2	2	15.5	15.5	15.5	17.852	161	161;216;216;282;62;65;73;74;79;91;100;115;124;150;215;215;215;215;215	0	By matching	By matching	By MS/MS	By MS/MS	By MS/MS	By MS/MS	15.5	6.8	15.5	15.5	15.5	15.5	13232000
E4W6B6;P61353;B2R4D8;A0A024R1V4;K7ELC7;K7EQQ9;K7ERY7;Q6LCU2	E4W6B6;P61353;B2R4D8;A0A024R1V4;K7ELC7;K7EQQ9	7;7;7;7;6;5;1;1	7;7;7;7;6;5;1;1	7;7;7;7;6;5;1;1	60S ribosomal protein L27	RPL27	>tr|E4W6B6|E4W6B6_HUMAN RPL27/NME2 fusion protein (Fragment) OS=Homo sapiens GN=RPL27 PE=2 SV=1;>sp|P61353|RL27_HUMAN 60S ribosomal protein L27 OS=Homo sapiens GN=RPL27 PE=1 SV=2;>tr|B2R4D8|B2R4D8_HUMAN 60S ribosomal protein L27 OS=Homo sapiens PE=2 SV=1;>	8	7	7	7	6	6	6	6	7	6	6	6	6	6	7	6	6	6	6	6	7	6	50	50	50	14.257	126	126;136;136;136;144;80;40;40	0	By MS/MS	By MS/MS	By MS/MS	By MS/MS	By MS/MS	By MS/MS	50	50	50	50	50	50	307490000
P14923;A0A024R1X8;C9JTX4;C9J826;C9JK18;C9JKY1;Q7KZ86;C9JPI2;K7ERP3	P14923;A0A024R1X8	38;38;13;13;13;13;8;2;2	38;38;13;13;13;13;8;2;2	21;21;0;0;0;0;5;0;0	Junction plakoglobin	JUP	>sp|P14923|PLAK_HUMAN Junction plakoglobin OS=Homo sapiens GN=JUP PE=1 SV=3;>tr|A0A024R1X8|A0A024R1X8_HUMAN Junction plakoglobin, isoform CRA_a OS=Homo sapiens GN=JUP PE=4 SV=1	9	38	38	21	23	25	26	24	21	38	23	25	26	24	21	38	11	14	13	14	11	21	65.8	65.8	39.3	81.744	745	745;745;235;276;295;297;171;86;104	0	By MS/MS	By MS/MS	By MS/MS	By MS/MS	By MS/MS	By MS/MS	41.5	46.6	46.7	45.6	37.7	65.8	4207900000
B3KVB0;K7ESN3;Q8N2G8;A0A024R1Y7	B3KVB0;K7ESN3;Q8N2G8;A0A024R1Y7	1;1;1;1	1;1;1;1	1;1;1;1	GH3 domain-containing protein	GHDC	>tr|B3KVB0|B3KVB0_HUMAN cDNA FLJ16322 fis, clone SPLEN2037678, highly similar to Protein D11Lgp1 homolog OS=Homo sapiens PE=2 SV=1;>tr|K7ESN3|K7ESN3_HUMAN GH3 domain-containing protein OS=Homo sapiens GN=GHDC PE=1 SV=1;>sp|Q8N2G8|GHDC_HUMAN GH3 domain-cont	4	1	1	1	1	1	1	1	1	1	1	1	1	1	1	1	1	1	1	1	1	1	1.7	1.7	1.7	50.965	474	474;479;530;530	0.00077882	By MS/MS	By MS/MS	By MS/MS	By MS/MS	By matching	By MS/MS	1.7	1.7	1.7	1.7	1.7	1.7	24975000
A0A087X1Q2;K7ES54;O95633;A0A024R1Y8	A0A087X1Q2;K7ES54;O95633;A0A024R1Y8	1;1;1;1	1;1;1;1	1;1;1;1	Follistatin-related protein 3	FSTL3	>tr|A0A087X1Q2|A0A087X1Q2_HUMAN Follistatin-related protein 3 (Fragment) OS=Homo sapiens GN=FSTL3 PE=1 SV=1;>tr|K7ES54|K7ES54_HUMAN Follistatin-related protein 3 (Fragment) OS=Homo sapiens GN=FSTL3 PE=1 SV=1;>sp|O95633|FSTL3_HUMAN Follistatin-related prote	4	1	1	1	1	1	0	1	1	0	1	1	0	1	1	0	1	1	0	1	1	0	15.5	15.5	15.5	9.1275	84	84;179;263;263	0.0044313	By MS/MS	By MS/MS	By matching	By MS/MS	By matching	By matching	15.5	15.5	0	15.5	15.5	0	3326800
K9J957;V9HWJ8;P61289;A0A024R203;B3KQ25;K7ESG5;Q6FHK7;J7FRP4;A0A087WTV2;K7ENH2;K7EMD0;K7EPX6;K7EKR3;B7Z8D3	K9J957;V9HWJ8;P61289;A0A024R203;B3KQ25;K7ESG5;Q6FHK7;J7FRP4;A0A087WTV2;K7ENH2	6;6;6;6;5;5;5;4;4;4;2;2;2;1	6;6;6;6;5;5;5;4;4;4;2;2;2;1	6;6;6;6;5;5;5;4;4;4;2;2;2;1	Proteasome activator complex subunit 3	PSME3	>tr|K9J957|K9J957_HUMAN Proteasome activator complex subunit 3 OS=Homo sapiens GN=PSME3 PE=1 SV=1;>tr|V9HWJ8|V9HWJ8_HUMAN Epididymis secretory protein Li 283 OS=Homo sapiens GN=HEL-S-283 PE=2 SV=1;>sp|P61289|PSME3_HUMAN Proteasome activator complex subunit	14	6	6	6	6	4	5	6	6	6	6	4	5	6	6	6	6	4	5	6	6	6	33.3	33.3	33.3	26.867	231	231;254;254;265;193;198;254;170;170;179;96;110;118;130	0	By MS/MS	By MS/MS	By MS/MS	By MS/MS	By MS/MS	By MS/MS	33.3	21.6	26.8	33.3	33.3	33.3	62919000
U3KQF4;U3KPY8;K7EIY6;A0A024R206;Q9BV68;A8K0Q1	U3KQF4;U3KPY8;K7EIY6;A0A024R206;Q9BV68;A8K0Q1	3;3;3;3;3;2	3;3;3;3;3;2	3;3;3;3;3;2	E3 ubiquitin-protein ligase RNF126	RNF126	>tr|U3KQF4|U3KQF4_HUMAN E3 ubiquitin-protein ligase RNF126 OS=Homo sapiens GN=RNF126 PE=1 SV=1;>tr|U3KPY8|U3KPY8_HUMAN E3 ubiquitin-protein ligase RNF126 (Fragment) OS=Homo sapiens GN=RNF126 PE=1 SV=2;>tr|K7EIY6|K7EIY6_HUMAN E3 ubiquitin-protein ligase RNF	6	3	3	3	3	3	3	2	2	1	3	3	3	2	2	1	3	3	3	2	2	1	48.6	48.6	48.6	8.202	74	74;138;283;311;326;311	0	By MS/MS	By MS/MS	By MS/MS	By matching	By matching	By matching	48.6	48.6	48.6	31.1	36.5	18.9	6323800
A0A087WXM6;J3QQT2;J3KRX5;P18621;A0A024R261;A0A0A6YYL6;J3QLC8;A0A0A0MRF8;J3KRB3;A0A087WWH0;J3QS96;A0A087WY81;J3KSJ0;A4D1R6;A4D1R5	A0A087WXM6;J3QQT2;J3KRX5;P18621;A0A024R261;A0A0A6YYL6;J3QLC8;A0A0A0MRF8;J3KRB3;A0A087WWH0;J3QS96	9;9;9;9;9;9;8;8;7;7;7;3;2;2;2	9;9;9;9;9;9;8;8;7;7;7;3;2;2;2	9;9;9;9;9;9;8;8;7;7;7;3;2;2;2	60S ribosomal protein L17	RPL17	>tr|A0A087WXM6|A0A087WXM6_HUMAN 60S ribosomal protein L17 (Fragment) OS=Homo sapiens GN=RPL17 PE=3 SV=1;>tr|J3QQT2|J3QQT2_HUMAN 60S ribosomal protein L17 (Fragment) OS=Homo sapiens GN=RPL17 PE=3 SV=1;>tr|J3KRX5|J3KRX5_HUMAN 60S ribosomal protein L17 (Fragm	15	9	9	9	9	9	8	9	8	8	9	9	8	9	8	8	9	9	8	9	8	8	53.3	53.3	53.3	19.586	169	169;171;174;184;184;228;174;190;129;131;138;97;56;102;282	0	By MS/MS	By MS/MS	By MS/MS	By MS/MS	By MS/MS	By MS/MS	53.3	53.3	53.3	53.3	53.3	47.9	311830000
K7EL18;K7EIJ2;K7ENG8;B4DZP1;K7ES96;Q9BYG6;K7EIU8;Q13485;A0A024R274;K7ENG1;K7EL15	K7EL18;K7EIJ2;K7ENG8;B4DZP1;K7ES96;Q9BYG6;K7EIU8;Q13485;A0A024R274;K7ENG1;K7EL15	2;2;2;2;2;2;2;2;2;1;1	2;2;2;2;2;2;2;2;2;1;1	2;2;2;2;2;2;2;2;2;1;1	Mothers against decapentaplegic homolog 4	SMAD4	>tr|K7EL18|K7EL18_HUMAN Mothers against decapentaplegic homolog 4 (Fragment) OS=Homo sapiens GN=SMAD4 PE=1 SV=1;>tr|K7EIJ2|K7EIJ2_HUMAN Mothers against decapentaplegic homolog 4 (Fragment) OS=Homo sapiens GN=SMAD4 PE=1 SV=1;>tr|K7ENG8|K7ENG8_HUMAN Mothers	11	2	2	2	0	0	0	1	2	0	0	0	0	1	2	0	0	0	0	1	2	0	23	23	23	14.3	126	126;140;151;177;320;436;456;552;552;90;120	0	By matching	By matching	By matching	By matching	By MS/MS	By matching	0	0	0	7.1	23	0	4345400
O15269;A0A024R277;Q6NUL7	O15269;A0A024R277;Q6NUL7	2;2;1	2;2;1	2;2;1	Serine palmitoyltransferase 1	SPTLC1	>sp|O15269|SPTC1_HUMAN Serine palmitoyltransferase 1 OS=Homo sapiens GN=SPTLC1 PE=1 SV=1;>tr|A0A024R277|A0A024R277_HUMAN Serine palmitoyltransferase, long chain base subunit 1, isoform CRA_a OS=Homo sapiens GN=SPTLC1 PE=4 SV=1;>tr|Q6NUL7|Q6NUL7_HUMAN SPTLC	3	2	2	2	2	2	2	2	2	2	2	2	2	2	2	2	2	2	2	2	2	2	5.5	5.5	5.5	52.743	473	473;473;513	0	By MS/MS	By MS/MS	By MS/MS	By MS/MS	By MS/MS	By MS/MS	5.5	5.5	5.5	5.5	5.5	5.5	9590000
Q96BD8;A0A024R294	Q96BD8;A0A024R294	1;1	1;1	1;1	Spindle and kinetochore-associated protein 1	SKA1	>sp|Q96BD8|SKA1_HUMAN Spindle and kinetochore-associated protein 1 OS=Homo sapiens GN=SKA1 PE=1 SV=1;>tr|A0A024R294|A0A024R294_HUMAN Chromosome 18 open reading frame 24, isoform CRA_a OS=Homo sapiens GN=C18orf24 PE=4 SV=1	2	1	1	1	1	1	1	1	1	1	1	1	1	1	1	1	1	1	1	1	1	1	5.9	5.9	5.9	29.484	255	255;255	0.00076511	By MS/MS	By MS/MS	By MS/MS	By matching	By MS/MS	By MS/MS	5.9	5.9	5.9	5.9	5.9	5.9	3728900
Q9Y657;A0A024R297	Q9Y657;A0A024R297	2;2	2;2	2;2	Spindlin-1	SPIN1	>sp|Q9Y657|SPIN1_HUMAN Spindlin-1 OS=Homo sapiens GN=SPIN1 PE=1 SV=3;>tr|A0A024R297|A0A024R297_HUMAN Spindlin, isoform CRA_a OS=Homo sapiens GN=SPIN PE=4 SV=1	2	2	2	2	2	2	2	2	2	2	2	2	2	2	2	2	2	2	2	2	2	2	9.5	9.5	9.5	29.6	262	262;262	0	By matching	By matching	By matching	By MS/MS	By matching	By MS/MS	9.5	9.5	9.5	9.5	9.5	9.5	8458400
P50452;B2R9H3;A0A024R2B1;H7BXK7;P50453;A0A024QZT4;C9JVA8;Q6N0A8	P50452;B2R9H3;A0A024R2B1;H7BXK7;P50453;A0A024QZT4	3;3;3;2;2;2;1;1	3;3;3;2;2;2;1;1	2;2;2;1;1;1;1;1	Serpin B8;Serpin B9	SERPINB8;SERPINB9	>sp|P50452|SPB8_HUMAN Serpin B8 OS=Homo sapiens GN=SERPINB8 PE=1 SV=2;>tr|B2R9H3|B2R9H3_HUMAN cDNA, FLJ94391, highly similar to Homo sapiens serine (or cysteine) proteinase inhibitor, clade B (ovalbumin), member 8 (SERPINB8), mRNA OS=Homo sapiens PE=2 SV=1	8	3	3	2	3	3	3	2	2	3	3	3	3	2	2	3	2	2	2	2	1	2	9.9	9.9	7.2	42.766	374	374;374;374;189;376;376;164;180	0	By MS/MS	By matching	By MS/MS	By matching	By matching	By MS/MS	9.9	9.9	9.9	7.2	6.7	9.9	8633500
D3YTB1;P62910;A0A024R2G7;F8W727;A0A090N8E7	D3YTB1;P62910;A0A024R2G7;F8W727	4;4;4;4;1	4;4;4;4;1	4;4;4;4;1	60S ribosomal protein L32	RPL32	>tr|D3YTB1|D3YTB1_HUMAN 60S ribosomal protein L32 (Fragment) OS=Homo sapiens GN=RPL32 PE=1 SV=1;>sp|P62910|RL32_HUMAN 60S ribosomal protein L32 OS=Homo sapiens GN=RPL32 PE=1 SV=2;>tr|A0A024R2G7|A0A024R2G7_HUMAN Ribosomal protein L32, isoform CRA_a OS=Homo	5	4	4	4	4	4	4	4	4	4	4	4	4	4	4	4	4	4	4	4	4	4	33.8	33.8	33.8	15.616	133	133;135;135;153;132	0	By MS/MS	By MS/MS	By MS/MS	By MS/MS	By MS/MS	By MS/MS	33.8	33.8	33.8	33.8	33.8	33.8	167380000
C9J9K3;P08865;A0A024R2P0;A0A0C4DG17;Q96RS2;F8WD59;A0A024R7P5;A6NE09;C9JQR9	C9J9K3;P08865;A0A024R2P0;A0A0C4DG17;Q96RS2;F8WD59;A0A024R7P5;A6NE09	7;7;7;7;6;4;4;4;1	7;7;7;7;6;4;4;4;1	7;7;7;7;6;4;4;4;1	40S ribosomal protein SA	RPSA;LAMR1P15;RPSAP58	>tr|C9J9K3|C9J9K3_HUMAN 40S ribosomal protein SA (Fragment) OS=Homo sapiens GN=RPSA PE=1 SV=6;>sp|P08865|RSSA_HUMAN 40S ribosomal protein SA OS=Homo sapiens GN=RPSA PE=1 SV=4;>tr|A0A024R2P0|A0A024R2P0_HUMAN 40S ribosomal protein SA OS=Homo sapiens GN=RPSA	9	7	7	7	6	4	6	6	6	7	6	4	6	6	6	7	6	4	6	6	6	7	43.3	43.3	43.3	29.404	263	263;295;295;300;295;116;199;295;73	0	By MS/MS	By MS/MS	By MS/MS	By MS/MS	By MS/MS	By MS/MS	34.6	29.7	34.6	34.6	34.6	43.3	78776000
Q15024;B2RDZ9;A0A024R2P7;B4DIU0	Q15024;B2RDZ9;A0A024R2P7;B4DIU0	6;6;6;4	6;6;6;4	6;6;6;4	Exosome complex component RRP42	EXOSC7	>sp|Q15024|EXOS7_HUMAN Exosome complex component RRP42 OS=Homo sapiens GN=EXOSC7 PE=1 SV=3;>tr|B2RDZ9|B2RDZ9_HUMAN cDNA, FLJ96850 OS=Homo sapiens PE=2 SV=1;>tr|A0A024R2P7|A0A024R2P7_HUMAN Exosome component 7, isoform CRA_a OS=Homo sapiens GN=EXOSC7 PE=4 SV	4	6	6	6	3	6	5	4	3	2	3	6	5	4	3	2	3	6	5	4	3	2	34	34	34	31.821	291	291;291;291;164	0	By MS/MS	By MS/MS	By MS/MS	By MS/MS	By matching	By MS/MS	16.2	34	29.2	17.5	13.4	8.6	15511000
B4DSW9;B4DL06;B4DGU4;P35222;B5BU28;A0A024R2Q3	B4DSW9;B4DL06;B4DGU4;P35222;B5BU28;A0A024R2Q3	4;4;4;4;4;4	1;1;1;1;1;1	1;1;1;1;1;1	Catenin beta-1	CTNNB1	>tr|B4DSW9|B4DSW9_HUMAN cDNA FLJ59415, highly similar to Beta-catenin OS=Homo sapiens PE=2 SV=1;>tr|B4DL06|B4DL06_HUMAN cDNA FLJ59565, highly similar to Beta-catenin OS=Homo sapiens PE=2 SV=1;>tr|B4DGU4|B4DGU4_HUMAN Catenin beta-1 OS=Homo sapiens GN=CTNNB1	6	4	1	1	3	4	4	4	4	4	1	1	1	1	1	1	1	1	1	1	1	1	6.5	1.7	1.7	77.518	709	709;739;774;781;781;781	1	By matching	By matching	By matching	By MS/MS	By matching	By matching	4.1	6.5	6.5	6.5	6.5	6.5	1124100
P61313;A0A024R2Q4;E7EQV9;E7ENU7;E7EX53;B4DLP4;B4DEN1;A4D1Q5	P61313;A0A024R2Q4;E7EQV9;E7ENU7;E7EX53;B4DLP4	6;6;5;4;3;3;1;1	6;6;5;4;3;3;1;1	6;6;5;4;3;3;1;1	60S ribosomal protein L15;Ribosomal protein L15	RPL15	>sp|P61313|RL15_HUMAN 60S ribosomal protein L15 OS=Homo sapiens GN=RPL15 PE=1 SV=2;>tr|A0A024R2Q4|A0A024R2Q4_HUMAN Ribosomal protein L15 OS=Homo sapiens GN=RPL15 PE=3 SV=1;>tr|E7EQV9|E7EQV9_HUMAN Ribosomal protein L15 (Fragment) OS=Homo sapiens GN=RPL15 PE	8	6	6	6	6	6	5	5	5	6	6	6	5	5	5	6	6	6	5	5	5	6	35.3	35.3	35.3	24.146	204	204;204;174;175;133;164;108;204	0	By MS/MS	By MS/MS	By MS/MS	By MS/MS	By MS/MS	By MS/MS	35.3	35.3	31.9	29.4	29.4	35.3	237840000
P13798;A0A024R2U9;C9JIF9;H7C393;C9JLK2;H7C1U0	P13798;A0A024R2U9;C9JIF9;H7C393	3;3;3;2;1;1	3;3;3;2;1;1	3;3;3;2;1;1	Acylamino-acid-releasing enzyme	APEH	>sp|P13798|ACPH_HUMAN Acylamino-acid-releasing enzyme OS=Homo sapiens GN=APEH PE=1 SV=4;>tr|A0A024R2U9|A0A024R2U9_HUMAN N-acylaminoacyl-peptide hydrolase, isoform CRA_b OS=Homo sapiens GN=APEH PE=4 SV=1;>tr|C9JIF9|C9JIF9_HUMAN Acylamino-acid-releasing enzy	6	3	3	3	1	0	0	0	0	3	1	0	0	0	0	3	1	0	0	0	0	3	7	7	7	81.224	732	732;732;737;284;232;308	0	By matching	By matching	By matching	By matching	By matching	By MS/MS	2	0	0	0	0	7	4281400
P13861;A8KAH7;A0A024R2W3;H7C330;O60380;C9J830;A0A0K0K1I3;H7C1L0;B3KY43;Q6DHZ2;P31323;A0A024R712	P13861;A8KAH7;A0A024R2W3;H7C330	4;4;4;2;1;1;1;1;1;1;1;1	4;4;4;2;1;1;1;1;1;1;1;1	4;4;4;2;1;1;1;1;1;1;1;1	cAMP-dependent protein kinase type II-alpha regulatory subunit	PRKAR2A	>sp|P13861|KAP2_HUMAN cAMP-dependent protein kinase type II-alpha regulatory subunit OS=Homo sapiens GN=PRKAR2A PE=1 SV=2;>tr|A8KAH7|A8KAH7_HUMAN cDNA FLJ75444, highly similar to Homo sapiens protein kinase, cAMP-dependent, regulatory, type II, alpha (PRKA	12	4	4	4	3	3	3	4	3	3	3	3	3	4	3	3	3	3	3	4	3	3	14.1	14.1	14.1	45.518	404	404;404;404;92;112;114;161;200;405;418;418;418	0	By MS/MS	By MS/MS	By MS/MS	By MS/MS	By MS/MS	By MS/MS	10.6	10.6	10.6	14.1	10.6	10.6	13839000
Q9Y5P6;A0A024R2X1;A0A024R329	Q9Y5P6;A0A024R2X1;A0A024R329	1;1;1	1;1;1	1;1;1	Mannose-1-phosphate guanyltransferase beta	GMPPB	>sp|Q9Y5P6|GMPPB_HUMAN Mannose-1-phosphate guanyltransferase beta OS=Homo sapiens GN=GMPPB PE=1 SV=2;>tr|A0A024R2X1|A0A024R2X1_HUMAN GDP-mannose pyrophosphorylase B, isoform CRA_b OS=Homo sapiens GN=GMPPB PE=4 SV=1;>tr|A0A024R329|A0A024R329_HUMAN GDP-manno	3	1	1	1	0	0	0	1	1	0	0	0	0	1	1	0	0	0	0	1	1	0	3.1	3.1	3.1	39.834	360	360;360;387	0.0075549	By matching	By matching	By matching	By MS/MS	By matching	By matching	0	0	0	3.1	3.1	0	457690
B4DFM2;Q8IXV7;A0A024R2X4;Q96DZ8	B4DFM2;Q8IXV7;A0A024R2X4;Q96DZ8	3;3;3;2	3;3;3;2	3;3;3;2	Kelch domain-containing protein 8B	KLHDC8B	>tr|B4DFM2|B4DFM2_HUMAN cDNA FLJ59227, highly similar to Kelch domain-containing protein 8B OS=Homo sapiens PE=2 SV=1;>sp|Q8IXV7|KLD8B_HUMAN Kelch domain-containing protein 8B OS=Homo sapiens GN=KLHDC8B PE=2 SV=1;>tr|A0A024R2X4|A0A024R2X4_HUMAN Kelch domai	4	3	3	3	2	1	2	3	3	1	2	1	2	3	3	1	2	1	2	3	3	1	16.9	16.9	16.9	32.6	308	308;354;354;131	0	By matching	By matching	By matching	By MS/MS	By MS/MS	By matching	13.3	6.5	10.1	16.9	16.9	6.5	12933000
A0A024R2Z6;Q9BVP2	A0A024R2Z6;Q9BVP2	2;2	2;2	2;2	Guanine nucleotide-binding protein-like 3	GNL3	>tr|A0A024R2Z6|A0A024R2Z6_HUMAN Guanine nucleotide binding protein-like 3 (Nucleolar), isoform CRA_b OS=Homo sapiens GN=GNL3 PE=4 SV=1;>sp|Q9BVP2|GNL3_HUMAN Guanine nucleotide-binding protein-like 3 OS=Homo sapiens GN=GNL3 PE=1 SV=2	2	2	2	2	1	2	1	2	2	1	1	2	1	2	2	1	1	2	1	2	2	1	6.5	6.5	6.5	60.572	537	537;549	0	By MS/MS	By MS/MS	By MS/MS	By matching	By MS/MS	By MS/MS	2	6.5	2	6.5	6.5	4.5	8591800
O75369;A0A024R321;Q68CT4;E7EN95;A0A0C4DGA1;A0A0A0MT44	O75369;A0A024R321;Q68CT4;E7EN95	13;13;11;11;1;1	11;11;11;11;1;1	11;11;11;11;1;1	Filamin-B	FLNB;DKFZp686A1668	>sp|O75369|FLNB_HUMAN Filamin-B OS=Homo sapiens GN=FLNB PE=1 SV=2;>tr|A0A024R321|A0A024R321_HUMAN Filamin B, beta (Actin binding protein 278), isoform CRA_a OS=Homo sapiens GN=FLNB PE=4 SV=1;>tr|Q68CT4|Q68CT4_HUMAN Putative uncharacterized protein DKFZp686	6	13	11	11	11	10	9	10	9	9	9	9	8	9	8	7	9	9	8	9	8	7	8.1	7.4	7.4	278.16	2602	2602;2622;2409;2409;72;195	0	By MS/MS	By MS/MS	By MS/MS	By MS/MS	By MS/MS	By MS/MS	7	6.6	5.1	6.3	5.8	4.9	28202000
A0A024R326;P47914;Q6IPI1	A0A024R326;P47914;Q6IPI1	4;4;4	4;4;4	4;4;4	60S ribosomal protein L29	RPL29	>tr|A0A024R326|A0A024R326_HUMAN Ribosomal protein L29, isoform CRA_a OS=Homo sapiens GN=RPL29 PE=4 SV=1;>sp|P47914|RL29_HUMAN 60S ribosomal protein L29 OS=Homo sapiens GN=RPL29 PE=1 SV=2;>tr|Q6IPI1|Q6IPI1_HUMAN Ribosomal protein L29 OS=Homo sapiens GN=RPL2	3	4	4	4	4	3	3	4	2	4	4	3	3	4	2	4	4	3	3	4	2	4	21.7	21.7	21.7	17.553	157	157;159;161	0	By MS/MS	By MS/MS	By MS/MS	By MS/MS	By MS/MS	By MS/MS	21.7	21	21	21.7	14.6	21.7	176630000
Q9UHD1;A0A024R394;A0A024R3C3;E9PPQ5;E9PHZ2;E9PIZ4;E9PSD5;Q9NZ93;E9PL00;E9PIF7	Q9UHD1;A0A024R394;A0A024R3C3;E9PPQ5	12;12;11;6;5;4;4;3;2;1	12;12;11;6;5;4;4;3;2;1	12;12;11;6;5;4;4;3;2;1	Cysteine and histidine-rich domain-containing protein 1	CHORDC1	>sp|Q9UHD1|CHRD1_HUMAN Cysteine and histidine-rich domain-containing protein 1 OS=Homo sapiens GN=CHORDC1 PE=1 SV=2;>tr|A0A024R394|A0A024R394_HUMAN Cysteine and histidine-rich domain (CHORD)-containing 1, isoform CRA_c OS=Homo sapiens GN=CHORDC1 PE=4 SV=1;	10	12	12	12	12	10	12	11	9	8	12	10	12	11	9	8	12	10	12	11	9	8	53.6	53.6	53.6	37.489	332	332;332;313;184;144;116;120;116;39;117	0	By MS/MS	By MS/MS	By MS/MS	By MS/MS	By MS/MS	By MS/MS	53.6	48.8	53.6	53.3	41.3	44.3	121500000
E9PM04;Q9BTE7;A0A024R3A2;E9PLH8;E9PM78;H0YD80;E9PLS2;E9PQV9;B4DP84;H0YCN4	E9PM04;Q9BTE7;A0A024R3A2;E9PLH8;E9PM78;H0YD80;E9PLS2;E9PQV9;B4DP84;H0YCN4	2;2;2;1;1;1;1;1;1;1	2;2;2;1;1;1;1;1;1;1	2;2;2;1;1;1;1;1;1;1	DCN1-like protein 5	DCUN1D5	>tr|E9PM04|E9PM04_HUMAN DCN1-like protein OS=Homo sapiens GN=DCUN1D5 PE=1 SV=1;>sp|Q9BTE7|DCNL5_HUMAN DCN1-like protein 5 OS=Homo sapiens GN=DCUN1D5 PE=1 SV=1;>tr|A0A024R3A2|A0A024R3A2_HUMAN DCN1-like protein OS=Homo sapiens GN=DCUN1D5 PE=4 SV=1;>tr|E9PLH8	10	2	2	2	2	2	2	2	2	1	2	2	2	2	2	1	2	2	2	2	2	1	17.8	17.8	17.8	17.855	152	152;237;237;30;67;68;71;84;168;195	0	By MS/MS	By matching	By MS/MS	By matching	By MS/MS	By matching	17.8	17.8	17.8	17.8	17.8	11.2	11243000
A0A024R3J7;P46977	A0A024R3J7;P46977	1;1	1;1	1;1	Dolichyl-diphosphooligosaccharide--protein glycosyltransferase subunit STT3A	STT3A	>tr|A0A024R3J7|A0A024R3J7_HUMAN HCG2032701, isoform CRA_a OS=Homo sapiens GN=hCG_2032701 PE=4 SV=1;>sp|P46977|STT3A_HUMAN Dolichyl-diphosphooligosaccharide--protein glycosyltransferase subunit STT3A OS=Homo sapiens GN=STT3A PE=1 SV=2	2	1	1	1	0	0	0	1	1	1	0	0	0	1	1	1	0	0	0	1	1	1	1.6	1.6	1.6	80.428	703	703;705	0.00076982	By matching	By matching	By matching	By matching	By matching	By MS/MS	0	0	0	1.6	1.6	1.6	1684000
A0A024R3M0;Q6IAX9;P08240	A0A024R3M0;Q6IAX9;P08240	1;1;1	1;1;1	1;1;1	Signal recognition particle receptor subunit alpha	SRPR	>tr|A0A024R3M0|A0A024R3M0_HUMAN Signal recognition particle receptor (docking protein), isoform CRA_a OS=Homo sapiens GN=SRPR PE=4 SV=1;>tr|Q6IAX9|Q6IAX9_HUMAN SRPR protein OS=Homo sapiens GN=SRPR PE=2 SV=1;>sp|P08240|SRPR_HUMAN Signal recognition partic	3	1	1	1	1	1	1	1	1	1	1	1	1	1	1	1	1	1	1	1	1	1	2.9	2.9	2.9	44.446	414	414;638;638	0.0069832	By matching	By MS/MS	By MS/MS	By MS/MS	By matching	By matching	2.9	2.9	2.9	2.9	2.9	2.9	3000800
Q92686;A0A024R3M7	Q92686;A0A024R3M7	1;1	1;1	1;1	Neurogranin;NEUG(55-78)	NRGN	>sp|Q92686|NEUG_HUMAN Neurogranin OS=Homo sapiens GN=NRGN PE=1 SV=1;>tr|A0A024R3M7|A0A024R3M7_HUMAN Neurogranin (Protein kinase C substrate, RC3), isoform CRA_a OS=Homo sapiens GN=NRGN PE=4 SV=1	2	1	1	1	1	1	1	1	1	1	1	1	1	1	1	1	1	1	1	1	1	1	19.2	19.2	19.2	7.6184	78	78;78	0.0030234	By matching	By matching	By matching	By matching	By MS/MS	By matching	19.2	19.2	19.2	19.2	19.2	19.2	3226900
Q9H3P7;A0A024R3P9	Q9H3P7;A0A024R3P9	1;1	1;1	1;1	Golgi resident protein GCP60	ACBD3	>sp|Q9H3P7|GCP60_HUMAN Golgi resident protein GCP60 OS=Homo sapiens GN=ACBD3 PE=1 SV=4;>tr|A0A024R3P9|A0A024R3P9_HUMAN Acyl-Coenzyme A binding domain containing 3, isoform CRA_a OS=Homo sapiens GN=ACBD3 PE=4 SV=1	2	1	1	1	1	1	1	1	1	0	1	1	1	1	1	0	1	1	1	1	1	0	3	3	3	60.593	528	528;528	0.0058055	By matching	By MS/MS	By MS/MS	By MS/MS	By matching	By matching	3	3	3	3	3	0	2914400
Q8TBX0;Q2TU78;B3KMB7;B7Z8T1;J3QKT4;A0A087WTV6;A0A024R3Q9;E2QRB3;Q4W8W1;P32322;E7D7Y0;E7D7X9;A0A087WZR9;A0A024R8U9;Q96C36;J3KR12;B4DQK8	Q8TBX0;Q2TU78;B3KMB7;B7Z8T1;J3QKT4;A0A087WTV6;A0A024R3Q9;E2QRB3;Q4W8W1;P32322;E7D7Y0;E7D7X9;A0A087WZR9;A0A024R8U9;Q96C36;J3KR12;B4DQK8	1;1;1;1;1;1;1;1;1;1;1;1;1;1;1;1;1	1;1;1;1;1;1;1;1;1;1;1;1;1;1;1;1;1	1;1;1;1;1;1;1;1;1;1;1;1;1;1;1;1;1	Pyrroline-5-carboxylate reductase;Pyrroline-5-carboxylate reductase 1, mitochondrial;Pyrroline-5-carboxylate reductase 2	PIG45;PYCR2;PYCR1;P5CR2	>tr|Q8TBX0|Q8TBX0_HUMAN PYCR1 protein OS=Homo sapiens PE=2 SV=1;>tr|Q2TU78|Q2TU78_HUMAN Proliferation-inducing protein 45 OS=Homo sapiens GN=PIG45 PE=2 SV=1;>tr|B3KMB7|B3KMB7_HUMAN Pyrroline-5-carboxylate reductase family, member 2, isoform CRA_a OS=Homo s	17	1	1	1	1	1	1	1	1	1	1	1	1	1	1	1	1	1	1	1	1	1	7.6	7.6	7.6	17.718	171	171;199;212;240;242;246;284;288;319;319;319;319;319;319;320;359;359	0.0081744	By matching	By matching	By matching	By matching	By matching	By MS/MS	7.6	7.6	7.6	7.6	7.6	7.6	2045500
E5RI90;Q9H425;A0A024R3S1	E5RI90;Q9H425;A0A024R3S1	1;1;1	1;1;1	1;1;1	Uncharacterized protein C1orf198	C1orf198	>tr|E5RI90|E5RI90_HUMAN Uncharacterized protein C1orf198 (Fragment) OS=Homo sapiens GN=C1orf198 PE=1 SV=1;>sp|Q9H425|CA198_HUMAN Uncharacterized protein C1orf198 OS=Homo sapiens GN=C1orf198 PE=1 SV=1;>tr|A0A024R3S1|A0A024R3S1_HUMAN Chromosome 1 open readin	3	1	1	1	0	1	1	1	0	0	0	1	1	1	0	0	0	1	1	1	0	0	18.1	18.1	18.1	17.667	160	160;327;327	0.0071582	By matching	By matching	By MS/MS	By MS/MS	By matching	By matching	0	18.1	18.1	18.1	0	0	1261400
B4E0E1;P09874;B2R5W3;A0A024R3T8;Q05D33;Q6PJL0;Q96P95;Q5VX84;Q5VX85	B4E0E1;P09874;B2R5W3;A0A024R3T8	14;14;14;14;4;4;2;1;1	14;14;14;14;4;4;2;1;1	14;14;14;14;4;4;2;1;1	Poly [ADP-ribose] polymerase 1	PARP1	>tr|B4E0E1|B4E0E1_HUMAN Poly [ADP-ribose] polymerase OS=Homo sapiens PE=2 SV=1;>sp|P09874|PARP1_HUMAN Poly [ADP-ribose] polymerase 1 OS=Homo sapiens GN=PARP1 PE=1 SV=4;>tr|B2R5W3|B2R5W3_HUMAN Poly [ADP-ribose] polymerase OS=Homo sapiens PE=2 SV=1;>tr|A0A02	9	14	14	14	9	7	7	14	12	5	9	7	7	14	12	5	9	7	7	14	12	5	20.1	20.1	20.1	111.13	993	993;1014;1014;1014;232;250;49;108;155	0	By MS/MS	By MS/MS	By MS/MS	By MS/MS	By MS/MS	By MS/MS	11.4	9.6	9	20.1	17.6	6.6	107460000
P24534;A0A024R3W7;A4D1M6;F2Z2G2;C9JZW3;F8WF65	P24534;A0A024R3W7;A4D1M6	5;5;3;2;2;1	5;5;3;2;2;1	5;5;3;2;2;1	Elongation factor 1-beta	EEF1B2;LOC392793	>sp|P24534|EF1B_HUMAN Elongation factor 1-beta OS=Homo sapiens GN=EEF1B2 PE=1 SV=3;>tr|A0A024R3W7|A0A024R3W7_HUMAN Eukaryotic translation elongation factor 1 beta 2, isoform CRA_a OS=Homo sapiens GN=EEF1B2 PE=3 SV=1;>tr|A4D1M6|A4D1M6_HUMAN HCG19809 OS=Homo	6	5	5	5	3	4	3	5	3	5	3	4	3	5	3	5	3	4	3	5	3	5	37.3	37.3	37.3	24.763	225	225;225;225;68;123;29	0	By MS/MS	By MS/MS	By MS/MS	By MS/MS	By MS/MS	By MS/MS	17.3	31.6	26.7	37.3	26.7	37.3	58544000
P10809;A0A024R3X4;B3GQS7;B7Z597;B7Z5E7;B7Z4F6;Q53SE2;E7ESH4;E7EXB4;B7Z532;B9VPB4;B9VP19;Q53QD5;C9JL25;C9JL19;C9JCQ4;C9J0S9;B9VP24	P10809;A0A024R3X4;B3GQS7;B7Z597;B7Z5E7;B7Z4F6	27;27;26;24;23;21;9;9;8;8;5;5;4;3;2;2;1;1	27;27;26;24;23;21;9;9;8;8;5;5;4;3;2;2;1;1	27;27;26;24;23;21;9;9;8;8;5;5;4;3;2;2;1;1	60 kDa heat shock protein, mitochondrial	HSPD1	>sp|P10809|CH60_HUMAN 60 kDa heat shock protein, mitochondrial OS=Homo sapiens GN=HSPD1 PE=1 SV=2;>tr|A0A024R3X4|A0A024R3X4_HUMAN Heat shock 60kDa protein 1 (Chaperonin), isoform CRA_a OS=Homo sapiens GN=HSPD1 PE=3 SV=1;>tr|B3GQS7|B3GQS7_HUMAN Mitochondria	18	27	27	27	25	24	26	22	23	22	25	24	26	22	23	22	25	24	26	22	23	22	51.1	51.1	51.1	61.054	573	573;573;569;564;517;550;233;234;221;245;184;184;55;175;83;94;58;185	0	By MS/MS	By MS/MS	By MS/MS	By MS/MS	By MS/MS	By MS/MS	51.1	42.1	49.7	41.9	45.7	42.2	651200000
A0A024R3X7;Q9UNM1;P61604;B8ZZ54	A0A024R3X7;Q9UNM1;P61604;B8ZZ54	2;2;2;1	2;2;2;1	1;1;1;1	10 kDa heat shock protein, mitochondrial	EPFP1;HSPE1	>tr|A0A024R3X7|A0A024R3X7_HUMAN Heat shock 10kDa protein 1 (Chaperonin 10), isoform CRA_d OS=Homo sapiens GN=HSPE1 PE=3 SV=1;>tr|Q9UNM1|Q9UNM1_HUMAN Chaperonin 10-related protein (Fragment) OS=Homo sapiens GN=EPFP1 PE=3 SV=1;>sp|P61604|CH10_HUMAN 10 kDa he	4	2	2	1	2	2	2	1	0	2	2	2	2	1	0	2	1	1	1	0	0	1	36.6	36.6	16.9	7.5406	71	71;97;102;47	0	By MS/MS	By matching	By matching	By matching	By matching	By MS/MS	36.6	36.6	36.6	19.7	0	36.6	10666000
Q6FHH6;Q53TN2;O43813;A0A024R3Z5;B2R602;E9PHS0;B4DGM7;F8WDS9;H7C2E3	Q6FHH6;Q53TN2;O43813;A0A024R3Z5;B2R602;E9PHS0	11;11;11;11;10;8;4;3;1	11;11;11;11;10;8;4;3;1	11;11;11;11;10;8;4;3;1	LanC-like protein 1	LANCL1	>tr|Q6FHH6|Q6FHH6_HUMAN LANCL1 protein (Fragment) OS=Homo sapiens GN=LANCL1 PE=2 SV=1;>tr|Q53TN2|Q53TN2_HUMAN LanC lantibiotic synthetase component C-like 1 (Bacterial), isoform CRA_a OS=Homo sapiens GN=LANCL1 PE=4 SV=1;>sp|O43813|LANC1_HUMAN LanC-like pro	9	11	11	11	10	9	8	9	8	6	10	9	8	9	8	6	10	9	8	9	8	6	33.1	33.1	33.1	45.267	399	399;399;399;411;399;196;117;82;147	0	By MS/MS	By MS/MS	By MS/MS	By MS/MS	By MS/MS	By MS/MS	29.6	28.1	27.6	28.8	26.1	19.3	450280000
D3DN77;Q7L1Q6;A0A024R3Z6;Q53FN7;H0Y503;B3KU41;C9IZ80;Q3LIC9	D3DN77;Q7L1Q6;A0A024R3Z6;Q53FN7;H0Y503;B3KU41;C9IZ80	3;3;3;3;2;2;2;1	3;3;3;3;2;2;2;1	3;3;3;3;2;2;2;1	Basic leucine zipper and W2 domain-containing protein 1	hCG_2022736;BZW1	>tr|D3DN77|D3DN77_HUMAN HCG2022736, isoform CRA_a OS=Homo sapiens GN=hCG_2022736 PE=4 SV=1;>sp|Q7L1Q6|BZW1_HUMAN Basic leucine zipper and W2 domain-containing protein 1 OS=Homo sapiens GN=BZW1 PE=1 SV=1;>tr|A0A024R3Z6|A0A024R3Z6_HUMAN Basic leucine zipper	8	3	3	3	3	3	3	3	2	1	3	3	3	3	2	1	3	3	3	3	2	1	9.3	9.3	9.3	30.768	268	268;419;419;424;135;211;294;37	0	By MS/MS	By MS/MS	By MS/MS	By MS/MS	By MS/MS	By matching	9.3	9.3	9.3	9.3	6.3	3	12656000
Q9BSS9;E7EMB6;A0A024R443;A0A024R442;Q9ULA0;Q53SB6;E7ETB3;B7Z7F0	Q9BSS9;E7EMB6;A0A024R443;A0A024R442;Q9ULA0;Q53SB6;E7ETB3;B7Z7F0	2;2;2;2;2;2;2;2	2;2;2;2;2;2;2;2	2;2;2;2;2;2;2;2	Aspartyl aminopeptidase	DNPEP	>tr|Q9BSS9|Q9BSS9_HUMAN DNPEP protein (Fragment) OS=Homo sapiens GN=DNPEP PE=2 SV=2;>tr|E7EMB6|E7EMB6_HUMAN Aspartyl aminopeptidase OS=Homo sapiens GN=DNPEP PE=1 SV=2;>tr|A0A024R443|A0A024R443_HUMAN Aspartyl aminopeptidase, isoform CRA_a OS=Homo sapiens GN	8	2	2	2	1	2	0	2	0	2	1	2	0	2	0	2	1	2	0	2	0	2	8.2	8.2	8.2	41.397	378	378;410;432;471;475;485;493;493	0	By MS/MS	By matching	By matching	By matching	By matching	By MS/MS	4.2	8.2	0	8.2	0	8.2	3521900
Q5R210;Q5R208;P31327;A0A024R454;Q5R206;A8K134;Q5R209;Q5R207;Q5R211;B7ZAW0;Q05CV6;C9JTA4;E7EWJ3	Q5R210;Q5R208;P31327;A0A024R454;Q5R206;A8K134;Q5R209;Q5R207	37;37;37;37;36;35;31;24;10;8;2;1;1	37;37;37;37;36;35;31;24;10;8;2;1;1	37;37;37;37;36;35;31;24;10;8;2;1;1	Carbamoyl-phosphate synthase [ammonia], mitochondrial	CPS1	>tr|Q5R210|Q5R210_HUMAN Carbamoylphosphate synthetase I OS=Homo sapiens GN=CPS1 PE=2 SV=1;>tr|Q5R208|Q5R208_HUMAN Carbamoylphosphate synthetase I OS=Homo sapiens GN=CPS1 PE=2 SV=1;>sp|P31327|CPSM_HUMAN Carbamoyl-phosphate synthase [ammonia], mitochondrial	13	37	37	37	32	33	33	31	30	32	32	33	33	31	30	32	32	33	33	31	30	32	36.7	36.7	36.7	164.9	1500	1500;1500;1500;1500;1500;1500;1261;932;513;186;204;121;157	0	By MS/MS	By MS/MS	By MS/MS	By MS/MS	By MS/MS	By MS/MS	28.9	30.9	31.9	29.6	29.7	30.9	467110000
Q96IJ6;A0A024R482;A0A087WUI8	Q96IJ6;A0A024R482;A0A087WUI8	2;2;1	2;2;1	2;2;1	Mannose-1-phosphate guanyltransferase alpha	GMPPA	>sp|Q96IJ6|GMPPA_HUMAN Mannose-1-phosphate guanyltransferase alpha OS=Homo sapiens GN=GMPPA PE=1 SV=1;>tr|A0A024R482|A0A024R482_HUMAN GDP-mannose pyrophosphorylase A, isoform CRA_a OS=Homo sapiens GN=GMPPA PE=4 SV=1;>tr|A0A087WUI8|A0A087WUI8_HUMAN Mannose-	3	2	2	2	2	2	2	1	2	1	2	2	2	1	2	1	2	2	2	1	2	1	6.9	6.9	6.9	46.291	420	420;420;399	0	By MS/MS	By matching	By matching	By matching	By matching	By matching	6.9	6.9	6.9	3.6	6.9	3.6	3855600
B3KN05;O95573;B2RBE0;A0A024R497;B3KMA6;Q6PIM8;C9JC11;F5H062;B4DH39;Q8TAF6;O60488	B3KN05;O95573;B2RBE0;A0A024R497;B3KMA6;Q6PIM8	8;8;8;8;6;4;1;1;1;1;1	8;8;8;8;6;4;1;1;1;1;1	8;8;8;8;6;4;1;1;1;1;1	Long-chain-fatty-acid--CoA ligase 3	ACSL3	>tr|B3KN05|B3KN05_HUMAN cDNA FLJ13129 fis, clone NT2RP3002969, highly similar to Long-chain-fatty-acid--CoA ligase 3 (EC 6.2.1.3) OS=Homo sapiens PE=2 SV=1;>sp|O95573|ACSL3_HUMAN Long-chain-fatty-acid--CoA ligase 3 OS=Homo sapiens GN=ACSL3 PE=1 SV=3;>tr|B2	11	8	8	8	6	6	7	5	6	2	6	6	7	5	6	2	6	6	7	5	6	2	16.4	16.4	16.4	79.222	709	709;720;720;720;465;164;88;95;650;670;711	0	By MS/MS	By MS/MS	By MS/MS	By MS/MS	By MS/MS	By MS/MS	13	13.3	14.5	10.9	12.7	5.2	47292000
P19338;A0A024R4A0;B3KTP9;B3KM80;Q6ZS99;H7BY16;Q9BQ02;C9JYW2;C9JLB1;C9J1H7;C9JWL1	P19338;A0A024R4A0;B3KTP9;B3KM80;Q6ZS99;H7BY16;Q9BQ02	29;29;28;27;27;19;18;2;2;2;2	29;29;28;27;27;19;18;2;2;2;2	29;29;28;27;27;19;18;2;2;2;2	Nucleolin	NCL	>sp|P19338|NUCL_HUMAN Nucleolin OS=Homo sapiens GN=NCL PE=1 SV=3;>tr|A0A024R4A0|A0A024R4A0_HUMAN Nucleolin, isoform CRA_b OS=Homo sapiens GN=NCL PE=4 SV=1;>tr|B3KTP9|B3KTP9_HUMAN cDNA FLJ38578 fis, clone HCHON2007674, highly similar to NUCLEOLIN OS=Homo sa	11	29	29	29	23	25	26	21	24	22	23	25	26	21	24	22	23	25	26	21	24	22	39.7	39.7	39.7	76.613	710	710;710;633;536;603;296;482;141;151;166;170	0	By MS/MS	By MS/MS	By MS/MS	By MS/MS	By MS/MS	By MS/MS	37	36.5	38.6	32.8	36.8	33.1	1022300000
A0A0A0N0L3;Q13148;A0A024R4E2;K7EJM5;A0A0A0N0N3;A0A087WX29;A0A0A0N0M3;K7EN94;B1AKP7;G3V162;A0A087X260;A0A087WYY0;B4DRW3;A0A087WXQ5;A0A087WV68;A0A087WW61;A0A087WX67;A0A087WXV3;A0A087WZC9	A0A0A0N0L3;Q13148;A0A024R4E2;K7EJM5;A0A0A0N0N3;A0A087WX29;A0A0A0N0M3;K7EN94;B1AKP7;G3V162;A0A087X260;A0A087WYY0;B4DRW3;A0A087WXQ5;A0A087WV68	5;5;5;4;4;4;4;4;4;4;4;4;4;3;3;2;2;2;1	5;5;5;4;4;4;4;4;4;4;4;4;4;3;3;2;2;2;1	5;5;5;4;4;4;4;4;4;4;4;4;4;3;3;2;2;2;1	TAR DNA-binding protein 43	TARDBP	>tr|A0A0A0N0L3|A0A0A0N0L3_HUMAN TDP43 isoform H OS=Homo sapiens GN=TDP43 PE=2 SV=1;>sp|Q13148|TADBP_HUMAN TAR DNA-binding protein 43 OS=Homo sapiens GN=TARDBP PE=1 SV=1;>tr|A0A024R4E2|A0A024R4E2_HUMAN TAR DNA binding protein, isoform CRA_b OS=Homo sapiens	19	5	5	5	5	5	4	4	5	4	5	5	4	4	5	4	5	5	4	4	5	4	15.9	15.9	15.9	41.632	372	372;414;414;201;243;243;269;275;295;298;301;304;330;200;212;138;149;175;127	0	By MS/MS	By MS/MS	By MS/MS	By MS/MS	By MS/MS	By MS/MS	15.9	15.9	13.7	11	15.9	12.6	49943000
Q00341;B2R5V9;A0A024R4E5;C9JT62;C9JHS7;C9JK79;C9JHZ8;C9JES8;C9JZI8;C9J5E5;C9JIZ1;C9JHS9;C9J739;C9JMQ6;C9JQ82;C9JBS3;C9JEJ8;C9JHN6;B4DKR8;Q6ZS03;Q96CF6;H0Y394	Q00341;B2R5V9;A0A024R4E5;C9JT62;C9JHS7;C9JK79;C9JHZ8;C9JES8;C9JZI8;C9J5E5;C9JIZ1	3;3;3;2;2;2;2;2;2;2;2;1;1;1;1;1;1;1;1;1;1;1	3;3;3;2;2;2;2;2;2;2;2;1;1;1;1;1;1;1;1;1;1;1	3;3;3;2;2;2;2;2;2;2;2;1;1;1;1;1;1;1;1;1;1;1	Vigilin	HDLBP	>sp|Q00341|VIGLN_HUMAN Vigilin OS=Homo sapiens GN=HDLBP PE=1 SV=2;>tr|B2R5V9|B2R5V9_HUMAN cDNA, FLJ92652, highly similar to Homo sapiens high density lipoprotein binding protein (vigilin)(HDLBP), mRNA OS=Homo sapiens PE=2 SV=1;>tr|A0A024R4E5|A0A024R4E5_HUM	22	3	3	3	3	3	3	2	2	2	3	3	3	2	2	2	3	3	3	2	2	2	3.3	3.3	3.3	141.45	1268	1268;1268;1268;96;126;128;141;147;164;221;224;17;19;46;53;69;79;81;757;847;898;973	0	By MS/MS	By matching	By matching	By MS/MS	By MS/MS	By MS/MS	3.3	3.3	3.3	2.4	2.4	2.4	8343100
P06733;A0A024R4F1;E2DRY6;A4QMW8;K7EM90;A4UCS8;F5H1C3;E5RI09;E5RG95;K7EPM1;K7EKN2;B4DUJ6;E5RGZ4;F5H0C8;Q6FHV6;P13929;P09104;A8K3B0	P06733;A0A024R4F1;E2DRY6	13;13;12;5;4;3;1;1;1;1;1;1;1;1;1;1;1;1	13;13;12;5;4;3;1;1;1;1;1;1;1;1;1;1;1;1	13;13;12;5;4;3;1;1;1;1;1;1;1;1;1;1;1;1	Alpha-enolase;Enolase	ENO1	>sp|P06733|ENOA_HUMAN Alpha-enolase OS=Homo sapiens GN=ENO1 PE=1 SV=2;>tr|A0A024R4F1|A0A024R4F1_HUMAN Enolase 1, (Alpha), isoform CRA_a OS=Homo sapiens GN=ENO1 PE=2 SV=1;>tr|E2DRY6|E2DRY6_HUMAN Enolase OS=Homo sapiens PE=2 SV=1	18	13	13	13	13	8	8	8	6	13	13	8	8	8	6	13	13	8	8	8	6	13	44.2	44.2	44.2	47.168	434	434;434;338;135;195;166;103;148;154;196;212;273;283;315;434;434;434;434	0	By MS/MS	By MS/MS	By MS/MS	By MS/MS	By matching	By MS/MS	44.2	34.1	32.9	27.9	22.8	44.2	92666000
Q8N1G4;A0A024R4G1	Q8N1G4;A0A024R4G1	11;11	11;11	11;11	Leucine-rich repeat-containing protein 47	LRRC47	>sp|Q8N1G4|LRC47_HUMAN Leucine-rich repeat-containing protein 47 OS=Homo sapiens GN=LRRC47 PE=1 SV=1;>tr|A0A024R4G1|A0A024R4G1_HUMAN Leucine rich repeat containing 47, isoform CRA_a OS=Homo sapiens GN=LRRC47 PE=4 SV=1	2	11	11	11	9	10	9	11	9	7	9	10	9	11	9	7	9	10	9	11	9	7	27.1	27.1	27.1	63.472	583	583;583	0	By MS/MS	By MS/MS	By MS/MS	By MS/MS	By MS/MS	By MS/MS	22.3	24.7	22.5	27.1	23.2	17.5	67674000
Q9Y337;Q53F68;A0A024R4G4;Q8IU55;Q6S9W8;M0QXX2	Q9Y337;Q53F68;A0A024R4G4;Q8IU55;Q6S9W8;M0QXX2	4;4;4;3;2;2	4;4;4;3;2;2	4;4;4;3;2;2	Kallikrein-5	KLK5	>sp|Q9Y337|KLK5_HUMAN Kallikrein-5 OS=Homo sapiens GN=KLK5 PE=1 SV=2;>tr|Q53F68|Q53F68_HUMAN Kallikrein 5 preproprotein variant (Fragment) OS=Homo sapiens PE=2 SV=1;>tr|A0A024R4G4|A0A024R4G4_HUMAN Kallikrein 5, isoform CRA_a OS=Homo sapiens PE=3 SV=1;>tr|Q	6	4	4	4	0	0	0	0	0	4	0	0	0	0	0	4	0	0	0	0	0	4	18.8	18.8	18.8	32.019	293	293;293;293;269;204;205	0	By matching	By matching	By matching	By matching	By matching	By MS/MS	0	0	0	0	0	18.8	9951800
A0A024R4H4;Q4R9M7;Q4R9M8;A0A087WWA3;Q4R9M9;O60333;H7C0K6;X5D2L7;B4DMF3;O43896;F8W8V9;X5D7J0;Q12756	A0A024R4H4;Q4R9M7;Q4R9M8;A0A087WWA3;Q4R9M9;O60333;H7C0K6;X5D2L7;B4DMF3;O43896;F8W8V9;X5D7J0;Q12756	2;2;2;2;2;2;1;1;1;1;1;1;1	2;2;2;2;2;2;1;1;1;1;1;1;1	2;2;2;2;2;2;1;1;1;1;1;1;1	Kinesin-like protein KIF1B;Kinesin-like protein KIF1C;Kinesin-like protein KIF1A	KIF1Bbeta;KIF1B;KIF1A;KIF1C	>tr|A0A024R4H4|A0A024R4H4_HUMAN Kinesin-like protein OS=Homo sapiens GN=KIF1B PE=3 SV=1;>tr|Q4R9M7|Q4R9M7_HUMAN Kinesin-like protein OS=Homo sapiens GN=KIF1Bbeta PE=2 SV=1;>tr|Q4R9M8|Q4R9M8_HUMAN Kinesin-like protein OS=Homo sapiens GN=KIF1Bbeta PE=2 SV=1;	13	2	2	2	2	2	2	2	2	1	2	2	2	2	2	1	2	2	2	2	2	1	2	2	2	183.9	1633	1633;1783;1797;1797;1809;1816;227;448;886;1103;1471;1690;1690	0	By matching	By MS/MS	By MS/MS	By MS/MS	By MS/MS	By matching	2	2	2	2	2	1.2	21669000
X2J4X7;B4DHX9;X2J289;P49862;B8K1J4;A0A024R4H6	X2J4X7;B4DHX9;X2J289;P49862;B8K1J4;A0A024R4H6	2;2;2;2;2;2	2;2;2;2;2;2	2;2;2;2;2;2	Kallikrein-7	KLK7	>tr|X2J4X7|X2J4X7_HUMAN Kallikrein 7 (Fragment) OS=Homo sapiens GN=KLK7 PE=2 SV=1;>tr|B4DHX9|B4DHX9_HUMAN cDNA FLJ50769, highly similar to Kallikrein-7 (EC 3.4.21.-) OS=Homo sapiens PE=2 SV=1;>tr|X2J289|X2J289_HUMAN Kallikrein 7 (Fragment) OS=Homo sapiens	6	2	2	2	1	0	1	1	0	2	1	0	1	1	0	2	1	0	1	1	0	2	23.7	23.7	23.7	10.349	97	97;140;232;253;253;253	0	By matching	By matching	By matching	By matching	By matching	By MS/MS	9.3	0	9.3	9.3	0	23.7	18959000
Q0QF37;Q75MT9;Q6FHZ0;P40926;A0A024R4K3;G3XAL0;B3KTM1	Q0QF37;Q75MT9;Q6FHZ0;P40926;A0A024R4K3;G3XAL0;B3KTM1	7;7;7;7;7;5;4	7;7;7;7;7;5;4	7;7;7;7;7;5;4	Malate dehydrogenase;Malate dehydrogenase, mitochondrial	MDH2	>tr|Q0QF37|Q0QF37_HUMAN Malate dehydrogenase (Fragment) OS=Homo sapiens GN=MDH2 PE=2 SV=1;>tr|Q75MT9|Q75MT9_HUMAN Malate dehydrogenase (Fragment) OS=Homo sapiens GN=MDH2 PE=3 SV=1;>tr|Q6FHZ0|Q6FHZ0_HUMAN Malate dehydrogenase OS=Homo sapiens GN=MDH2 PE=2 SV	7	7	7	7	5	1	0	2	1	7	5	1	0	2	1	7	5	1	0	2	1	7	33.8	33.8	33.8	31.969	305	305;316;338;338;338;231;231	0	By matching	By MS/MS	By matching	By matching	By matching	By MS/MS	24.3	3.6	0	7.5	3.6	33.8	21003000
P46781;A0A024R4M0;A5D904;B5MCT8;C9JM19;B7Z732;F2Z3C0;A8MXK4	P46781;A0A024R4M0;A5D904;B5MCT8;C9JM19;B7Z732	8;8;6;6;6;6;2;2	8;8;6;6;6;6;2;2	8;8;6;6;6;6;2;2	40S ribosomal protein S9	RPS9	>sp|P46781|RS9_HUMAN 40S ribosomal protein S9 OS=Homo sapiens GN=RPS9 PE=1 SV=3;>tr|A0A024R4M0|A0A024R4M0_HUMAN 40S ribosomal protein S9 OS=Homo sapiens GN=RPS9 PE=1 SV=1;>tr|A5D904|A5D904_HUMAN RPS9 protein (Fragment) OS=Homo sapiens GN=RPS9 PE=2 SV=1;>tr	8	8	8	8	7	8	8	8	8	7	7	8	8	8	8	7	7	8	8	8	8	7	32	32	32	22.591	194	194;194;113;139;156;157;77;79	0	By MS/MS	By MS/MS	By MS/MS	By MS/MS	By MS/MS	By MS/MS	28.4	32	32	32	32	27.8	181030000
M0R0F0;Q53G25;P46782;A0A024R4Q8;M0R0R2;M0QZN2;Q59EK8	M0R0F0;Q53G25;P46782;A0A024R4Q8;M0R0R2;M0QZN2	6;6;6;6;5;3;2	6;6;6;6;5;3;2	6;6;6;6;5;3;2	40S ribosomal protein S5;40S ribosomal protein S5, N-terminally processed	RPS5	>tr|M0R0F0|M0R0F0_HUMAN 40S ribosomal protein S5 (Fragment) OS=Homo sapiens GN=RPS5 PE=1 SV=1;>tr|Q53G25|Q53G25_HUMAN Ribosomal protein S5 variant (Fragment) OS=Homo sapiens PE=2 SV=1;>sp|P46782|RS5_HUMAN 40S ribosomal protein S5 OS=Homo sapiens GN=RPS5 PE	7	6	6	6	5	4	6	6	5	3	5	4	6	6	5	3	5	4	6	6	5	3	41.5	41.5	41.5	22.391	200	200;204;204;204;225;134;107	0	By MS/MS	By MS/MS	By MS/MS	By MS/MS	By MS/MS	By MS/MS	34	25.5	41.5	41.5	31.5	22.5	197720000
H7C3F5;Q6ZMJ6;B7Z6J7;O75175;A0A024R4R3;H0Y5X7;H7C148	H7C3F5;Q6ZMJ6;B7Z6J7;O75175;A0A024R4R3;H0Y5X7;H7C148	2;2;2;2;2;1;1	2;2;2;2;2;1;1	2;2;2;2;2;1;1	CCR4-NOT transcription complex subunit 3	CNOT3;FLJ00420	>tr|H7C3F5|H7C3F5_HUMAN CCR4-NOT transcription complex subunit 3 OS=Homo sapiens GN=CNOT3 PE=1 SV=2;>tr|Q6ZMJ6|Q6ZMJ6_HUMAN FLJ00420 protein (Fragment) OS=Homo sapiens GN=FLJ00420 PE=2 SV=1;>tr|B7Z6J7|B7Z6J7_HUMAN cDNA FLJ61662, highly similar to CCR4-NOT	7	2	2	2	2	2	2	2	2	2	2	2	2	2	2	2	2	2	2	2	2	2	5.4	5.4	5.4	58.866	571	571;613;718;753;753;288;375	0	By MS/MS	By matching	By matching	By matching	By matching	By MS/MS	5.4	5.4	5.4	5.4	5.4	5.4	5020400
P61081;A0A024R4T4;M0QX69;M0QYI6	P61081;A0A024R4T4	4;4;1;1	4;4;1;1	4;4;1;1	NEDD8-conjugating enzyme Ubc12	UBE2M	>sp|P61081|UBC12_HUMAN NEDD8-conjugating enzyme Ubc12 OS=Homo sapiens GN=UBE2M PE=1 SV=1;>tr|A0A024R4T4|A0A024R4T4_HUMAN Ubiquitin-conjugating enzyme E2M (UBC12 homolog, yeast), isoform CRA_a OS=Homo sapiens GN=UBE2M PE=3 SV=1	4	4	4	4	4	4	4	4	3	3	4	4	4	4	3	3	4	4	4	4	3	3	22.4	22.4	22.4	20.9	183	183;183;69;114	0	By MS/MS	By MS/MS	By MS/MS	By MS/MS	By MS/MS	By MS/MS	22.4	22.4	22.4	22.4	16.9	16.9	43625000
B7Z4Q0;Q9NP61;A0A024R4U0;B7Z6L2;H0Y6A0;B0QYV8	B7Z4Q0;Q9NP61;A0A024R4U0;B7Z6L2;H0Y6A0	6;6;6;5;4;2	6;6;6;5;4;2	6;6;6;5;4;2	ADP-ribosylation factor GTPase-activating protein 3	ARFGAP3	>tr|B7Z4Q0|B7Z4Q0_HUMAN cDNA FLJ55728, highly similar to ADP-ribosylation factor GTPase-activating protein 3 OS=Homo sapiens PE=2 SV=1;>sp|Q9NP61|ARFG3_HUMAN ADP-ribosylation factor GTPase-activating protein 3 OS=Homo sapiens GN=ARFGAP3 PE=1 SV=1;>tr|A0A02	6	6	6	6	5	5	6	4	5	3	5	5	6	4	5	3	5	5	6	4	5	3	17.8	17.8	17.8	48.969	444	444;516;516;443;273;152	0	By MS/MS	By MS/MS	By MS/MS	By MS/MS	By MS/MS	By matching	15.3	14.9	17.8	12.4	15.3	9	13025000
Q14166;A0A024R4U3;Q9BR23	Q14166;A0A024R4U3	4;4;1	4;4;1	4;4;1	Tubulin--tyrosine ligase-like protein 12	TTLL12	>sp|Q14166|TTL12_HUMAN Tubulin--tyrosine ligase-like protein 12 OS=Homo sapiens GN=TTLL12 PE=1 SV=2;>tr|A0A024R4U3|A0A024R4U3_HUMAN Tubulin tyrosine ligase-like family, member 12, isoform CRA_a OS=Homo sapiens GN=TTLL12 PE=4 SV=1	3	4	4	4	4	3	3	4	4	2	4	3	3	4	4	2	4	3	3	4	4	2	13.8	13.8	13.8	74.403	644	644;644;210	0	By MS/MS	By matching	By MS/MS	By MS/MS	By MS/MS	By matching	13.8	9.8	9.8	13.8	13.8	5.9	15552000
A0A024R4V8;B4DZT6;Q9NYZ3	A0A024R4V8;B4DZT6;Q9NYZ3	2;2;2	2;2;2	2;2;2	G2 and S phase-expressed protein 1	GTSE1	>tr|A0A024R4V8|A0A024R4V8_HUMAN G-2 and S-phase expressed 1, isoform CRA_b OS=Homo sapiens GN=GTSE1 PE=4 SV=1;>tr|B4DZT6|B4DZT6_HUMAN cDNA FLJ54919, highly similar to G2 and S phase expressed protein 1 OS=Homo sapiens PE=2 SV=1;>sp|Q9NYZ3|GTSE1_HUMAN G2 an	3	2	2	2	2	2	2	2	2	1	2	2	2	2	2	1	2	2	2	2	2	1	4.8	4.8	4.8	61.573	586	586;699;720	0	By matching	By matching	By matching	By MS/MS	By MS/MS	By matching	4.8	4.8	4.8	4.8	4.8	2	4941800
Q08945;A0A024R4Z6;E9PPZ7;E9PMD4;Q59GH7	Q08945;A0A024R4Z6	9;9;1;1;1	9;9;1;1;1	9;9;1;1;1	FACT complex subunit SSRP1	SSRP1	>sp|Q08945|SSRP1_HUMAN FACT complex subunit SSRP1 OS=Homo sapiens GN=SSRP1 PE=1 SV=1;>tr|A0A024R4Z6|A0A024R4Z6_HUMAN Structure specific recognition protein 1, isoform CRA_a OS=Homo sapiens GN=SSRP1 PE=4 SV=1	5	9	9	9	7	7	6	9	5	6	7	7	6	9	5	6	7	7	6	9	5	6	15.8	15.8	15.8	81.074	709	709;709;154;192;547	0	By MS/MS	By MS/MS	By MS/MS	By MS/MS	By MS/MS	By MS/MS	12.6	12.6	12.3	15.8	11	10	47961000
O94776;A0A024R534	O94776;A0A024R534	3;3	3;3	3;3	Metastasis-associated protein MTA2	MTA2	>sp|O94776|MTA2_HUMAN Metastasis-associated protein MTA2 OS=Homo sapiens GN=MTA2 PE=1 SV=1;>tr|A0A024R534|A0A024R534_HUMAN Metastasis associated 1 family, member 2, isoform CRA_a OS=Homo sapiens GN=MTA2 PE=4 SV=1	2	3	3	3	1	2	2	2	1	1	1	2	2	2	1	1	1	2	2	2	1	1	7	7	7	75.022	668	668;668	0	By MS/MS	By MS/MS	By MS/MS	By MS/MS	By matching	By MS/MS	2.7	5.1	5.1	4.6	2.7	2.7	4259000
Q9C0C2;A0A024R542;Q86TK2;B3KXS7;E9PKK0	Q9C0C2;A0A024R542	6;6;2;2;1	6;6;2;2;1	6;6;2;2;1	182 kDa tankyrase-1-binding protein	TNKS1BP1	>sp|Q9C0C2|TB182_HUMAN 182 kDa tankyrase-1-binding protein OS=Homo sapiens GN=TNKS1BP1 PE=1 SV=4;>tr|A0A024R542|A0A024R542_HUMAN Tankyrase 1 binding protein 1, 182kDa, isoform CRA_a OS=Homo sapiens GN=TNKS1BP1 PE=4 SV=1	5	6	6	6	5	6	6	4	5	3	5	6	6	4	5	3	5	6	6	4	5	3	5.6	5.6	5.6	181.79	1729	1729;1729;311;1075;243	0	By MS/MS	By MS/MS	By MS/MS	By MS/MS	By MS/MS	By MS/MS	4.7	5.6	5.6	3.7	4.7	2.3	19812000
F5GX77;Q9UI30;A0A024R565;F5GYQ2	F5GX77;Q9UI30;A0A024R565;F5GYQ2	2;2;2;1	2;2;2;1	2;2;2;1	tRNA methyltransferase 112 homolog	TRMT112	>tr|F5GX77|F5GX77_HUMAN Multifunctional methyltransferase subunit TRM112-like protein OS=Homo sapiens GN=TRMT112 PE=1 SV=1;>sp|Q9UI30|TR112_HUMAN Multifunctional methyltransferase subunit TRM112-like protein OS=Homo sapiens GN=TRMT112 PE=1 SV=1;>tr|A0A024R	4	2	2	2	2	2	2	2	2	2	2	2	2	2	2	2	2	2	2	2	2	2	25.5	25.5	25.5	11.972	106	106;125;125;81	0	By MS/MS	By MS/MS	By MS/MS	By MS/MS	By MS/MS	By matching	25.5	25.5	25.5	25.5	25.5	25.5	17679000
A0A024R588;A0A024R566;B4DJU4;A0A024R5D9;Q15637;A0A024R572;B4DSE4;B4DX42;Q14820;F8WEV5;C9J792	A0A024R588;A0A024R566;B4DJU4;A0A024R5D9;Q15637;A0A024R572;B4DSE4;B4DX42	6;6;6;6;6;6;5;3;2;2;1	6;6;6;6;6;6;5;3;2;2;1	6;6;6;6;6;6;5;3;2;2;1	Splicing factor 1	SF1	>tr|A0A024R588|A0A024R588_HUMAN Splicing factor 1, isoform CRA_d OS=Homo sapiens GN=SF1 PE=4 SV=1;>tr|A0A024R566|A0A024R566_HUMAN Splicing factor 1, isoform CRA_a OS=Homo sapiens GN=SF1 PE=4 SV=1;>tr|B4DJU4|B4DJU4_HUMAN cDNA FLJ53344, highly similar to Spl	11	6	6	6	4	3	5	5	5	3	4	3	5	5	5	3	4	3	5	5	5	3	15	15	15	59.711	548	548;571;630;638;639;639;452;433;80;110;62	0	By MS/MS	By MS/MS	By MS/MS	By MS/MS	By MS/MS	By MS/MS	7.8	6	12.4	10.4	13.3	6.2	37680000
Q9BS14;B4DIW2;F5H6X6;B4DSM6;A0A024R592;E9PKU7;B4DZ53;V9HWJ0;Q14697;B4DJ30	Q9BS14;B4DIW2;F5H6X6;B4DSM6;A0A024R592;E9PKU7;B4DZ53;V9HWJ0;Q14697;B4DJ30	2;2;2;2;2;2;2;2;2;2	2;2;2;2;2;2;2;2;2;2	2;2;2;2;2;2;2;2;2;2	Neutral alpha-glucosidase AB	GANAB	>tr|Q9BS14|Q9BS14_HUMAN GANAB protein (Fragment) OS=Homo sapiens GN=GANAB PE=2 SV=1;>tr|B4DIW2|B4DIW2_HUMAN cDNA FLJ54035, highly similar to Neutral alpha-glucosidase AB OS=Homo sapiens PE=2 SV=1;>tr|F5H6X6|F5H6X6_HUMAN Neutral alpha-glucosidase AB OS=Homo	10	2	2	2	2	2	2	2	1	2	2	2	2	2	1	2	2	2	2	2	1	2	10.2	10.2	10.2	34.579	313	313;830;847;847;847;852;852;944;944;995	0	By MS/MS	By MS/MS	By MS/MS	By MS/MS	By MS/MS	By MS/MS	10.2	10.2	10.2	10.2	4.8	10.2	7156500
B4E0P8;A0A087WTZ5;E9PRQ7;Q04323;A0A024R598;E9PJ81;A0A024R539;E9PS08	B4E0P8;A0A087WTZ5;E9PRQ7;Q04323;A0A024R598;E9PJ81;A0A024R539	5;5;5;5;5;4;4;1	5;5;5;5;5;4;4;1	5;5;5;5;5;4;4;1	UBX domain-containing protein 1	UBXN1	>tr|B4E0P8|B4E0P8_HUMAN cDNA FLJ53007, highly similar to UBA/UBX 33.3 kDa protein OS=Homo sapiens PE=2 SV=1;>tr|A0A087WTZ5|A0A087WTZ5_HUMAN UBX domain-containing protein 1 OS=Homo sapiens GN=UBXN1 PE=1 SV=1;>tr|E9PRQ7|E9PRQ7_HUMAN UBX domain-containing pro	8	5	5	5	5	4	4	4	4	2	5	4	4	4	4	2	5	4	4	4	4	2	48	48	48	22.941	200	200;238;293;297;297;290;312;100	0	By MS/MS	By MS/MS	By MS/MS	By MS/MS	By MS/MS	By MS/MS	48	48	34.5	34.5	34.5	19	42881000
B7Z4M1;A0A024R5C4	B7Z4M1;A0A024R5C4	1;1	1;1	1;1		RTN3	>tr|B7Z4M1|B7Z4M1_HUMAN Reticulon OS=Homo sapiens GN=RTN3 PE=1 SV=1;>tr|A0A024R5C4|A0A024R5C4_HUMAN Reticulon OS=Homo sapiens GN=RTN3 PE=4 SV=1	2	1	1	1	1	1	1	1	0	1	1	1	1	1	0	1	1	1	1	1	0	1	12.2	12.2	12.2	12.747	123	123;236	0.0044643	By MS/MS	By matching	By matching	By matching	By matching	By matching	12.2	12.2	12.2	12.2	0	12.2	1484700
E9PS68;P11498;A0A024R5C5	E9PS68;P11498;A0A024R5C5	2;2;2	2;2;2	2;2;2	Pyruvate carboxylase, mitochondrial	PC	>tr|E9PS68|E9PS68_HUMAN Pyruvate carboxylase, mitochondrial OS=Homo sapiens GN=PC PE=1 SV=1;>sp|P11498|PYC_HUMAN Pyruvate carboxylase, mitochondrial OS=Homo sapiens GN=PC PE=1 SV=2;>tr|A0A024R5C5|A0A024R5C5_HUMAN Pyruvate carboxylase OS=Homo sapiens GN=PC	3	2	2	2	1	1	1	1	0	2	1	1	1	1	0	2	1	1	1	1	0	2	11.1	11.1	11.1	32.731	298	298;1178;1178	0	By MS/MS	By matching	By matching	By matching	By matching	By MS/MS	3.7	3.7	3.7	3.7	0	11.1	3130500
P50416;B2RAQ8;A0A024R5F4;H3BMD2	P50416;B2RAQ8;A0A024R5F4	5;5;5;2	5;5;5;2	5;5;5;2	Carnitine O-palmitoyltransferase 1, liver isoform	CPT1A	>sp|P50416|CPT1A_HUMAN Carnitine O-palmitoyltransferase 1, liver isoform OS=Homo sapiens GN=CPT1A PE=1 SV=2;>tr|B2RAQ8|B2RAQ8_HUMAN cDNA, FLJ95058, highly similar to Homo sapiens carnitine palmitoyltransferase 1A (liver) (CPT1A),nuclear gene encoding mitoc	4	5	5	5	5	5	4	5	4	1	5	5	4	5	4	1	5	5	4	5	4	1	8.7	8.7	8.7	88.367	773	773;773;773;78	0	By MS/MS	By MS/MS	By MS/MS	By MS/MS	By matching	By MS/MS	8.7	8.7	7.1	8.7	7.1	1.6	17660000
B4E1K5;X5DNI9;Q9UBM7;A8K0D2;A0A024R5F7;H0YE57	B4E1K5;X5DNI9;Q9UBM7;A8K0D2;A0A024R5F7;H0YE57	2;2;2;2;2;1	2;2;2;2;2;1	2;2;2;2;2;1	7-dehydrocholesterol reductase	DHCR7	>tr|B4E1K5|B4E1K5_HUMAN cDNA FLJ51181, highly similar to 7-dehydrocholesterol reductase (EC 1.3.1.21) OS=Homo sapiens PE=2 SV=1;>tr|X5DNI9|X5DNI9_HUMAN 7-dehydrocholesterol reductase isoform A (Fragment) OS=Homo sapiens GN=DHCR7 PE=2 SV=1;>sp|Q9UBM7|DHCR7_	6	2	2	2	1	2	1	1	1	0	1	2	1	1	1	0	1	2	1	1	1	0	7.5	7.5	7.5	32.7	280	280;475;475;475;475;221	0	By matching	By MS/MS	By MS/MS	By matching	By matching	By matching	4.6	7.5	4.6	4.6	4.6	0	5715700
O75531;A0A024R5H0;B2R4V4	O75531;A0A024R5H0;B2R4V4	2;2;1	2;2;1	2;2;1	Barrier-to-autointegration factor;Barrier-to-autointegration factor, N-terminally processed	BANF1	>sp|O75531|BAF_HUMAN Barrier-to-autointegration factor OS=Homo sapiens GN=BANF1 PE=1 SV=1;>tr|A0A024R5H0|A0A024R5H0_HUMAN Barrier to autointegration factor 1, isoform CRA_a OS=Homo sapiens GN=BANF1 PE=4 SV=1;>tr|B2R4V4|B2R4V4_HUMAN cDNA, FLJ92232, highly s	3	2	2	2	2	2	1	2	0	2	2	2	1	2	0	2	2	2	1	2	0	2	34.8	34.8	34.8	10.058	89	89;89;89	0	By matching	By MS/MS	By matching	By MS/MS	By matching	By MS/MS	34.8	34.8	27	34.8	0	34.8	22964000
E9PNG7;E9PPK2;Q6VY07;A0A024R5H6	E9PNG7;E9PPK2;Q6VY07;A0A024R5H6	1;1;1;1	1;1;1;1	1;1;1;1	Phosphofurin acidic cluster sorting protein 1	PACS1	>tr|E9PNG7|E9PNG7_HUMAN Phosphofurin acidic cluster sorting protein 1 (Fragment) OS=Homo sapiens GN=PACS1 PE=1 SV=6;>tr|E9PPK2|E9PPK2_HUMAN Phosphofurin acidic cluster sorting protein 1 (Fragment) OS=Homo sapiens GN=PACS1 PE=1 SV=1;>sp|Q6VY07|PACS1_HUMAN P	4	1	1	1	1	0	1	0	0	1	1	0	1	0	0	1	1	0	1	0	0	1	8.5	8.5	8.5	12.575	106	106;166;963;963	1	By MS/MS	By matching	By matching	By matching	By matching	By matching	8.5	0	8.5	0	0	8.5	15448000
C9JB90;C9JU14;J3KR73;B7Z5Z9;Q9NRW1;Q6FGX3;Q6AZ91;Q53ET8;P20340;A0A024R5J5;A0A024R5H8;Q14964	C9JB90;C9JU14;J3KR73;B7Z5Z9;Q9NRW1;Q6FGX3;Q6AZ91;Q53ET8;P20340;A0A024R5J5;A0A024R5H8;Q14964	1;1;1;1;1;1;1;1;1;1;1;1	1;1;1;1;1;1;1;1;1;1;1;1	1;1;1;1;1;1;1;1;1;1;1;1	Ras-related protein Rab-6B;Ras-related protein Rab-6A;Ras-related protein Rab-39A	RAB6B;RAB6A;RAB39A	>tr|C9JB90|C9JB90_HUMAN Ras-related protein Rab-6B (Fragment) OS=Homo sapiens GN=RAB6B PE=4 SV=1;>tr|C9JU14|C9JU14_HUMAN Ras-related protein Rab-6B (Fragment) OS=Homo sapiens GN=RAB6B PE=1 SV=3;>tr|J3KR73|J3KR73_HUMAN Ras-related protein Rab-6B (Fragment)	12	1	1	1	1	1	1	1	1	1	1	1	1	1	1	1	1	1	1	1	1	1	22.4	22.4	22.4	5.8575	49	49;83;124;144;208;208;208;208;208;208;208;217	0.0070771	By matching	By matching	By matching	By MS/MS	By matching	By MS/MS	22.4	22.4	22.4	22.4	22.4	22.4	10183000
Q9NYJ1;A0A024R5J6	Q9NYJ1;A0A024R5J6	2;2	2;2	2;2	Cytochrome c oxidase assembly factor 4 homolog, mitochondrial	COA4	>sp|Q9NYJ1|COA4_HUMAN Cytochrome c oxidase assembly factor 4 homolog, mitochondrial OS=Homo sapiens GN=COA4 PE=1 SV=2;>tr|A0A024R5J6|A0A024R5J6_HUMAN Coiled-coil-helix-coiled-coil-helix domain containing 8, isoform CRA_a OS=Homo sapiens GN=CHCHD8 PE=4 SV=1	2	2	2	2	2	1	1	1	2	1	2	1	1	1	2	1	2	1	1	1	2	1	34.5	34.5	34.5	10.134	87	87;87	0	By matching	By matching	By matching	By MS/MS	By MS/MS	By MS/MS	34.5	14.9	14.9	14.9	34.5	19.5	7786000
P50454;A0A024R5K8;E9PQ34;E9PJH8;E9PIG2;E9PRS3;E9PNX1;E9PK86;E9PMI5;E9PR70;E9PPV6;B4DN87;A8K259;Q9NPA9;E9PKH2	P50454;A0A024R5K8;E9PQ34;E9PJH8;E9PIG2;E9PRS3;E9PNX1;E9PK86;E9PMI5;E9PR70;E9PPV6;B4DN87;A8K259	3;3;2;2;2;2;2;2;2;2;2;2;2;1;1	3;3;2;2;2;2;2;2;2;2;2;2;2;1;1	3;3;2;2;2;2;2;2;2;2;2;2;2;1;1	Serpin H1	SERPINH1	>sp|P50454|SERPH_HUMAN Serpin H1 OS=Homo sapiens GN=SERPINH1 PE=1 SV=2;>tr|A0A024R5K8|A0A024R5K8_HUMAN Serpin peptidase inhibitor, clade H (Heat shock protein 47), member 1, (Collagen binding protein 1), isoform CRA_a OS=Homo sapiens PE=3 SV=1;>tr|E9PQ34|E	15	3	3	3	2	2	2	2	2	3	2	2	2	2	2	3	2	2	2	2	2	3	11.5	11.5	11.5	46.44	418	418;418;142;150;165;166;203;247;249;295;324;397;418;172;201	0	By MS/MS	By MS/MS	By matching	By matching	By MS/MS	By MS/MS	8.9	8.9	8.9	8.9	8.9	11.5	14190000
E9PJT1;E9PK13;B5BU72;A0A024R5L7;Q13492;A8K5U9;A0A024R5P1	E9PJT1;E9PK13;B5BU72;A0A024R5L7;Q13492;A8K5U9;A0A024R5P1	1;1;1;1;1;1;1	1;1;1;1;1;1;1	1;1;1;1;1;1;1	Phosphatidylinositol-binding clathrin assembly protein	PICALM	>tr|E9PJT1|E9PJT1_HUMAN Phosphatidylinositol-binding clathrin assembly protein OS=Homo sapiens GN=PICALM PE=1 SV=1;>tr|E9PK13|E9PK13_HUMAN Phosphatidylinositol-binding clathrin assembly protein OS=Homo sapiens GN=PICALM PE=1 SV=1;>tr|B5BU72|B5BU72_HUMAN Ph	7	1	1	1	1	1	1	1	1	1	1	1	1	1	1	1	1	1	1	1	1	1	31.2	31.2	31.2	5.225	48	48;105;610;610;652;652;652	0.0007776	By MS/MS	By matching	By MS/MS	By matching	By MS/MS	By matching	31.2	31.2	31.2	31.2	31.2	31.2	3055700
B4E1L0;P30520;A0A024R5Q7	B4E1L0;P30520;A0A024R5Q7	3;3;3	3;3;3	3;3;3	Adenylosuccinate synthetase isozyme 2	ADSS	>tr|B4E1L0|B4E1L0_HUMAN Adenylosuccinate synthetase isozyme 2 OS=Homo sapiens GN=ADSS PE=2 SV=1;>sp|P30520|PURA2_HUMAN Adenylosuccinate synthetase isozyme 2 OS=Homo sapiens GN=ADSS PE=1 SV=3;>tr|A0A024R5Q7|A0A024R5Q7_HUMAN Adenylosuccinate synthetase isozy	3	3	3	3	2	3	3	3	3	2	2	3	3	3	3	2	2	3	3	3	3	2	10.6	10.6	10.6	47.938	435	435;456;456	0	By MS/MS	By MS/MS	By MS/MS	By MS/MS	By MS/MS	By MS/MS	5.7	10.6	10.6	10.6	10.6	5.7	29216000
H0YMP2;H0YL71;H3BP09;H3BVD1;K7EJX0;Q59F45;P84022;A0A024R5Z3;A0A024RDR3;B7Z5N5;Q53XR6;Q15796;O15198	H0YMP2;H0YL71;H3BP09;H3BVD1;K7EJX0;Q59F45;P84022;A0A024R5Z3;A0A024RDR3;B7Z5N5;Q53XR6;Q15796;O15198	1;1;1;1;1;1;1;1;1;1;1;1;1	1;1;1;1;1;1;1;1;1;1;1;1;1	1;1;1;1;1;1;1;1;1;1;1;1;1	Mothers against decapentaplegic homolog 3;Mothers against decapentaplegic homolog 2;Mothers against decapentaplegic homolog 9	SMAD3;SMAD2;SMAD9	>tr|H0YMP2|H0YMP2_HUMAN Mothers against decapentaplegic homolog 3 (Fragment) OS=Homo sapiens GN=SMAD3 PE=1 SV=1;>tr|H0YL71|H0YL71_HUMAN Mothers against decapentaplegic homolog 3 (Fragment) OS=Homo sapiens GN=SMAD3 PE=1 SV=1;>tr|H3BP09|H3BP09_HUMAN Mothers	13	1	1	1	1	1	1	1	1	1	1	1	1	1	1	1	1	1	1	1	1	1	20.6	20.6	20.6	7.3142	63	63;92;114;213;217;386;425;425;430;431;467;467;467	0.0076125	By MS/MS	By MS/MS	By matching	By MS/MS	By matching	By matching	20.6	20.6	20.6	20.6	20.6	20.6	3287900
V9HW65;P07355;A0A024R5Z7;H0YN42;H0YMD0;H0YMU9;A6NMY6;B4DNH8;H0YKS4;H0YM50;H0YNP5;H0YMM1;B3KRQ1;H0YN28;H0YL33;H0YKZ7;H0YLV6;H0YMT9;H0YKX9;H0YKL9;H0YMW4;H0YKV8;H0YMD9;H0YNA0;H0YNB8;H0YN52;H0YKN4;H0YLE2	V9HW65;P07355;A0A024R5Z7;H0YN42;H0YMD0;H0YMU9;A6NMY6;B4DNH8;H0YKS4;H0YM50;H0YNP5	27;27;27;23;21;21;19;17;16;16;14;13;13;12;12;11;11;11;11;9;9;8;7;7;5;5;5;2	27;27;27;23;21;21;19;17;16;16;14;13;13;12;12;11;11;11;11;9;9;8;7;7;5;5;5;2	27;27;27;23;21;21;19;17;16;16;14;13;13;12;12;11;11;11;11;9;9;8;7;7;5;5;5;2	Annexin A2;Annexin;Putative annexin A2-like protein	ANXA2;ANXA2P2	>tr|V9HW65|V9HW65_HUMAN Annexin OS=Homo sapiens GN=HEL-S-270 PE=2 SV=1;>sp|P07355|ANXA2_HUMAN Annexin A2 OS=Homo sapiens GN=ANXA2 PE=1 SV=2;>tr|A0A024R5Z7|A0A024R5Z7_HUMAN Annexin OS=Homo sapiens GN=ANXA2 PE=3 SV=1;>tr|H0YN42|H0YN42_HUMAN Annexin (Fragment	28	27	27	27	26	25	25	24	26	26	26	25	25	24	26	26	26	25	25	24	26	26	64.3	64.3	64.3	38.576	339	339;339;339;256;227;230;339;194;176;248;175;149;181;139;142;119;132;133;134;110;146;81;65;79;47;59;69;45	0	By MS/MS	By MS/MS	By MS/MS	By MS/MS	By MS/MS	By MS/MS	63.1	58.4	60.2	63.1	64.3	59.6	2476500000
Q7Z612;Q6ICQ4;P05386;A0A024R608;Q6FG99	Q7Z612;Q6ICQ4;P05386;A0A024R608;Q6FG99	2;2;2;2;1	2;2;2;2;1	2;2;2;2;1	60S acidic ribosomal protein P1	RPLP1	>tr|Q7Z612|Q7Z612_HUMAN Acidic ribosomal phosphoprotein P1 OS=Homo sapiens PE=2 SV=1;>tr|Q6ICQ4|Q6ICQ4_HUMAN RPLP1 protein (Fragment) OS=Homo sapiens GN=RPLP1 PE=2 SV=1;>sp|P05386|RLA1_HUMAN 60S acidic ribosomal protein P1 OS=Homo sapiens GN=RPLP1 PE=1 SV=	5	2	2	2	2	1	2	1	2	1	2	1	2	1	2	1	2	1	2	1	2	1	52.2	52.2	52.2	11.399	113	113;114;114;114;114	0	By MS/MS	By MS/MS	By MS/MS	By MS/MS	By MS/MS	By matching	52.2	38.1	52.2	38.1	52.2	38.1	98901000
O60343;A0A024R637	O60343;A0A024R637	3;3	3;3	3;3	TBC1 domain family member 4	TBC1D4	>sp|O60343|TBCD4_HUMAN TBC1 domain family member 4 OS=Homo sapiens GN=TBC1D4 PE=1 SV=2;>tr|A0A024R637|A0A024R637_HUMAN TBC1 domain family, member 4, isoform CRA_b OS=Homo sapiens GN=TBC1D4 PE=4 SV=1	2	3	3	3	2	2	2	3	3	1	2	2	2	3	3	1	2	2	2	3	3	1	3	3	3	146.56	1298	1298;1298	0	By MS/MS	By MS/MS	By MS/MS	By MS/MS	By MS/MS	By matching	2.2	2.2	1.9	3	3	1.2	5509500
G3V5E4;G3V4W4;Q96EK6;A0A024R649	G3V5E4;G3V4W4;Q96EK6;A0A024R649	1;1;1;1	1;1;1;1	1;1;1;1	Glucosamine 6-phosphate N-acetyltransferase	GNPNAT1	>tr|G3V5E4|G3V5E4_HUMAN Glucosamine 6-phosphate N-acetyltransferase OS=Homo sapiens GN=GNPNAT1 PE=1 SV=1;>tr|G3V4W4|G3V4W4_HUMAN Glucosamine 6-phosphate N-acetyltransferase (Fragment) OS=Homo sapiens GN=GNPNAT1 PE=1 SV=1;>sp|Q96EK6|GNA1_HUMAN Glucosamine 6	4	1	1	1	1	1	1	1	1	1	1	1	1	1	1	1	1	1	1	1	1	1	9.7	9.7	9.7	12.976	113	113;163;184;184	0.0071225	By matching	By MS/MS	By matching	By MS/MS	By MS/MS	By matching	9.7	9.7	9.7	9.7	9.7	9.7	4775700
P11586;A0A024R652;F5H2F4;B7Z809;V9GYY3	P11586;A0A024R652;F5H2F4;B7Z809	22;22;21;21;4	22;22;21;21;4	22;22;21;21;4	C-1-tetrahydrofolate synthase, cytoplasmic;Methylenetetrahydrofolate dehydrogenase;Methenyltetrahydrofolate cyclohydrolase;Formyltetrahydrofolate synthetase;C-1-tetrahydrofolate synthase, cytoplasmic, N-terminally processed	MTHFD1	>sp|P11586|C1TC_HUMAN C-1-tetrahydrofolate synthase, cytoplasmic OS=Homo sapiens GN=MTHFD1 PE=1 SV=3;>tr|A0A024R652|A0A024R652_HUMAN Methylenetetrahydrofolate dehydrogenase (NADP+ dependent) 1, methenyltetrahydrofolate cyclohydrolase, formyltetrahydrofolat	5	22	22	22	20	18	19	21	18	18	20	18	19	21	18	18	20	18	19	21	18	18	32.1	32.1	32.1	101.56	935	935;935;1020;1020;107	0	By MS/MS	By MS/MS	By MS/MS	By MS/MS	By MS/MS	By MS/MS	28.4	25.5	25.7	30.7	26.6	25.9	139590000
Q86UP2;A0A024R663;G3V4Y7;G3V5P0;B3KWP6;B7Z6P3	Q86UP2;A0A024R663	7;7;3;1;1;1	7;7;3;1;1;1	7;7;3;1;1;1	Kinectin	KTN1	>sp|Q86UP2|KTN1_HUMAN Kinectin OS=Homo sapiens GN=KTN1 PE=1 SV=1;>tr|A0A024R663|A0A024R663_HUMAN Kinectin 1 (Kinesin receptor), isoform CRA_a OS=Homo sapiens GN=KTN1 PE=4 SV=1	6	7	7	7	5	7	6	6	7	4	5	7	6	6	7	4	5	7	6	6	7	4	7.1	7.1	7.1	156.27	1357	1357;1357;595;160;290;334	0	By MS/MS	By MS/MS	By MS/MS	By MS/MS	By MS/MS	By MS/MS	4.7	7.1	6	6	7.1	4	23232000
Q96AC1;A8K6S3;A0A024R687;H0YJ34;H0YJB6;G3V3J0	Q96AC1;A8K6S3;A0A024R687;H0YJ34	5;5;5;4;2;2	5;5;5;4;2;2	5;5;5;4;2;2	Fermitin family homolog 2	FERMT2	>sp|Q96AC1|FERM2_HUMAN Fermitin family homolog 2 OS=Homo sapiens GN=FERMT2 PE=1 SV=1;>tr|A8K6S3|A8K6S3_HUMAN cDNA FLJ77570, highly similar to Homo sapiens pleckstrin homology domain containing, family C (with FERM domain) member 1 (PLEKHC1), mRNA OS=Homo s	6	5	5	5	4	4	5	4	4	4	4	4	5	4	4	4	4	4	5	4	4	4	15.4	15.4	15.4	77.86	680	680;680;680;640;133;155	0	By MS/MS	By MS/MS	By MS/MS	By MS/MS	By MS/MS	By MS/MS	11.3	14	15.4	10.4	10.4	14	20132000
Q5ZEZ4;H0YJ11;H0YJW3;H7C5W8;A1L0V1;H7C144;B3KUX9;F5GXS2;B4DFY0;B7Z2W3;Q96BG6;H9KV75;B7Z565;P12814;A0A024R694;O43707	Q5ZEZ4;H0YJ11;H0YJW3;H7C5W8;A1L0V1;H7C144;B3KUX9;F5GXS2;B4DFY0;B7Z2W3;Q96BG6;H9KV75;B7Z565;P12814;A0A024R694;O43707	1;1;1;1;1;1;1;1;1;1;1;1;1;1;1;1	1;1;1;1;1;1;1;1;1;1;1;1;1;1;1;1	1;1;1;1;1;1;1;1;1;1;1;1;1;1;1;1	Alpha-actinin-1;Alpha-actinin-4	ACTN1;ACTN4	>tr|Q5ZEZ4|Q5ZEZ4_HUMAN Alpha-actinin 1 (Fragment) OS=Homo sapiens GN=ACTN1 PE=2 SV=1;>tr|H0YJ11|H0YJ11_HUMAN Alpha-actinin-1 (Fragment) OS=Homo sapiens GN=ACTN1 PE=1 SV=1;>tr|H0YJW3|H0YJW3_HUMAN Alpha-actinin-1 (Fragment) OS=Homo sapiens GN=ACTN1 PE=1 SV=	16	1	1	1	0	0	0	0	0	1	0	0	0	0	0	1	0	0	0	0	0	1	14	14	14	10.195	86	86;207;251;297;309;342;472;521;534;597;634;822;822;892;892;911	0.004428	By matching	By matching	By matching	By matching	By matching	By MS/MS	0	0	0	0	0	14	7397600
P54652;A0A024R6B5;B3KUS2	P54652;A0A024R6B5;B3KUS2	13;13;7	2;2;1	2;2;1	Heat shock-related 70 kDa protein 2	HSPA2	>sp|P54652|HSP72_HUMAN Heat shock-related 70 kDa protein 2 OS=Homo sapiens GN=HSPA2 PE=1 SV=1;>tr|A0A024R6B5|A0A024R6B5_HUMAN Heat shock 70kDa protein 2, isoform CRA_a OS=Homo sapiens GN=HSPA2 PE=3 SV=1;>tr|B3KUS2|B3KUS2_HUMAN cDNA FLJ40505 fis, clone TEST	3	13	2	2	12	12	13	13	13	12	1	1	2	2	2	2	1	1	2	2	2	2	17.7	3.6	3.6	70.02	639	639;639;413	0	By matching	By matching	By matching	By matching	By matching	By MS/MS	15.8	16	17.7	17.7	17.7	17.7	5197500
Q8TD19;A0A024R6D1;G3V459;Q6PKF2	Q8TD19;A0A024R6D1	3;3;1;1	3;3;1;1	3;3;1;1	Serine/threonine-protein kinase Nek9	NEK9	>sp|Q8TD19|NEK9_HUMAN Serine/threonine-protein kinase Nek9 OS=Homo sapiens GN=NEK9 PE=1 SV=2;>tr|A0A024R6D1|A0A024R6D1_HUMAN NIMA (Never in mitosis gene a)-related kinase 9, isoform CRA_a OS=Homo sapiens GN=NEK9 PE=4 SV=1	4	3	3	3	3	3	3	2	3	2	3	3	3	2	3	2	3	3	3	2	3	2	4.3	4.3	4.3	107.17	979	979;979;104;322	0	By MS/MS	By MS/MS	By MS/MS	By matching	By MS/MS	By matching	4.3	4.3	4.3	2.6	4.3	3.2	7780800
Q13572;A0A024R6H3;G3V588;G3V5A3;G3V4M9;B4DE87;Q8N3Y0	Q13572;A0A024R6H3;G3V588;G3V5A3;G3V4M9;B4DE87;Q8N3Y0	2;2;1;1;1;1;1	2;2;1;1;1;1;1	2;2;1;1;1;1;1	Inositol-tetrakisphosphate 1-kinase	ITPK1	>sp|Q13572|ITPK1_HUMAN Inositol-tetrakisphosphate 1-kinase OS=Homo sapiens GN=ITPK1 PE=1 SV=2;>tr|A0A024R6H3|A0A024R6H3_HUMAN Inositol 1,3,4-triphosphate 5/6 kinase, isoform CRA_a OS=Homo sapiens GN=ITPK1 PE=4 SV=1;>tr|G3V588|G3V588_HUMAN Inositol-tetrakis	7	2	2	2	2	2	2	2	2	2	2	2	2	2	2	2	2	2	2	2	2	2	10.4	10.4	10.4	45.621	414	414;414;168;206;295;357;444	0	By MS/MS	By MS/MS	By matching	By MS/MS	By MS/MS	By MS/MS	10.4	10.4	10.4	10.4	10.4	10.4	9855500
G3V2K7;B4DL12;P49755;A0A024R6I3;Q53GF9	G3V2K7;B4DL12;P49755;A0A024R6I3;Q53GF9	1;1;1;1;1	1;1;1;1;1	1;1;1;1;1	Transmembrane emp24 domain-containing protein 10	TMED10	>tr|G3V2K7|G3V2K7_HUMAN Transmembrane emp24 domain-containing protein 10 OS=Homo sapiens GN=TMED10 PE=1 SV=1;>tr|B4DL12|B4DL12_HUMAN cDNA FLJ53754, highly similar to Transmembrane emp24 domain-containing protein 10 OS=Homo sapiens PE=2 SV=1;>sp|P49755|TMED	5	1	1	1	1	1	1	1	1	1	1	1	1	1	1	1	1	1	1	1	1	1	7.2	7.2	7.2	16.904	153	153;177;219;219;225	0.0075188	By matching	By matching	By matching	By matching	By matching	By MS/MS	7.2	7.2	7.2	7.2	7.2	7.2	3307900
P23381;A0A024R6K8	P23381;A0A024R6K8	1;1	1;1	1;1	Tryptophan--tRNA ligase, cytoplasmic;T1-TrpRS;T2-TrpRS	WARS	>sp|P23381|SYWC_HUMAN Tryptophan--tRNA ligase, cytoplasmic OS=Homo sapiens GN=WARS PE=1 SV=2;>tr|A0A024R6K8|A0A024R6K8_HUMAN Tryptophanyl-tRNA synthetase, isoform CRA_a OS=Homo sapiens PE=3 SV=1	2	1	1	1	1	1	1	1	1	1	1	1	1	1	1	1	1	1	1	1	1	1	3.4	3.4	3.4	53.165	471	471;471	0	By matching	By matching	By matching	By MS/MS	By MS/MS	By MS/MS	3.4	3.4	3.4	3.4	3.4	3.4	6491800
G3V274;Q9UL15;A8K5J7;A0A024R6M6	G3V274;Q9UL15;A8K5J7;A0A024R6M6	2;2;2;2	2;2;2;2	2;2;2;2	BAG family molecular chaperone regulator 5	BAG5	>tr|G3V274|G3V274_HUMAN BAG family molecular chaperone regulator 5 (Fragment) OS=Homo sapiens GN=BAG5 PE=1 SV=1;>sp|Q9UL15|BAG5_HUMAN BAG family molecular chaperone regulator 5 OS=Homo sapiens GN=BAG5 PE=1 SV=1;>tr|A8K5J7|A8K5J7_HUMAN cDNA FLJ77290, highly	4	2	2	2	1	2	2	0	2	2	1	2	2	0	2	2	1	2	2	0	2	2	15.2	15.2	15.2	23.98	211	211;447;447;447	0	By MS/MS	By MS/MS	By matching	By matching	By matching	By matching	6.2	15.2	15.2	0	15.2	15.2	3932500
P55010;A0A024R6Q1;H0YLZ1;Q32Q19;Q05DF3;H0YN40;Q6IBU0;H0YMJ8;H0YM54	P55010;A0A024R6Q1;H0YLZ1;Q32Q19;Q05DF3;H0YN40;Q6IBU0;H0YMJ8;H0YM54	4;4;3;3;3;3;3;2;2	4;4;3;3;3;3;3;2;2	4;4;3;3;3;3;3;2;2	Eukaryotic translation initiation factor 5	EIF5	>sp|P55010|IF5_HUMAN Eukaryotic translation initiation factor 5 OS=Homo sapiens GN=EIF5 PE=1 SV=2;>tr|A0A024R6Q1|A0A024R6Q1_HUMAN Eukaryotic translation initiation factor 5, isoform CRA_b OS=Homo sapiens GN=EIF5 PE=4 SV=1;>tr|H0YLZ1|H0YLZ1_HUMAN Eukaryotic	9	4	4	4	1	0	0	4	4	3	1	0	0	4	4	3	1	0	0	4	4	3	12.5	12.5	12.5	49.222	431	431;431;146;163;166;200;431;101;109	0	By matching	By matching	By matching	By MS/MS	By MS/MS	By matching	2.1	0	0	12.5	12.5	9	13007000
O60884;A0A024R6S1;T2DN57;T2DPK5;A0A087WT48;I3L320	O60884;A0A024R6S1;T2DN57;T2DPK5	8;8;4;4;2;1	8;8;4;4;2;1	8;8;4;4;2;1	DnaJ homolog subfamily A member 2	DNAJA2	>sp|O60884|DNJA2_HUMAN DnaJ homolog subfamily A member 2 OS=Homo sapiens GN=DNAJA2 PE=1 SV=1;>tr|A0A024R6S1|A0A024R6S1_HUMAN DnaJ (Hsp40) homolog, subfamily A, member 2, isoform CRA_a OS=Homo sapiens GN=DNAJA2 PE=3 SV=1;>tr|T2DN57|T2DN57_HUMAN DNAJA2/NETO2	6	8	8	8	6	7	7	4	4	5	6	7	7	4	4	5	6	7	7	4	4	5	23.3	23.3	23.3	45.745	412	412;412;128;131;134;47	0	By MS/MS	By MS/MS	By MS/MS	By matching	By MS/MS	By MS/MS	17.7	21.4	21.6	9.7	10.9	11.7	54769000
H3BQQ6;H3BTI2;H3BTP8;H3BSY6;H3BP64;H3BUL4;H3BMX9;H3BU93;Q9GZU8;Q2VIL1;A0A024R6T8	H3BQQ6;H3BTI2;H3BTP8;H3BSY6;H3BP64;H3BUL4;H3BMX9;H3BU93;Q9GZU8;Q2VIL1;A0A024R6T8	1;1;1;1;1;1;1;1;1;1;1	1;1;1;1;1;1;1;1;1;1;1	1;1;1;1;1;1;1;1;1;1;1	Protein FAM192A	FAM192A	>tr|H3BQQ6|H3BQQ6_HUMAN Protein FAM192A (Fragment) OS=Homo sapiens GN=FAM192A PE=1 SV=1;>tr|H3BTI2|H3BTI2_HUMAN Protein FAM192A (Fragment) OS=Homo sapiens GN=FAM192A PE=1 SV=1;>tr|H3BTP8|H3BTP8_HUMAN Protein FAM192A (Fragment) OS=Homo sapiens GN=FAM192A PE	11	1	1	1	1	1	1	1	1	1	1	1	1	1	1	1	1	1	1	1	1	1	15.6	15.6	15.6	11.814	96	96;106;130;140;148;160;165;177;254;254;254	0	By MS/MS	By matching	By MS/MS	By MS/MS	By MS/MS	By MS/MS	15.6	15.6	15.6	15.6	15.6	15.6	4107500
Q5HYH5;O43809;B2R6U8;A0A024R6W2	Q5HYH5;O43809;B2R6U8;A0A024R6W2	2;2;2;2	2;2;2;2	2;2;2;2	Cleavage and polyadenylation specificity factor subunit 5	DKFZp313O211;NUDT21	>tr|Q5HYH5|Q5HYH5_HUMAN Putative uncharacterized protein DKFZp313O211 OS=Homo sapiens GN=DKFZp313O211 PE=2 SV=1;>sp|O43809|CPSF5_HUMAN Cleavage and polyadenylation specificity factor subunit 5 OS=Homo sapiens GN=NUDT21 PE=1 SV=1;>tr|B2R6U8|B2R6U8_HUMAN cDN	4	2	2	2	1	1	2	1	2	0	1	1	2	1	2	0	1	1	2	1	2	0	19	19	19	12.37	105	105;227;227;227	0	By MS/MS	By matching	By matching	By MS/MS	By MS/MS	By matching	11.4	11.4	19	11.4	19	0	4796500
B4DFL1;P09622;A0A024R713;E9PEX6;B4DMK9;F8WDM5;F2Z2E3	B4DFL1;P09622;A0A024R713;E9PEX6;B4DMK9	6;6;6;5;5;1;1	6;6;6;5;5;1;1	6;6;6;5;5;1;1	Dihydrolipoyl dehydrogenase;Dihydrolipoyl dehydrogenase, mitochondrial	DLD	>tr|B4DFL1|B4DFL1_HUMAN Dihydrolipoyl dehydrogenase OS=Homo sapiens PE=2 SV=1;>sp|P09622|DLDH_HUMAN Dihydrolipoyl dehydrogenase, mitochondrial OS=Homo sapiens GN=DLD PE=1 SV=2;>tr|A0A024R713|A0A024R713_HUMAN Dihydrolipoyl dehydrogenase OS=Homo sapiens GN=D	7	6	6	6	6	6	5	6	6	5	6	6	5	6	6	5	6	6	5	6	6	5	16.3	16.3	16.3	48.899	459	459;509;509;486;486;114;115	0	By MS/MS	By MS/MS	By MS/MS	By MS/MS	By MS/MS	By MS/MS	16.3	16.3	14.4	16.3	16.3	13.9	31666000
Q9NW13;A0A024R753;C9JE21;C9JAA9	Q9NW13;A0A024R753;C9JE21;C9JAA9	2;2;1;1	2;2;1;1	2;2;1;1	RNA-binding protein 28	RBM28	>sp|Q9NW13|RBM28_HUMAN RNA-binding protein 28 OS=Homo sapiens GN=RBM28 PE=1 SV=3;>tr|A0A024R753|A0A024R753_HUMAN RNA binding motif protein 28, isoform CRA_a OS=Homo sapiens GN=RBM28 PE=4 SV=1;>tr|C9JE21|C9JE21_HUMAN RNA-binding protein 28 (Fragment) OS=Hom	4	2	2	2	1	2	1	1	2	0	1	2	1	1	2	0	1	2	1	1	2	0	4.5	4.5	4.5	85.737	759	759;759;204;283	0	By MS/MS	By MS/MS	By matching	By MS/MS	By MS/MS	By matching	2.5	4.5	2.5	2.5	4.5	0	3347100
Q59GP7;F4ZW64;A8K590;F4ZW65;Q12906;A0A024R7C7;F4ZW66;K7EQR9;K7EKJ9;B4DFG4	Q59GP7;F4ZW64;A8K590;F4ZW65;Q12906;A0A024R7C7;F4ZW66;K7EQR9;K7EKJ9;B4DFG4	2;2;2;2;2;2;2;1;1;1	2;2;2;2;2;2;2;1;1;1	2;2;2;2;2;2;2;1;1;1	Interleukin enhancer-binding factor 3	ILF3	>tr|Q59GP7|Q59GP7_HUMAN Interleukin enhancer binding factor 3 isoform c variant (Fragment) OS=Homo sapiens PE=2 SV=1;>tr|F4ZW64|F4ZW64_HUMAN NF90a OS=Homo sapiens PE=2 SV=1;>tr|A8K590|A8K590_HUMAN cDNA FLJ77456, highly similar to Homo sapiens interleukin e	10	2	2	2	2	1	1	1	0	0	2	1	1	1	0	0	2	1	1	1	0	0	6	6	6	50.105	450	450;702;702;706;894;894;898;180;254;506	0	By MS/MS	By matching	By MS/MS	By matching	By matching	By matching	6	2	2	2	0	0	2202600
Q96RE7;A0A024R7E0	Q96RE7;A0A024R7E0	2;2	2;2	2;2	Nucleus accumbens-associated protein 1	NACC1	>sp|Q96RE7|NACC1_HUMAN Nucleus accumbens-associated protein 1 OS=Homo sapiens GN=NACC1 PE=1 SV=1;>tr|A0A024R7E0|A0A024R7E0_HUMAN BTB (POZ) domain containing 14B, isoform CRA_a OS=Homo sapiens GN=BTBD14B PE=4 SV=1	2	2	2	2	1	2	1	2	2	1	1	2	1	2	2	1	1	2	1	2	2	1	7	7	7	57.258	527	527;527	0	By MS/MS	By MS/MS	By MS/MS	By MS/MS	By MS/MS	By matching	3.6	7	3.6	7	7	3.4	8817000
I6L9H2;Q59FP7;P26358;A0A024R7E3;B3KVA0	I6L9H2;Q59FP7;P26358;A0A024R7E3;B3KVA0	2;2;2;2;1	2;2;2;2;1	2;2;2;2;1	Cytosine-specific methyltransferase;DNA (cytosine-5)-methyltransferase 1	DNMT1	>tr|I6L9H2|I6L9H2_HUMAN DNA (cytosine-5)-methyltransferase OS=Homo sapiens GN=DNMT1 PE=2 SV=1;>tr|Q59FP7|Q59FP7_HUMAN DNA (Cytosine-5-)-methyltransferase 1 variant (Fragment) OS=Homo sapiens PE=2 SV=1;>sp|P26358|DNMT1_HUMAN DNA (cytosine-5)-methyltransfera	5	2	2	2	2	2	2	2	2	2	2	2	2	2	2	2	2	2	2	2	2	2	1.9	1.9	1.9	171.07	1511	1511;1606;1616;1678;540	0	By MS/MS	By matching	By MS/MS	By matching	By matching	By matching	1.9	1.9	1.9	1.9	1.9	1.9	6823200
Q96K37;A0A024R7G7	Q96K37;A0A024R7G7	1;1	1;1	1;1	Solute carrier family 35 member E1	SLC35E1	>sp|Q96K37|S35E1_HUMAN Solute carrier family 35 member E1 OS=Homo sapiens GN=SLC35E1 PE=1 SV=2;>tr|A0A024R7G7|A0A024R7G7_HUMAN Solute carrier family 35, member E1, isoform CRA_c OS=Homo sapiens GN=SLC35E1 PE=4 SV=1	2	1	1	1	1	1	1	0	0	0	1	1	1	0	0	0	1	1	1	0	0	0	5.9	5.9	5.9	44.772	410	410;410	0	By MS/MS	By matching	By matching	By matching	By matching	By matching	5.9	5.9	5.9	0	0	0	1788200
Q10589;A0A024R7H5;B4E0Z6	Q10589;A0A024R7H5;B4E0Z6	1;1;1	1;1;1	1;1;1	Bone marrow stromal antigen 2	BST2	>sp|Q10589|BST2_HUMAN Bone marrow stromal antigen 2 OS=Homo sapiens GN=BST2 PE=1 SV=1;>tr|A0A024R7H5|A0A024R7H5_HUMAN Bone marrow stromal cell antigen 2, isoform CRA_a OS=Homo sapiens GN=BST2 PE=4 SV=1;>tr|B4E0Z6|B4E0Z6_HUMAN cDNA FLJ59809, highly similar	3	1	1	1	1	1	1	1	1	1	1	1	1	1	1	1	1	1	1	1	1	1	5.6	5.6	5.6	19.769	180	180;180;216	0.0071124	By MS/MS	By matching	By MS/MS	By matching	By MS/MS	By MS/MS	5.6	5.6	5.6	5.6	5.6	5.6	8136300
Q96EY5;A8K0C2;A0A024R7L6;E9PQA6;E9PLL0;E9PLZ8;M0QZK6;E9PJW8	Q96EY5;A8K0C2;A0A024R7L6;E9PQA6;E9PLL0;E9PLZ8	4;4;4;3;2;2;1;1	4;4;4;3;2;2;1;1	4;4;4;3;2;2;1;1	Multivesicular body subunit 12A	MVB12A	>sp|Q96EY5|MB12A_HUMAN Multivesicular body subunit 12A OS=Homo sapiens GN=MVB12A PE=1 SV=1;>tr|A8K0C2|A8K0C2_HUMAN cDNA FLJ75950 OS=Homo sapiens PE=2 SV=1;>tr|A0A024R7L6|A0A024R7L6_HUMAN Uncharacterized protein OS=Homo sapiens GN=LOC93343 PE=4 SV=1;>tr|E9P	8	4	4	4	3	3	3	4	4	4	3	3	3	4	4	4	3	3	3	4	4	4	23.8	23.8	23.8	28.783	273	273;273;273;273;121;133;122;199	0	By MS/MS	By MS/MS	By matching	By MS/MS	By MS/MS	By MS/MS	17.2	17.2	17.2	23.8	23.8	23.8	25977000
B2R8A2;Q9BVK6;A0A024R7M0	B2R8A2;Q9BVK6;A0A024R7M0	1;1;1	1;1;1	1;1;1	Transmembrane emp24 domain-containing protein 9	TMED9	>tr|B2R8A2|B2R8A2_HUMAN cDNA, FLJ93804, highly similar to Homo sapiens gp25L2 protein (HSGP25L2G), mRNA OS=Homo sapiens PE=2 SV=1;>sp|Q9BVK6|TMED9_HUMAN Transmembrane emp24 domain-containing protein 9 OS=Homo sapiens GN=TMED9 PE=1 SV=2;>tr|A0A024R7M0|A0A02	3	1	1	1	1	1	1	1	1	1	1	1	1	1	1	1	1	1	1	1	1	1	5.1	5.1	5.1	25.077	214	214;235;235	0.0007758	By MS/MS	By matching	By matching	By matching	By matching	By MS/MS	5.1	5.1	5.1	5.1	5.1	5.1	7095000
A0A024R7P3;Q9HD20;A0A024R7N2	A0A024R7P3;Q9HD20;A0A024R7N2	2;2;2	2;2;2	2;2;2	Probable cation-transporting ATPase 13A1	ATP13A1	>tr|A0A024R7P3|A0A024R7P3_HUMAN Cation-transporting ATPase OS=Homo sapiens GN=ATP13A1 PE=3 SV=1;>sp|Q9HD20|AT131_HUMAN Manganese-transporting ATPase 13A1 OS=Homo sapiens GN=ATP13A1 PE=1 SV=2;>tr|A0A024R7N2|A0A024R7N2_HUMAN Cation-transporting ATPase OS=Hom	3	2	2	2	2	2	2	2	2	1	2	2	2	2	2	1	2	2	2	2	2	1	3.5	3.5	3.5	121.11	1086	1086;1204;1204	0	By matching	By MS/MS	By MS/MS	By matching	By matching	By matching	3.5	3.5	3.5	3.5	3.5	1.4	6716300
Q05BV6;E9PFP1;O00459;A0A024R7N6	Q05BV6;E9PFP1;O00459;A0A024R7N6	1;1;1;1	1;1;1;1	1;1;1;1	Phosphatidylinositol 3-kinase regulatory subunit beta	PIK3R2	>tr|Q05BV6|Q05BV6_HUMAN PIK3R2 protein OS=Homo sapiens GN=PIK3R2 PE=2 SV=1;>tr|E9PFP1|E9PFP1_HUMAN Phosphatidylinositol 3-kinase regulatory subunit beta OS=Homo sapiens GN=PIK3R2 PE=1 SV=1;>sp|O00459|P85B_HUMAN Phosphatidylinositol 3-kinase regulatory subu	4	1	1	1	1	0	0	1	1	0	1	0	0	1	1	0	1	0	0	1	1	0	2.5	2.5	2.5	52.778	481	481;481;728;728	0.0057971	By matching	By matching	By matching	By MS/MS	By MS/MS	By matching	2.5	0	0	2.5	2.5	0	1376600
A6XNE3;P13284;A8K686;A0A024R7N7	A6XNE3;P13284;A8K686;A0A024R7N7	1;1;1;1	1;1;1;1	1;1;1;1	Gamma-interferon-inducible lysosomal thiol reductase	IFI30	>tr|A6XNE3|A6XNE3_HUMAN Interferon gamma-inducible protein 30 preproprotein OS=Homo sapiens PE=2 SV=1;>sp|P13284|GILT_HUMAN Gamma-interferon-inducible lysosomal thiol reductase OS=Homo sapiens GN=IFI30 PE=1 SV=3;>tr|A8K686|A8K686_HUMAN cDNA FLJ77316, highl	4	1	1	1	0	0	1	1	0	0	0	0	1	1	0	0	0	0	1	1	0	0	4.8	4.8	4.8	25.673	231	231;250;250;250	0.0058352	By matching	By matching	By MS/MS	By matching	By matching	By matching	0	0	4.8	4.8	0	0	1358200
B2R8G6;Q14318;A0A024R7P2;B7Z6M0;M0R2K9;U3KQI1;U3KQ64;A0A0A0MTJ1	B2R8G6;Q14318;A0A024R7P2;B7Z6M0;M0R2K9	3;3;3;3;2;1;1;1	3;3;3;3;2;1;1;1	3;3;3;3;2;1;1;1	Peptidyl-prolyl cis-trans isomerase FKBP8;Peptidyl-prolyl cis-trans isomerase	FKBP8	>tr|B2R8G6|B2R8G6_HUMAN cDNA, FLJ93891, Homo sapiens FK506 binding protein 8, 38kDa (FKBP8), mRNA OS=Homo sapiens PE=2 SV=1;>sp|Q14318|FKBP8_HUMAN Peptidyl-prolyl cis-trans isomerase FKBP8 OS=Homo sapiens GN=FKBP8 PE=1 SV=2;>tr|A0A024R7P2|A0A024R7P2_HUMAN	8	3	3	3	3	3	3	1	3	3	3	3	3	1	3	3	3	3	3	1	3	3	13.2	13.2	13.2	38.495	356	356;412;412;441;257;103;182;249	0	By MS/MS	By MS/MS	By MS/MS	By matching	By MS/MS	By MS/MS	13.2	13.2	13.2	4.5	13.2	13.2	18283000
P52597;A0A024R7T3;B4DKS8	P52597;A0A024R7T3;B4DKS8	9;9;7	7;7;5	7;7;5	Heterogeneous nuclear ribonucleoprotein F;Heterogeneous nuclear ribonucleoprotein F, N-terminally processed	HNRNPF	>sp|P52597|HNRPF_HUMAN Heterogeneous nuclear ribonucleoprotein F OS=Homo sapiens GN=HNRNPF PE=1 SV=3;>tr|A0A024R7T3|A0A024R7T3_HUMAN Heterogeneous nuclear ribonucleoprotein F, isoform CRA_a OS=Homo sapiens GN=HNRPF PE=4 SV=1;>tr|B4DKS8|B4DKS8_HUMAN cDNA FL	3	9	7	7	9	9	8	8	9	8	7	7	6	6	7	6	7	7	6	6	7	6	30.6	24.1	24.1	45.671	415	415;415;338	0	By MS/MS	By MS/MS	By MS/MS	By MS/MS	By MS/MS	By MS/MS	30.6	30.6	26.5	28.7	30.6	26.5	326540000
E5RHG8;Q15369;A0A024R7Y5;R4GMY8	E5RHG8;Q15369;A0A024R7Y5;R4GMY8	5;5;5;3	5;5;5;3	5;5;5;3	Transcription elongation factor B polypeptide 1	TCEB1	>tr|E5RHG8|E5RHG8_HUMAN Transcription elongation factor B polypeptide 1 (Fragment) OS=Homo sapiens GN=TCEB1 PE=1 SV=1;>sp|Q15369|ELOC_HUMAN Transcription elongation factor B polypeptide 1 OS=Homo sapiens GN=TCEB1 PE=1 SV=1;>tr|A0A024R7Y5|A0A024R7Y5_HUMAN T	4	5	5	5	5	5	4	5	5	5	5	5	4	5	5	5	5	5	4	5	5	5	71.9	71.9	71.9	9.9601	89	89;112;112;65	0	By MS/MS	By MS/MS	By MS/MS	By MS/MS	By MS/MS	By MS/MS	71.9	71.9	60.7	71.9	71.9	71.9	44436000
Q9BSH5;B3KUF6;A0A024R837	Q9BSH5;B3KUF6;A0A024R837	2;2;2	2;2;2	2;2;2	Haloacid dehalogenase-like hydrolase domain-containing protein 3	HDHD3	>sp|Q9BSH5|HDHD3_HUMAN Haloacid dehalogenase-like hydrolase domain-containing protein 3 OS=Homo sapiens GN=HDHD3 PE=1 SV=1;>tr|B3KUF6|B3KUF6_HUMAN cDNA FLJ39748 fis, clone SMINT2017436, highly similar to Homo sapiens haloacid dehalogenase-like hydrolase do	3	2	2	2	2	2	2	2	2	1	2	2	2	2	2	1	2	2	2	2	2	1	11.2	11.2	11.2	28	251	251;251;251	0	By matching	By MS/MS	By MS/MS	By MS/MS	By MS/MS	By matching	11.2	11.2	11.2	11.2	11.2	4.8	7146100
P61106;A0A024R845;X6RFL8	P61106;A0A024R845;X6RFL8	7;7;5	7;7;5	7;7;5	Ras-related protein Rab-14	RAB14	>sp|P61106|RAB14_HUMAN Ras-related protein Rab-14 OS=Homo sapiens GN=RAB14 PE=1 SV=4;>tr|A0A024R845|A0A024R845_HUMAN RAB14, member RAS oncogene family, isoform CRA_a OS=Homo sapiens GN=RAB14 PE=3 SV=1;>tr|X6RFL8|X6RFL8_HUMAN Ras-related protein Rab-14 (Fra	3	7	7	7	7	6	7	5	6	6	7	6	7	5	6	6	7	6	7	5	6	6	44.7	44.7	44.7	23.897	215	215;215;181	0	By MS/MS	By MS/MS	By MS/MS	By MS/MS	By MS/MS	By MS/MS	44.7	40.9	44.7	33.5	44.7	40.9	60534000
H0Y6I6;A0A024R857;B4DH63;Q96ME1;B3KTC9	H0Y6I6;A0A024R857;B4DH63;Q96ME1;B3KTC9	2;2;2;2;1	2;2;2;2;1	2;2;2;2;1	F-box/LRR-repeat protein 18	FBXL18	>tr|H0Y6I6|H0Y6I6_HUMAN F-box/LRR-repeat protein 18 (Fragment) OS=Homo sapiens GN=FBXL18 PE=1 SV=1;>tr|A0A024R857|A0A024R857_HUMAN F-box and leucine-rich repeat protein 18, isoform CRA_b OS=Homo sapiens GN=FBXL18 PE=4 SV=1;>tr|B4DH63|B4DH63_HUMAN cDNA FLJ5	5	2	2	2	0	1	1	1	2	1	0	1	1	1	2	1	0	1	1	1	2	1	6	6	6	74.789	685	685;718;801;805;663	0	By matching	By matching	By matching	By matching	By MS/MS	By MS/MS	0	2.9	2.9	2.9	6	3.1	2253800
O00743;A0A024R861;Q5T1S7;B7Z3E2	O00743;A0A024R861;Q5T1S7;B7Z3E2	2;2;1;1	2;2;1;1	2;2;1;1	Serine/threonine-protein phosphatase 6 catalytic subunit	PPP6C	>sp|O00743|PPP6_HUMAN Serine/threonine-protein phosphatase 6 catalytic subunit OS=Homo sapiens GN=PPP6C PE=1 SV=1;>tr|A0A024R861|A0A024R861_HUMAN Serine/threonine-protein phosphatase OS=Homo sapiens GN=PPP6C PE=3 SV=1;>tr|Q5T1S7|Q5T1S7_HUMAN Serine/threoni	4	2	2	2	2	2	2	0	2	2	2	2	2	0	2	2	2	2	2	0	2	2	8.5	8.5	8.5	35.144	305	305;305;125;158	0	By MS/MS	By matching	By matching	By matching	By matching	By matching	8.5	8.5	8.5	0	8.5	8.5	3523500
F8W9S7;A0A024R875;A0A024R862;Q14C86;A0A024R8A2;B3KTX2;B3KN67;C9IZX9;B3KMM3;B0QZ65;B4DGD8;C9IZ08;B4DK42	F8W9S7;A0A024R875;A0A024R862;Q14C86;A0A024R8A2;B3KTX2;B3KN67	3;3;3;3;3;2;2;1;1;1;1;1;1	3;3;3;3;3;2;2;1;1;1;1;1;1	3;3;3;3;3;2;2;1;1;1;1;1;1	GTPase-activating protein and VPS9 domain-containing protein 1	GAPVD1	>tr|F8W9S7|F8W9S7_HUMAN GTPase-activating protein and VPS9 domain-containing protein 1 OS=Homo sapiens GN=GAPVD1 PE=1 SV=1;>tr|A0A024R875|A0A024R875_HUMAN GTPase activating protein and VPS9 domains 1, isoform CRA_a OS=Homo sapiens GN=GAPVD1 PE=4 SV=1;>tr|A	13	3	3	3	2	3	2	2	2	1	2	3	2	2	2	1	2	3	2	2	2	1	3.7	3.7	3.7	157.46	1412	1412;1433;1460;1478;1487;493;823;117;171;497;756;988;993	0	By matching	By MS/MS	By matching	By MS/MS	By MS/MS	By matching	1.6	3.7	1.6	1.6	1.6	0.7	4968000
F2Z388;P42766;A0A024R866;A4D2M5	F2Z388;P42766;A0A024R866;A4D2M5	2;2;2;1	2;2;2;1	2;2;2;1	60S ribosomal protein L35	RPL35;LOC154880	>tr|F2Z388|F2Z388_HUMAN 60S ribosomal protein L35 OS=Homo sapiens GN=RPL35 PE=1 SV=1;>sp|P42766|RL35_HUMAN 60S ribosomal protein L35 OS=Homo sapiens GN=RPL35 PE=1 SV=2;>tr|A0A024R866|A0A024R866_HUMAN Ribosomal protein L35, isoform CRA_a OS=Homo sapiens GN=	4	2	2	2	2	2	2	1	2	2	2	2	2	1	2	2	2	2	2	1	2	2	24	24	24	10.645	96	96;123;169;99	0	By MS/MS	By matching	By MS/MS	By MS/MS	By MS/MS	By MS/MS	24	24	24	13.5	24	24	112610000
A0A024R889;Q13813;A0A0D9SF54;A0A0D9SGF6;Q9UG16;B4DGT1;B4DTV8;A0A0D9SFF6;Q14917	A0A024R889;Q13813;A0A0D9SF54;A0A0D9SGF6;Q9UG16;B4DGT1	21;21;20;20;14;12;9;1;1	21;21;20;20;14;12;9;1;1	21;21;20;20;14;12;9;1;1	Spectrin alpha chain, non-erythrocytic 1	SPTAN1;DKFZp564P0562	>tr|A0A024R889|A0A024R889_HUMAN Spectrin, alpha, non-erythrocytic 1 (Alpha-fodrin), isoform CRA_g OS=Homo sapiens GN=SPTAN1 PE=4 SV=1;>sp|Q13813|SPTN1_HUMAN Spectrin alpha chain, non-erythrocytic 1 OS=Homo sapiens GN=SPTAN1 PE=1 SV=3;>tr|A0A0D9SF54|A0A0D9S	9	21	21	21	16	19	15	17	19	15	16	19	15	17	19	15	16	19	15	17	19	15	13.2	13.2	13.2	282.25	2452	2452;2472;2457;2498;1325;1312;1176;153;475	0	By MS/MS	By MS/MS	By MS/MS	By MS/MS	By MS/MS	By MS/MS	10.3	12	10	11.1	12.2	9.6	80468000
Q96I24;A0A024R8A7	Q96I24;A0A024R8A7	7;7	6;6	6;6	Far upstream element-binding protein 3	FUBP3	>sp|Q96I24|FUBP3_HUMAN Far upstream element-binding protein 3 OS=Homo sapiens GN=FUBP3 PE=1 SV=2;>tr|A0A024R8A7|A0A024R8A7_HUMAN HCG31253, isoform CRA_a OS=Homo sapiens GN=hCG_31253 PE=4 SV=1	2	7	6	6	5	5	5	5	6	6	5	5	5	4	5	5	5	5	5	4	5	5	24.5	23.1	23.1	61.64	572	572;572	0	By MS/MS	By MS/MS	By MS/MS	By MS/MS	By MS/MS	By MS/MS	19.9	19.9	19.9	16.3	21.3	20.3	22601000
Q7Z3C4;A0A0A0MSW3;P35658;A0A024R8B6;B4DZN4;E9PKD2;B7ZAX0;B7ZAV2;B4DYZ6;H0Y837	Q7Z3C4;A0A0A0MSW3;P35658;A0A024R8B6;B4DZN4;E9PKD2;B7ZAX0;B7ZAV2;B4DYZ6;H0Y837	2;2;2;2;1;1;1;1;1;1	2;2;2;2;1;1;1;1;1;1	2;2;2;2;1;1;1;1;1;1	Nuclear pore complex protein Nup214	DKFZp686J0330;NUP214	>tr|Q7Z3C4|Q7Z3C4_HUMAN Putative uncharacterized protein DKFZp686J0330 OS=Homo sapiens GN=DKFZp686J0330 PE=2 SV=1;>tr|A0A0A0MSW3|A0A0A0MSW3_HUMAN Nuclear pore complex protein Nup214 OS=Homo sapiens GN=NUP214 PE=1 SV=1;>sp|P35658|NU214_HUMAN Nuclear pore co	10	2	2	2	2	1	2	2	2	2	2	1	2	2	2	2	2	1	2	2	2	2	2.1	2.1	2.1	152.47	1519	1519;1519;2090;2131;435;495;916;916;916;967	0	By matching	By matching	By matching	By matching	By MS/MS	By MS/MS	2.1	1.2	2.1	2.1	2.1	2.1	3204400
Q9BV86;A0A024R8E4;S4R338;S4R344;S4R3J7	Q9BV86;A0A024R8E4;S4R338	6;6;4;1;1	6;6;4;1;1	6;6;4;1;1	N-terminal Xaa-Pro-Lys N-methyltransferase 1;N-terminal Xaa-Pro-Lys N-methyltransferase 1, N-terminally processed	NTMT1	>sp|Q9BV86|NTM1A_HUMAN N-terminal Xaa-Pro-Lys N-methyltransferase 1 OS=Homo sapiens GN=NTMT1 PE=1 SV=3;>tr|A0A024R8E4|A0A024R8E4_HUMAN Chromosome 9 open reading frame 32, isoform CRA_a OS=Homo sapiens GN=C9orf32 PE=4 SV=1;>tr|S4R338|S4R338_HUMAN N-terminal	5	6	6	6	6	6	6	6	5	3	6	6	6	6	5	3	6	6	6	6	5	3	37.2	37.2	37.2	25.387	223	223;223;135;70;109	0	By MS/MS	By MS/MS	By MS/MS	By MS/MS	By MS/MS	By MS/MS	37.2	37.2	37.2	37.2	28.7	16.6	38037000
B4DGI3;Q12933;E5KBQ3;A0A024R8H5;B1AMY1;B1AMX7;B1AMX8	B4DGI3;Q12933;E5KBQ3;A0A024R8H5;B1AMY1;B1AMX7;B1AMX8	4;4;4;4;2;2;2	4;4;4;4;2;2;2	4;4;4;4;2;2;2	TNF receptor-associated factor 2	TRAF2	>tr|B4DGI3|B4DGI3_HUMAN cDNA FLJ53315, highly similar to TNF receptor-associated factor 2 OS=Homo sapiens PE=2 SV=1;>sp|Q12933|TRAF2_HUMAN TNF receptor-associated factor 2 OS=Homo sapiens GN=TRAF2 PE=1 SV=2;>tr|E5KBQ3|E5KBQ3_HUMAN TRAF2 OS=Homo sapiens GN=	7	4	4	4	3	4	3	4	3	2	3	4	3	4	3	2	3	4	3	4	3	2	13.2	13.2	13.2	50.605	455	455;501;501;501;121;171;193	0	By MS/MS	By MS/MS	By MS/MS	By MS/MS	By MS/MS	By MS/MS	8.8	13.2	8.8	13.2	9.5	5.1	16757000
Q14558;A0A024R8M4;C9JNQ3;B4DP31;C9JKT9;C9JUN4;C9J168	Q14558;A0A024R8M4;C9JNQ3;B4DP31	4;4;3;2;1;1;1	4;4;3;2;1;1;1	4;4;3;2;1;1;1	Phosphoribosyl pyrophosphate synthase-associated protein 1	PRPSAP1	>sp|Q14558|KPRA_HUMAN Phosphoribosyl pyrophosphate synthase-associated protein 1 OS=Homo sapiens GN=PRPSAP1 PE=1 SV=2;>tr|A0A024R8M4|A0A024R8M4_HUMAN Phosphoribosyl pyrophosphate synthetase-associated protein 1, isoform CRA_a OS=Homo sapiens GN=PRPSAP1 PE=	7	4	4	4	4	4	3	4	4	3	4	4	3	4	4	3	4	4	3	4	4	3	16.6	16.6	16.6	39.393	356	356;356;104;282;89;157;230	0	By MS/MS	By MS/MS	By MS/MS	By MS/MS	By MS/MS	By matching	16.6	16.6	12.9	16.6	16.6	13.2	16077000
P63173;A0A024R8P8;J3KT73;J3QL01;J3KSP2	P63173;A0A024R8P8;J3KT73;J3QL01	5;5;4;4;2	5;5;4;4;2	5;5;4;4;2	60S ribosomal protein L38	RPL38	>sp|P63173|RL38_HUMAN 60S ribosomal protein L38 OS=Homo sapiens GN=RPL38 PE=1 SV=2;>tr|A0A024R8P8|A0A024R8P8_HUMAN Ribosomal protein L38, isoform CRA_a OS=Homo sapiens PE=3 SV=1;>tr|J3KT73|J3KT73_HUMAN 60S ribosomal protein L38 OS=Homo sapiens GN=RPL38 PE=	5	5	5	5	5	5	5	5	5	4	5	5	5	5	5	4	5	5	5	5	5	4	50	50	50	8.2178	70	70;70;64;67;21	0	By MS/MS	By MS/MS	By MS/MS	By MS/MS	By MS/MS	By MS/MS	50	50	50	50	50	35.7	453510000
P07237;A0A024R8S5;B4DUA5;H7BZ94;B4DNL5;B4DLN6;I3L312;B4DJS0;I3L4M2;I3L0S0;I3NI03;B3KTQ9;I3L398;Q96C96;H0Y3Z3;I3L3P5;I3L3U6;B4DNP9	P07237;A0A024R8S5;B4DUA5;H7BZ94;B4DNL5;B4DLN6;I3L312;B4DJS0	6;6;5;5;5;4;3;3;2;2;2;2;2;2;2;1;1;1	6;6;5;5;5;4;3;3;2;2;2;2;2;2;2;1;1;1	6;6;5;5;5;4;3;3;2;2;2;2;2;2;2;1;1;1	Protein disulfide-isomerase	P4HB	>sp|P07237|PDIA1_HUMAN Protein disulfide-isomerase OS=Homo sapiens GN=P4HB PE=1 SV=3;>tr|A0A024R8S5|A0A024R8S5_HUMAN Protein disulfide-isomerase OS=Homo sapiens PE=3 SV=1;>tr|B4DUA5|B4DUA5_HUMAN cDNA FLJ59430, highly similar to Protein disulfide-isomerase	18	6	6	6	6	6	6	5	3	5	6	6	6	5	3	5	6	6	6	5	3	5	14.2	14.2	14.2	57.116	508	508;508;452;464;492;451;208;242;117;148;166;185;200;273;274;156;188;223	0	By MS/MS	By MS/MS	By MS/MS	By MS/MS	By MS/MS	By MS/MS	14.2	14.2	14.2	11.8	6.5	11.8	34355000
Q53G91;O15427;A0A024R8U1	Q53G91;O15427;A0A024R8U1	1;1;1	1;1;1	1;1;1	Monocarboxylate transporter 4	SLC16A3	>tr|Q53G91|Q53G91_HUMAN Solute carrier family 16, member 3 variant (Fragment) OS=Homo sapiens PE=2 SV=1;>sp|O15427|MOT4_HUMAN Monocarboxylate transporter 4 OS=Homo sapiens GN=SLC16A3 PE=1 SV=1;>tr|A0A024R8U1|A0A024R8U1_HUMAN Solute carrier family 16 (Monoc	3	1	1	1	1	0	0	0	0	0	1	0	0	0	0	0	1	0	0	0	0	0	1.5	1.5	1.5	49.483	465	465;465;465	0	By MS/MS	By matching	By matching	By matching	By matching	By matching	1.5	0	0	0	0	0	0
B4DMI6;Q5MNZ6;A0A024R8U4;I3L4L8;I3L3A5;I3L1D0;I3L4S6	B4DMI6;Q5MNZ6;A0A024R8U4	3;3;3;1;1;1;1	3;3;3;1;1;1;1	3;3;3;1;1;1;1	WD repeat domain phosphoinositide-interacting protein 3	WDR45L;WDR45B	>tr|B4DMI6|B4DMI6_HUMAN WDR45-like, isoform CRA_f OS=Homo sapiens GN=WDR45L PE=2 SV=1;>sp|Q5MNZ6|WIPI3_HUMAN WD repeat domain phosphoinositide-interacting protein 3 OS=Homo sapiens GN=WDR45B PE=2 SV=2;>tr|A0A024R8U4|A0A024R8U4_HUMAN WDR45-like, isoform CRA	7	3	3	3	2	2	2	3	2	2	2	2	2	3	2	2	2	2	2	3	2	2	11.4	11.4	11.4	35.175	316	316;344;344;85;124;174;201	0	By MS/MS	By MS/MS	By MS/MS	By MS/MS	By MS/MS	By matching	8.2	8.2	8.2	11.4	8.2	8.2	18691000
J3QL05;J3KP15;Q8NAK9;B3KUY1;Q53FN0;Q01130;A0A024R8U5	J3QL05;J3KP15;Q8NAK9;B3KUY1;Q53FN0;Q01130;A0A024R8U5	1;1;1;1;1;1;1	1;1;1;1;1;1;1	1;1;1;1;1;1;1	Serine/arginine-rich splicing factor 2	SRSF2;SFRS2	>tr|J3QL05|J3QL05_HUMAN Serine/arginine-rich-splicing factor 2 (Fragment) OS=Homo sapiens GN=SRSF2 PE=1 SV=1;>tr|J3KP15|J3KP15_HUMAN Serine/arginine-rich-splicing factor 2 (Fragment) OS=Homo sapiens GN=SRSF2 PE=1 SV=6;>tr|Q8NAK9|Q8NAK9_HUMAN cDNA FLJ35170	7	1	1	1	1	1	1	0	1	1	1	1	1	0	1	1	1	1	1	0	1	1	13.1	13.1	13.1	15.156	130	130;133;201;209;221;221;221	0.0069881	By MS/MS	By MS/MS	By matching	By matching	By matching	By MS/MS	13.1	13.1	13.1	0	13.1	13.1	1725800
I3L3H2;P38919;A0A024R8W0	I3L3H2;P38919;A0A024R8W0	2;2;2	1;1;1	1;1;1	Eukaryotic initiation factor 4A-III;Eukaryotic initiation factor 4A-III, N-terminally processed	EIF4A3	>tr|I3L3H2|I3L3H2_HUMAN Eukaryotic initiation factor 4A-III (Fragment) OS=Homo sapiens GN=EIF4A3 PE=1 SV=1;>sp|P38919|IF4A3_HUMAN Eukaryotic initiation factor 4A-III OS=Homo sapiens GN=EIF4A3 PE=1 SV=4;>tr|A0A024R8W0|A0A024R8W0_HUMAN DEAD (Asp-Glu-Ala-Asp)	3	2	1	1	2	2	2	2	2	2	1	1	1	1	1	1	1	1	1	1	1	1	23.2	10.4	10.4	13.583	125	125;411;411	0.00078003	By matching	By matching	By matching	By MS/MS	By MS/MS	By matching	23.2	23.2	23.2	23.2	23.2	23.2	4902600
Q9HB71;A0A024R904;Q6NVY0;B2ZWH1;B4DFD3	Q9HB71;A0A024R904;Q6NVY0	3;3;2;1;1	3;3;2;1;1	3;3;2;1;1	Calcyclin-binding protein	CACYBP	>sp|Q9HB71|CYBP_HUMAN Calcyclin-binding protein OS=Homo sapiens GN=CACYBP PE=1 SV=2;>tr|A0A024R904|A0A024R904_HUMAN Calcyclin binding protein, isoform CRA_a OS=Homo sapiens GN=CACYBP PE=4 SV=1;>tr|Q6NVY0|Q6NVY0_HUMAN Calcyclin binding protein OS=Homo sapie	5	3	3	3	3	3	3	3	3	2	3	3	3	3	3	2	3	3	3	3	3	2	14.5	14.5	14.5	26.21	228	228;228;228;50;131	0	By MS/MS	By MS/MS	By MS/MS	By MS/MS	By MS/MS	By MS/MS	14.5	14.5	14.5	14.5	14.5	10.5	32400000
Q9BZX2;A0A024R912;B4DGD3	Q9BZX2;A0A024R912;B4DGD3	6;6;5	6;6;5	6;6;5	Uridine-cytidine kinase 2	UCK2	>sp|Q9BZX2|UCK2_HUMAN Uridine-cytidine kinase 2 OS=Homo sapiens GN=UCK2 PE=1 SV=1;>tr|A0A024R912|A0A024R912_HUMAN Uridine kinase OS=Homo sapiens GN=UCK2 PE=3 SV=1;>tr|B4DGD3|B4DGD3_HUMAN cDNA FLJ57922, highly similar to Uridine-cytidine kinase 2 (EC 2.7.1.	3	6	6	6	6	6	6	6	6	5	6	6	6	6	6	5	6	6	6	6	6	5	39.1	39.1	39.1	29.299	261	261;261;130	0	By MS/MS	By MS/MS	By MS/MS	By MS/MS	By MS/MS	By MS/MS	39.1	39.1	39.1	39.1	39.1	34.1	56655000
A0A024R952;Q13835;A0A087WYY6;Q14BN3;B4DRX5	A0A024R952;Q13835;A0A087WYY6	30;30;28;12;6	30;30;28;12;6	30;30;28;12;6	Plakophilin-1	PKP1	>tr|A0A024R952|A0A024R952_HUMAN Plakophilin 1 (Ectodermal dysplasia/skin fragility syndrome), isoform CRA_a OS=Homo sapiens GN=PKP1 PE=4 SV=1;>sp|Q13835|PKP1_HUMAN Plakophilin-1 OS=Homo sapiens GN=PKP1 PE=1 SV=2;>tr|A0A087WYY6|A0A087WYY6_HUMAN Plakophilin-	5	30	30	30	8	7	11	13	7	30	8	7	11	13	7	30	8	7	11	13	7	30	56.1	56.1	56.1	80.496	726	726;747;725;334;166	0	By MS/MS	By MS/MS	By MS/MS	By MS/MS	By MS/MS	By MS/MS	15.4	15.8	20.5	25.3	14.9	56.1	536600000
Q8TDX7;A0A024R964;F8WAG2;B2R8K8;F5H3U7	Q8TDX7;A0A024R964;F8WAG2;B2R8K8	4;4;3;3;1	4;4;3;3;1	4;4;3;3;1	Serine/threonine-protein kinase Nek7	NEK7	>sp|Q8TDX7|NEK7_HUMAN Serine/threonine-protein kinase Nek7 OS=Homo sapiens GN=NEK7 PE=1 SV=1;>tr|A0A024R964|A0A024R964_HUMAN NIMA (Never in mitosis gene a)-related kinase 7, isoform CRA_a OS=Homo sapiens GN=NEK7 PE=4 SV=1;>tr|F8WAG2|F8WAG2_HUMAN Serine/thr	5	4	4	4	4	4	4	4	4	2	4	4	4	4	4	2	4	4	4	4	4	2	19.5	19.5	19.5	34.551	302	302;302;82;302;62	0	By MS/MS	By MS/MS	By MS/MS	By MS/MS	By MS/MS	By MS/MS	19.5	19.5	19.5	19.5	19.5	9.6	18091000
A0A024R972;P11047	A0A024R972;P11047	3;3	3;3	3;3	Laminin subunit gamma-1	LAMC1	>tr|A0A024R972|A0A024R972_HUMAN Laminin, gamma 1 (Formerly LAMB2), isoform CRA_a OS=Homo sapiens GN=LAMC1 PE=4 SV=1;>sp|P11047|LAMC1_HUMAN Laminin subunit gamma-1 OS=Homo sapiens GN=LAMC1 PE=1 SV=3	2	3	3	3	3	3	3	3	3	2	3	3	3	3	3	2	3	3	3	3	3	2	2.5	2.5	2.5	174.01	1573	1573;1609	0	By MS/MS	By MS/MS	By MS/MS	By MS/MS	By MS/MS	By matching	2.5	2.5	2.5	2.5	2.5	1.7	7090800
P10155;A0A024R983;B3KN94	P10155;A0A024R983	3;3;1	3;3;1	3;3;1	60 kDa SS-A/Ro ribonucleoprotein	TROVE2	>sp|P10155|RO60_HUMAN 60 kDa SS-A/Ro ribonucleoprotein OS=Homo sapiens GN=TROVE2 PE=1 SV=2;>tr|A0A024R983|A0A024R983_HUMAN TROVE domain family, member 2, isoform CRA_b OS=Homo sapiens GN=TROVE2 PE=4 SV=1	3	3	3	3	3	3	2	2	1	2	3	3	2	2	1	2	3	3	2	2	1	2	7.4	7.4	7.4	60.67	538	538;538;557	0	By MS/MS	By matching	By MS/MS	By MS/MS	By MS/MS	By MS/MS	7.4	7.4	4.6	4.6	2	4.8	11409000
O75131;A0A024R994;Q05DL8;E5RFT7;A0A087WUS8;A0A087WXR6;E5RHZ0;A0A087WYQ3;H0YB26	O75131;A0A024R994;Q05DL8	3;3;2;1;1;1;1;1;1	2;2;2;1;1;1;1;1;1	2;2;2;1;1;1;1;1;1	Copine-3	CPNE3	>sp|O75131|CPNE3_HUMAN Copine-3 OS=Homo sapiens GN=CPNE3 PE=1 SV=1;>tr|A0A024R994|A0A024R994_HUMAN Copine III, isoform CRA_a OS=Homo sapiens GN=CPNE3 PE=4 SV=1;>tr|Q05DL8|Q05DL8_HUMAN CPNE3 protein (Fragment) OS=Homo sapiens GN=CPNE3 PE=2 SV=1	9	3	2	2	3	2	3	2	2	3	2	1	2	1	1	2	2	1	2	1	1	2	7.3	5.6	5.6	60.13	537	537;537;262;79;135;139;153;234;262	0	By matching	By matching	By matching	By matching	By matching	By MS/MS	7.3	3.9	7.3	3.9	3.9	7.3	8499100
P11940;A0A024R9C1;A0A087WTT1;E7EQV3;B4DZW4;A0A024R9E2;E7ERJ7;B4DQX0;B3KT93;H0YAR2;Q2VIP3;Q9H361;Q5VX58;Q3ZCS4;H0YAP2;H0YBN4;E5RGH3;E5RJB9;H0YB86;E5RH24;Q4VXU2;E5RHG7;H0YAS7;H0YAS6;H0YB75;H0YC10;E5RGC4;E5RFD8;Q5JQF8;A8K8J2;B4DM75;Q96DU9	P11940;A0A024R9C1;A0A087WTT1;E7EQV3;B4DZW4;A0A024R9E2;E7ERJ7;B4DQX0;B3KT93;H0YAR2	18;18;17;17;17;16;16;16;16;10;7;7;7;7;6;6;5;5;5;4;4;2;2;2;2;1;1;1;1;1;1;1	18;18;17;17;17;16;16;16;16;10;7;7;7;7;6;6;5;5;5;4;4;2;2;2;2;1;1;1;1;1;1;1	13;13;12;12;12;11;12;12;11;8;6;6;6;6;6;3;2;2;4;2;3;1;2;2;2;1;1;1;1;1;1;1	Polyadenylate-binding protein 1	PABPC1	>sp|P11940|PABP1_HUMAN Polyadenylate-binding protein 1 OS=Homo sapiens GN=PABPC1 PE=1 SV=2;>tr|A0A024R9C1|A0A024R9C1_HUMAN Polyadenylate-binding protein OS=Homo sapiens GN=PABPC1 PE=3 SV=1;>tr|A0A087WTT1|A0A087WTT1_HUMAN Polyadenylate-binding protein OS=Ho	32	18	18	13	14	17	17	15	16	16	14	17	17	15	16	16	11	13	13	11	12	12	37.4	37.4	26.6	70.67	636	636;636;522;591;591;419;604;604;636;284;630;631;631;631;131;174;108;129;165;118;614;75;136;169;183;42;43;61;200;269;350;382	0	By MS/MS	By MS/MS	By MS/MS	By MS/MS	By MS/MS	By MS/MS	28.5	34.9	35.8	27	34.9	33.6	256290000
P62888;A0A024R9D3;E5RI99;A0A0C4DH44;A0A0B4J213;E5RJH3	P62888;A0A024R9D3;E5RI99	9;9;8;4;3;3	9;9;8;4;3;3	9;9;8;4;3;3	60S ribosomal protein L30	RPL30	>sp|P62888|RL30_HUMAN 60S ribosomal protein L30 OS=Homo sapiens GN=RPL30 PE=1 SV=2;>tr|A0A024R9D3|A0A024R9D3_HUMAN Ribosomal protein L30, isoform CRA_b OS=Homo sapiens GN=RPL30 PE=3 SV=1;>tr|E5RI99|E5RI99_HUMAN 60S ribosomal protein L30 (Fragment) OS=Homo	6	9	9	9	8	7	8	9	9	9	8	7	8	9	9	9	8	7	8	9	9	9	67	67	67	12.784	115	115;115;114;96;51;56	0	By MS/MS	By MS/MS	By MS/MS	By MS/MS	By MS/MS	By MS/MS	59.1	58.3	59.1	67	67	67	927830000
E5RHX8;Q9NPA8;A0A024R9D9	E5RHX8;Q9NPA8;A0A024R9D9	1;1;1	1;1;1	1;1;1	Enhancer of yellow 2 transcription factor homolog	ENY2	>tr|E5RHX8|E5RHX8_HUMAN Transcription and mRNA export factor ENY2 OS=Homo sapiens GN=ENY2 PE=1 SV=1;>sp|Q9NPA8|ENY2_HUMAN Transcription and mRNA export factor ENY2 OS=Homo sapiens GN=ENY2 PE=1 SV=1;>tr|A0A024R9D9|A0A024R9D9_HUMAN Transcription and mRNA exp	3	1	1	1	1	1	1	1	1	0	1	1	1	1	1	0	1	1	1	1	1	0	17	17	17	11.315	100	100;101;101	0	By MS/MS	By matching	By MS/MS	By matching	By MS/MS	By matching	17	17	17	17	17	0	4237100
Q9NUQ9;Q68D08;A0A024R9G4;E5RGI7;E5RJE1;E5RIR8;E5RJL8;E5RI16	Q9NUQ9;Q68D08;A0A024R9G4	3;3;3;1;1;1;1;1	3;3;3;1;1;1;1;1	3;3;3;1;1;1;1;1	Protein FAM49B	FAM49B;DKFZp686B04128	>sp|Q9NUQ9|FA49B_HUMAN Protein FAM49B OS=Homo sapiens GN=FAM49B PE=1 SV=1;>tr|Q68D08|Q68D08_HUMAN Putative uncharacterized protein DKFZp686B04128 OS=Homo sapiens GN=DKFZp686B04128 PE=2 SV=1;>tr|A0A024R9G4|A0A024R9G4_HUMAN Family with sequence similarity 49	8	3	3	3	3	3	3	3	3	2	3	3	3	3	3	2	3	3	3	3	3	2	15.7	15.7	15.7	36.748	324	324;324;324;78;93;98;100;155	0	By MS/MS	By matching	By matching	By MS/MS	By MS/MS	By MS/MS	15.7	15.7	15.7	15.7	15.7	10.2	15491000
H0YDT8;Q9NPA0;A0A024R9K7	H0YDT8;Q9NPA0;A0A024R9K7	1;1;1	1;1;1	1;1;1	ER membrane protein complex subunit 7	EMC7	>tr|H0YDT8|H0YDT8_HUMAN ER membrane protein complex subunit 7 (Fragment) OS=Homo sapiens GN=EMC7 PE=1 SV=1;>sp|Q9NPA0|EMC7_HUMAN ER membrane protein complex subunit 7 OS=Homo sapiens GN=EMC7 PE=1 SV=1;>tr|A0A024R9K7|A0A024R9K7_HUMAN Chromosome 15 open read	3	1	1	1	1	1	1	1	1	1	1	1	1	1	1	1	1	1	1	1	1	1	6.8	6.8	6.8	20.885	192	192;242;320	0.004415	By MS/MS	By matching	By matching	By matching	By matching	By MS/MS	6.8	6.8	6.8	6.8	6.8	6.8	3112700
A0A024R9Y3;A0A024R9U8;Q7Z6Z7;A0A024R9W5;Q5H924;A0A0K0K1E0;Q5H963;Q8IWJ0;Q5H935;H0Y659;Q5H962	A0A024R9Y3;A0A024R9U8;Q7Z6Z7;A0A024R9W5;Q5H924	4;4;4;4;3;1;1;1;1;1;1	4;4;4;4;3;1;1;1;1;1;1	4;4;4;4;3;1;1;1;1;1;1	E3 ubiquitin-protein ligase HUWE1	HUWE1	>tr|A0A024R9Y3|A0A024R9Y3_HUMAN HECT, UBA and WWE domain containing 1, isoform CRA_a OS=Homo sapiens GN=HUWE1 PE=4 SV=1;>tr|A0A024R9U8|A0A024R9U8_HUMAN HECT, UBA and WWE domain containing 1, isoform CRA_c OS=Homo sapiens GN=HUWE1 PE=4 SV=1;>sp|Q7Z6Z7|HUWE1	11	4	4	4	4	3	3	3	1	0	4	3	3	3	1	0	4	3	3	3	1	0	1.3	1.3	1.3	480.15	4359	4359;4365;4374;4374;3407;92;93;216;1196;1197;1672	0	By MS/MS	By MS/MS	By MS/MS	By matching	By matching	By matching	1.3	1	1.1	1	0.3	0	3985800
P57088;A6QKW0;A0A024R9W7;D6RAA6	P57088;A6QKW0;A0A024R9W7	4;4;4;1	4;4;4;1	4;4;4;1	Transmembrane protein 33	TMEM33;SHINC3	>sp|P57088|TMM33_HUMAN Transmembrane protein 33 OS=Homo sapiens GN=TMEM33 PE=1 SV=2;>tr|A6QKW0|A6QKW0_HUMAN SHINC3 OS=Homo sapiens GN=SHINC3 PE=2 SV=1;>tr|A0A024R9W7|A0A024R9W7_HUMAN Transmembrane protein 33, isoform CRA_a OS=Homo sapiens GN=TMEM33 PE=4 SV	4	4	4	4	4	4	4	3	3	2	4	4	4	3	3	2	4	4	4	3	3	2	16.6	16.6	16.6	27.978	247	247;247;247;222	0	By MS/MS	By MS/MS	By MS/MS	By MS/MS	By MS/MS	By MS/MS	16.6	16.6	16.6	16.2	9.7	9.3	17166000
Q05DU1;Q9NVN8;A0A024R9Y6	Q05DU1;Q9NVN8;A0A024R9Y6	3;3;3	3;3;3	3;3;3	Guanine nucleotide-binding protein-like 3-like protein	GNL3L	>tr|Q05DU1|Q05DU1_HUMAN GNL3L protein (Fragment) OS=Homo sapiens GN=GNL3L PE=2 SV=1;>sp|Q9NVN8|GNL3L_HUMAN Guanine nucleotide-binding protein-like 3-like protein OS=Homo sapiens GN=GNL3L PE=1 SV=1;>tr|A0A024R9Y6|A0A024R9Y6_HUMAN Guanine nucleotide binding	3	3	3	3	3	3	2	3	2	2	3	3	2	3	2	2	3	3	2	3	2	2	8.3	8.3	8.3	65.352	575	575;582;582	0	By MS/MS	By MS/MS	By MS/MS	By matching	By MS/MS	By matching	8.3	8.3	5.9	8.3	5.9	5.9	7427500
Q9UNF1;A0A024R9Y7;B4DX55;Q5H909;B4DNG7;Q5H907	Q9UNF1;A0A024R9Y7;B4DX55;Q5H909;B4DNG7;Q5H907	5;5;4;4;3;3	5;5;4;4;3;3	5;5;4;4;3;3	Melanoma-associated antigen D2	MAGED2	>sp|Q9UNF1|MAGD2_HUMAN Melanoma-associated antigen D2 OS=Homo sapiens GN=MAGED2 PE=1 SV=2;>tr|A0A024R9Y7|A0A024R9Y7_HUMAN Melanoma antigen family D, 2, isoform CRA_a OS=Homo sapiens GN=MAGED2 PE=4 SV=1;>tr|B4DX55|B4DX55_HUMAN cDNA FLJ58171, moderately simi	6	5	5	5	4	4	4	4	3	3	4	4	4	4	3	3	4	4	4	4	3	3	17.3	17.3	17.3	64.953	606	606;606;520;588;204;521	0	By MS/MS	By MS/MS	By MS/MS	By MS/MS	By MS/MS	By MS/MS	14.7	14.7	11.7	13.7	10.7	10.2	33678000
B8ZZG1;Q9NZW5;A0A024RA25;C9J4Q3;C9JGI8;Q6PG47;REV__Q8N884	B8ZZG1;Q9NZW5;A0A024RA25;C9J4Q3	4;4;4;2;1;1;1	3;3;3;1;0;0;0	3;3;3;1;0;0;0	MAGUK p55 subfamily member 6	MPP6	>tr|B8ZZG1|B8ZZG1_HUMAN MAGUK p55 subfamily member 6 OS=Homo sapiens GN=MPP6 PE=1 SV=1;>sp|Q9NZW5|MPP6_HUMAN MAGUK p55 subfamily member 6 OS=Homo sapiens GN=MPP6 PE=1 SV=2;>tr|A0A024RA25|A0A024RA25_HUMAN Membrane protein, palmitoylated 6 (MAGUK p55 subfami	7	4	3	3	4	4	4	4	4	1	3	3	3	3	3	1	3	3	3	3	3	1	11.7	10	10	48.757	428	428;540;540;307;217;318;522	0	By MS/MS	By MS/MS	By MS/MS	By MS/MS	By matching	By matching	11.7	11.7	11.7	11.7	11.7	4	14414000
A0A024RA27;P22626;A0A024RA61;I6L957;A0A087WUI2;A0A024RA28	A0A024RA27;P22626;A0A024RA61;I6L957;A0A087WUI2;A0A024RA28	8;8;8;6;6;6	8;8;8;6;6;6	8;8;8;6;6;6	Heterogeneous nuclear ribonucleoproteins A2/B1	HNRNPA2B1	>tr|A0A024RA27|A0A024RA27_HUMAN Heterogeneous nuclear ribonucleoprotein A2/B1, isoform CRA_b OS=Homo sapiens GN=HNRPA2B1 PE=4 SV=1;>sp|P22626|ROA2_HUMAN Heterogeneous nuclear ribonucleoproteins A2/B1 OS=Homo sapiens GN=HNRNPA2B1 PE=1 SV=2;>tr|A0A024RA61|A0	6	8	8	8	6	6	6	4	5	8	6	6	6	4	5	8	6	6	6	4	5	8	27.6	27.6	27.6	36.006	341	341;353;353;249;261;301	0	By MS/MS	By MS/MS	By MS/MS	By matching	By MS/MS	By MS/MS	17.3	17.3	17.3	15.5	13.8	27.6	84565000
Q75MG1;B7Z4K8;E7ETZ4;Q9Y6E2;B3KM68;A0A024RA42;E9PFE3;B7Z6N5;C9JF98;F8WDX8;E9PFD4;E7EMS9;B5MCE7;B5MCH7	Q75MG1;B7Z4K8;E7ETZ4;Q9Y6E2;B3KM68;A0A024RA42;E9PFE3;B7Z6N5;C9JF98;F8WDX8;E9PFD4;E7EMS9;B5MCE7;B5MCH7	2;2;2;2;2;2;1;1;1;1;1;1;1;1	2;2;2;2;2;2;1;1;1;1;1;1;1;1	2;2;2;2;2;2;1;1;1;1;1;1;1;1	Basic leucine zipper and W2 domain-containing protein 2	BZW2	>tr|Q75MG1|Q75MG1_HUMAN Basic leucine zipper and W2 domain-containing protein 2 (Fragment) OS=Homo sapiens GN=BZW2 PE=1 SV=1;>tr|B7Z4K8|B7Z4K8_HUMAN cDNA FLJ52869, highly similar to Homo sapiens basic leucine zipper and W2 domains 2 (BZW2), mRNA OS=Homo sa	14	2	2	2	2	2	2	2	2	2	2	2	2	2	2	2	2	2	2	2	2	2	10.2	10.2	10.2	31.247	274	274;393;408;419;419;419;161;161;162;170;189;208;225;343	0	By MS/MS	By MS/MS	By MS/MS	By MS/MS	By MS/MS	By MS/MS	10.2	10.2	10.2	10.2	10.2	10.2	17571000
Q9NQW6;A0A024RA49;A8K5D9;B4DSL6;C9JJT6;H7C1K5;H7C167;H7C3S1;H7C1C2	Q9NQW6;A0A024RA49;A8K5D9;B4DSL6	18;18;17;15;3;2;1;1;1	18;18;17;15;3;2;1;1;1	18;18;17;15;3;2;1;1;1	Actin-binding protein anillin	ANLN	>sp|Q9NQW6|ANLN_HUMAN Actin-binding protein anillin OS=Homo sapiens GN=ANLN PE=1 SV=2;>tr|A0A024RA49|A0A024RA49_HUMAN Anillin, actin binding protein (Scraps homolog, Drosophila), isoform CRA_e OS=Homo sapiens GN=ANLN PE=4 SV=1;>tr|A8K5D9|A8K5D9_HUMAN cDNA	9	18	18	18	16	17	15	17	17	15	16	17	15	17	17	15	16	17	15	17	17	15	22.6	22.6	22.6	124.2	1124	1124;1124;1086;1001;169;276;73;236;252	0	By MS/MS	By MS/MS	By MS/MS	By MS/MS	By MS/MS	By MS/MS	21	21.8	19.7	20.5	21.6	19.6	130320000
Q53GF5;P25787;A0A024RA52;H3BT36	Q53GF5;P25787;A0A024RA52	4;4;4;1	4;4;4;1	4;4;4;1	Proteasome subunit alpha type;Proteasome subunit alpha type-2	PSMA2	>tr|Q53GF5|Q53GF5_HUMAN Proteasome subunit alpha type (Fragment) OS=Homo sapiens PE=2 SV=1;>sp|P25787|PSA2_HUMAN Proteasome subunit alpha type-2 OS=Homo sapiens GN=PSMA2 PE=1 SV=2;>tr|A0A024RA52|A0A024RA52_HUMAN Proteasome subunit alpha type OS=Homo sapien	4	4	4	4	2	1	1	1	0	4	2	1	1	1	0	4	2	1	1	1	0	4	20.9	20.9	20.9	25.84	234	234;234;234;48	0	By matching	By matching	By matching	By matching	By matching	By MS/MS	10.7	4.7	4.7	4.7	0	20.9	14138000
Q9P258;A0A024RAC5;A5PLK7	Q9P258;A0A024RAC5;A5PLK7	26;26;25	26;26;25	26;26;25	Protein RCC2	RCC2	>sp|Q9P258|RCC2_HUMAN Protein RCC2 OS=Homo sapiens GN=RCC2 PE=1 SV=2;>tr|A0A024RAC5|A0A024RAC5_HUMAN Regulator of chromosome condensation 2, isoform CRA_a OS=Homo sapiens GN=RCC2 PE=4 SV=1;>tr|A5PLK7|A5PLK7_HUMAN RCC2 protein (Fragment) OS=Homo sapiens GN=	3	26	26	26	24	25	26	22	25	21	24	25	26	22	25	21	24	25	26	22	25	21	64.4	64.4	64.4	56.084	522	522;522;457	0	By MS/MS	By MS/MS	By MS/MS	By MS/MS	By MS/MS	By MS/MS	61.1	62.3	64.4	55.2	59	51.5	1385500000
A0A0C4DGS1;P39656;A0A024RAD5;U3KQ84	A0A0C4DGS1;P39656;A0A024RAD5;U3KQ84	2;2;2;1	2;2;2;1	2;2;2;1	Dolichyl-diphosphooligosaccharide--protein glycosyltransferase 48 kDa subunit	DDOST	>tr|A0A0C4DGS1|A0A0C4DGS1_HUMAN Dolichyl-diphosphooligosaccharide--protein glycosyltransferase 48 kDa subunit OS=Homo sapiens GN=DDOST PE=1 SV=1;>sp|P39656|OST48_HUMAN Dolichyl-diphosphooligosaccharide--protein glycosyltransferase 48 kDa subunit OS=Homo sa	4	2	2	2	2	2	1	1	1	1	2	2	1	1	1	1	2	2	1	1	1	1	5	5	5	48.799	439	439;456;456;154	0	By MS/MS	By MS/MS	By MS/MS	By MS/MS	By matching	By MS/MS	5	5	2.5	2.5	2.5	2.5	9640700
Q6DCA0;A0A024RAG1	Q6DCA0;A0A024RAG1	3;3	2;2	2;2	AMMECR1-like protein	AMMECR1L	>sp|Q6DCA0|AMERL_HUMAN AMMECR1-like protein OS=Homo sapiens GN=AMMECR1L PE=1 SV=1;>tr|A0A024RAG1|A0A024RAG1_HUMAN Uncharacterized protein OS=Homo sapiens GN=MGC4268 PE=4 SV=1	2	3	2	2	2	1	3	2	2	3	2	1	2	2	2	2	2	1	2	2	2	2	14.8	9.7	9.7	34.499	310	310;310	0	By matching	By matching	By MS/MS	By MS/MS	By matching	By matching	9.7	5.5	14.8	9.7	9.7	14.8	7156200
P61158;A0A024RAI1;F8WEW2;F8WE84;B4DTI0;B4DT29;B4DXW1	P61158;A0A024RAI1	3;3;1;1;1;1;1	3;3;1;1;1;1;1	3;3;1;1;1;1;1	Actin-related protein 3	ACTR3	>sp|P61158|ARP3_HUMAN Actin-related protein 3 OS=Homo sapiens GN=ACTR3 PE=1 SV=3;>tr|A0A024RAI1|A0A024RAI1_HUMAN ARP3 actin-related protein 3 homolog (Yeast), isoform CRA_a OS=Homo sapiens GN=ACTR3 PE=3 SV=1	7	3	3	3	3	3	3	3	3	0	3	3	3	3	3	0	3	3	3	3	3	0	15.3	15.3	15.3	47.371	418	418;418;34;41;289;356;367	0	By MS/MS	By MS/MS	By MS/MS	By MS/MS	By MS/MS	By matching	15.3	15.3	15.3	15.3	15.3	0	27347000
Q92973;A0A024RAM0;B4DSC0;E7EW37;S4R398;B4DRY5;A0A024R7F7;Q4LE60	Q92973;A0A024RAM0;B4DSC0;E7EW37	3;3;2;2;1;1;1;1	3;3;2;2;1;1;1;1	3;3;2;2;1;1;1;1	Transportin-1	TNPO1	>sp|Q92973|TNPO1_HUMAN Transportin-1 OS=Homo sapiens GN=TNPO1 PE=1 SV=2;>tr|A0A024RAM0|A0A024RAM0_HUMAN Transportin 1, isoform CRA_a OS=Homo sapiens GN=TNPO1 PE=4 SV=1;>tr|B4DSC0|B4DSC0_HUMAN cDNA FLJ57425, highly similar to Transportin-1 OS=Homo sapiens P	8	3	3	3	3	3	3	2	3	1	3	3	3	2	3	1	3	3	3	2	3	1	4.2	4.2	4.2	102.35	898	898;898;128;136;193;880;887;1051	0	By MS/MS	By MS/MS	By MS/MS	By MS/MS	By MS/MS	By MS/MS	4.2	4.2	4.2	2.6	4.2	1.3	19005000
P35754;A0A024RAM2	P35754;A0A024RAM2	5;5	5;5	5;5	Glutaredoxin-1	GLRX	>sp|P35754|GLRX1_HUMAN Glutaredoxin-1 OS=Homo sapiens GN=GLRX PE=1 SV=2;>tr|A0A024RAM2|A0A024RAM2_HUMAN Glutaredoxin (Thioltransferase), isoform CRA_c OS=Homo sapiens GN=GLRX PE=4 SV=1	2	5	5	5	5	4	4	4	4	4	5	4	4	4	4	4	5	4	4	4	4	4	48.1	48.1	48.1	11.776	106	106;106	0	By MS/MS	By MS/MS	By MS/MS	By MS/MS	By matching	By MS/MS	48.1	47.2	47.2	47.2	47.2	48.1	34206000
Q13940;F8W7E0;B7Z5T6;E7ES10;B7Z5T9;E9PCH5;E7EVY3;B7Z574;B7Z4U9;P20810;A0A0C4DGB5;Q59HE3;A0A024RAN2;H0Y944;H0YA91;E9PSG1;B7Z8S8;Q86YM9;H0Y9H6;B2RCJ7;Q6AZE3;E9PDE4;B7Z6N0	Q13940;F8W7E0;B7Z5T6;E7ES10;B7Z5T9;E9PCH5;E7EVY3;B7Z574;B7Z4U9;P20810;A0A0C4DGB5;Q59HE3;A0A024RAN2;H0Y944;H0YA91;E9PSG1;B7Z8S8;Q86YM9;H0Y9H6;B2RCJ7;Q6AZE3;E9PDE4;B7Z6N0	2;2;2;2;2;2;2;2;2;2;2;2;2;1;1;1;1;1;1;1;1;1;1	2;2;2;2;2;2;2;2;2;2;2;2;2;1;1;1;1;1;1;1;1;1;1	2;2;2;2;2;2;2;2;2;2;2;2;2;1;1;1;1;1;1;1;1;1;1	Calpastatin	CAST	>tr|Q13940|Q13940_HUMAN Calpastatin (Fragment) OS=Homo sapiens GN=CAST PE=4 SV=2;>tr|F8W7E0|F8W7E0_HUMAN Calpastatin (Fragment) OS=Homo sapiens GN=CAST PE=1 SV=1;>tr|B7Z5T6|B7Z5T6_HUMAN cDNA FLJ53909, moderately similar to Calpastatin OS=Homo sapiens PE=2	23	2	2	2	2	2	2	1	2	2	2	2	2	1	2	2	2	2	2	1	2	2	12.3	12.3	12.3	33.941	317	317;393;595;642;647;673;693;694;695;708;754;784;803;288;301;304;346;435;465;590;592;636;636	0	By MS/MS	By matching	By MS/MS	By matching	By matching	By MS/MS	12.3	12.3	12.3	8.5	12.3	12.3	5203100
Q99878;Q96KK5;A3KPC7;Q9BTM1;Q16777;A0A024RAS2;Q6FI13;P20671;P0C0S8;B2R5B3;A4FTV9;H0YFX9;B4E0B3;B2R5B6	Q99878;Q96KK5;A3KPC7;Q9BTM1;Q16777;A0A024RAS2;Q6FI13;P20671;P0C0S8;B2R5B3;A4FTV9;H0YFX9;B4E0B3;B2R5B6	5;5;5;5;5;5;5;5;5;5;5;4;4;4	5;5;5;5;5;5;5;5;5;5;5;4;4;4	2;2;2;2;2;2;2;2;2;2;2;2;2;2	Histone H2A type 1-J;Histone H2A type 1-H;Histone H2A;Histone H2A.J;Histone H2A type 2-C;Histone H2A type 2-A;Histone H2A type 1-D;Histone H2A type 1	HIST1H2AJ;HIST1H2AH;H2AFJ;HIST2H2AC;HIST2H2AA3;HIST1H2AD;HIST1H2AG;HIST1H2AK	>sp|Q99878|H2A1J_HUMAN Histone H2A type 1-J OS=Homo sapiens GN=HIST1H2AJ PE=1 SV=3;>sp|Q96KK5|H2A1H_HUMAN Histone H2A type 1-H OS=Homo sapiens GN=HIST1H2AH PE=1 SV=3;>tr|A3KPC7|A3KPC7_HUMAN Histone H2A OS=Homo sapiens GN=HIST1H2AH PE=2 SV=1;>sp|Q9BTM1|H2AJ	14	5	5	2	5	5	5	4	4	5	5	5	5	4	4	5	2	2	2	2	2	2	35.9	35.9	14.1	13.936	128	128;128;128;129;129;129;130;130;130;130;130;92;111;130	0	By MS/MS	By MS/MS	By MS/MS	By MS/MS	By MS/MS	By MS/MS	35.9	35.9	35.9	35.9	35.9	35.9	665570000
P46063;A0A024RAV2	P46063;A0A024RAV2	2;2	2;2	2;2	ATP-dependent DNA helicase Q1	RECQL	>sp|P46063|RECQ1_HUMAN ATP-dependent DNA helicase Q1 OS=Homo sapiens GN=RECQL PE=1 SV=3;>tr|A0A024RAV2|A0A024RAV2_HUMAN RecQ protein-like (DNA helicase Q1-like), isoform CRA_a OS=Homo sapiens PE=4 SV=1	2	2	2	2	1	1	1	2	2	2	1	1	1	2	2	2	1	1	1	2	2	2	3.9	3.9	3.9	73.457	649	649;649	0	By matching	By matching	By matching	By MS/MS	By MS/MS	By matching	2.2	2.2	2.2	3.9	3.9	3.9	9006000
A0A024RAV4;P16989;A0A024RAQ1;Q96GD7	A0A024RAV4;P16989;A0A024RAQ1;Q96GD7	8;7;7;6	3;2;2;2	3;2;2;2	Y-box-binding protein 3	YBX3	>tr|A0A024RAV4|A0A024RAV4_HUMAN Cold shock domain protein A, isoform CRA_b OS=Homo sapiens GN=CSDA PE=4 SV=1;>sp|P16989|YBOX3_HUMAN Y-box-binding protein 3 OS=Homo sapiens GN=YBX3 PE=1 SV=4;>tr|A0A024RAQ1|A0A024RAQ1_HUMAN Cold shock domain protein A, isofo	4	8	3	3	7	7	8	5	7	6	2	2	3	1	2	2	2	2	3	1	2	2	44.9	31.4	31.4	31.947	303	303;372;372;303	0	By MS/MS	By MS/MS	By MS/MS	By MS/MS	By MS/MS	By matching	37	37	44.9	25.1	37	27.7	15555000
I6L965;P05783;B2RA03;A0A024RAY2;F8VZY9;CON__H-INV:HIT000015463	I6L965;P05783;B2RA03;A0A024RAY2;F8VZY9	3;3;3;3;2;1	2;2;2;2;1;1	2;2;2;2;1;1	Keratin, type I cytoskeletal 18	KRT18	>tr|I6L965|I6L965_HUMAN KRT18 protein (Fragment) OS=Homo sapiens GN=KRT18 PE=2 SV=1;>sp|P05783|K1C18_HUMAN Keratin, type I cytoskeletal 18 OS=Homo sapiens GN=KRT18 PE=1 SV=2;>tr|B2RA03|B2RA03_HUMAN cDNA, FLJ94640, highly similar to Homo sapiens keratin 18	6	3	2	2	1	3	2	2	2	1	0	2	1	1	1	0	0	2	1	1	1	0	12.1	10.2	10.2	42.173	372	372;430;430;430;391;295	0	By matching	By MS/MS	By matching	By matching	By matching	By matching	1.9	12.1	5.4	5.4	5.4	1.9	1628100
B4DKB9;B4DG60;B3KS47;Q9P1Z2;A0A024RAZ1	B4DKB9;B4DG60;B3KS47;Q9P1Z2;A0A024RAZ1	1;1;1;1;1	1;1;1;1;1	1;1;1;1;1	Calcium-binding and coiled-coil domain-containing protein 1	CALCOCO1	>tr|B4DKB9|B4DKB9_HUMAN cDNA FLJ54085, highly similar to Homo sapiens calcium binding and coiled-coil domain 1 (CALCOCO1), mRNA OS=Homo sapiens PE=2 SV=1;>tr|B4DG60|B4DG60_HUMAN cDNA FLJ59620, highly similar to Homo sapiens calcium binding and coiled-coil	5	1	1	1	0	1	1	0	1	1	0	1	1	0	1	1	0	1	1	0	1	1	6.4	6.4	6.4	25.091	218	218;541;629;691;691	0.00077042	By matching	By MS/MS	By MS/MS	By matching	By MS/MS	By MS/MS	0	6.4	6.4	0	6.4	6.4	1513800
F8W6I7;Q6IPF2;A0A024RB53;P09651;A0A024RAZ7;Q9BSM5;A0A024RC46;F8VZ49;Q0VAC0;B4DP35;B4E0B5;F8VTQ5;F8W646;H0YH80;Q32P51;A0A024QZ98;F8VYN5;Q3MI39	F8W6I7;Q6IPF2;A0A024RB53;P09651;A0A024RAZ7;Q9BSM5;A0A024RC46;F8VZ49;Q0VAC0;B4DP35;B4E0B5;F8VTQ5;F8W646;H0YH80	10;10;10;10;10;8;8;7;7;6;6;5;5;5;4;4;3;3	10;10;10;10;10;8;8;7;7;6;6;5;5;5;4;4;3;3	10;10;10;10;10;8;8;7;7;6;6;5;5;5;4;4;3;3	Heterogeneous nuclear ribonucleoprotein A1	HNRNPA1;HNRPA1	>tr|F8W6I7|F8W6I7_HUMAN Heterogeneous nuclear ribonucleoprotein A1 OS=Homo sapiens GN=HNRNPA1 PE=1 SV=2;>tr|Q6IPF2|Q6IPF2_HUMAN Heterogeneous nuclear ribonucleoprotein A1 OS=Homo sapiens GN=HNRPA1 PE=2 SV=1;>tr|A0A024RB53|A0A024RB53_HUMAN Heterogeneous nuc	18	10	10	10	10	10	8	5	4	9	10	10	8	5	4	9	10	10	8	5	4	9	42	42	42	33.155	307	307;320;320;372;372;298;320;231;320;208;254;145;156;191;320;320;113;167	0	By MS/MS	By MS/MS	By MS/MS	By MS/MS	By MS/MS	By MS/MS	42	42	38.4	24.4	18.6	37.8	81700000
A0A024RB10;P24941;A0A024RB77;G3V5T9;E7ESI2;B4DDL9;G3V317;Q00526;A0A024R8R3;K7ELV5;E5RIU6;K7EJ83;A0A087WZZ9;I6L9I5;B7Z3D6	A0A024RB10;P24941;A0A024RB77;G3V5T9;E7ESI2;B4DDL9	13;13;13;13;11;10;3;3;3;2;2;2;2;2;1	13;13;13;13;11;10;3;3;3;2;2;2;2;2;1	11;11;11;11;9;8;2;1;1;0;0;1;0;0;0	Cyclin-dependent kinase 2	CDK2	>tr|A0A024RB10|A0A024RB10_HUMAN Cyclin-dependent kinase 2, isoform CRA_a OS=Homo sapiens GN=CDK2 PE=4 SV=1;>sp|P24941|CDK2_HUMAN Cyclin-dependent kinase 2 OS=Homo sapiens GN=CDK2 PE=1 SV=2;>tr|A0A024RB77|A0A024RB77_HUMAN Cyclin-dependent kinase 2, isoform	15	13	13	11	12	13	13	11	10	9	12	13	13	11	10	9	10	11	11	9	8	8	55.3	55.3	48.1	30.035	264	264;298;298;346;238;238;39;305;333;164;189;213;224;225;109	0	By MS/MS	By MS/MS	By MS/MS	By MS/MS	By MS/MS	By MS/MS	50	55.3	55.3	50.8	39.8	45.1	294440000
P62854;A0A024RB14;Q75MH1;Q5JNZ5;Q76N57;Q76N56	P62854;A0A024RB14;Q75MH1;Q5JNZ5	4;4;3;3;1;1	4;4;3;3;1;1	4;4;3;3;1;1	40S ribosomal protein S26;Putative 40S ribosomal protein S26-like 1	RPS26;RPS26P11	>sp|P62854|RS26_HUMAN 40S ribosomal protein S26 OS=Homo sapiens GN=RPS26 PE=1 SV=3;>tr|A0A024RB14|A0A024RB14_HUMAN HCG20716 OS=Homo sapiens GN=RPS26 PE=4 SV=1;>tr|Q75MH1|Q75MH1_HUMAN HCG1745083 OS=Homo sapiens GN=RPS26 PE=4 SV=1;>sp|Q5JNZ5|RS26L_HUMAN Puta	6	4	4	4	4	4	4	3	4	4	4	4	4	3	4	4	4	4	4	3	4	4	37.4	37.4	37.4	13.015	115	115;115;115;115;23;45	0	By MS/MS	By MS/MS	By MS/MS	By MS/MS	By MS/MS	By MS/MS	37.4	37.4	37.4	31.3	37.4	37.4	164980000
Q15185;A0A024RB32;A0A087WYT3;B3KUY2;B4DDC6	Q15185;A0A024RB32;A0A087WYT3;B3KUY2	4;4;4;4;1	4;4;4;4;1	4;4;4;4;1	Prostaglandin E synthase 3	PTGES3	>sp|Q15185|TEBP_HUMAN Prostaglandin E synthase 3 OS=Homo sapiens GN=PTGES3 PE=1 SV=1;>tr|A0A024RB32|A0A024RB32_HUMAN Prostaglandin E synthase 3 (Cytosolic), isoform CRA_a OS=Homo sapiens GN=PTGES3 PE=4 SV=1;>tr|A0A087WYT3|A0A087WYT3_HUMAN Prostaglandin E s	5	4	4	4	3	3	3	3	4	3	3	3	3	3	4	3	3	3	3	3	4	3	26.2	26.2	26.2	18.697	160	160;160;164;165;124	0	By MS/MS	By MS/MS	By MS/MS	By MS/MS	By MS/MS	By MS/MS	20	20	20	20	26.2	20	95991000
G3V5L0;B4DW25;B4E1G2;Q5HYG8;B4DJQ3;A0A024RB99;V9HW06;Q53ET4;P34897;G3V241;G3V3Y8;G3V4T0;G3V4X0;G3V2W0;G3V2E4;G3V540;G3V2Y4;G3V4W5;B4DJ63;B4DLV4;B4DP88;Q5BJF5;B4DWA7	G3V5L0;B4DW25;B4E1G2;Q5HYG8;B4DJQ3;A0A024RB99;V9HW06;Q53ET4;P34897;G3V241;G3V3Y8;G3V4T0;G3V4X0;G3V2W0;G3V2E4;G3V540;G3V2Y4;G3V4W5;B4DJ63;B4DLV4;B4DP88;Q5BJF5;B4DWA7	2;2;2;2;2;2;2;2;2;1;1;1;1;1;1;1;1;1;1;1;1;1;1	2;2;2;2;2;2;2;2;2;1;1;1;1;1;1;1;1;1;1;1;1;1;1	2;2;2;2;2;2;2;2;2;1;1;1;1;1;1;1;1;1;1;1;1;1;1	Serine hydroxymethyltransferase;Serine hydroxymethyltransferase, mitochondrial	SHMT2;DKFZp686P09201	>tr|G3V5L0|G3V5L0_HUMAN Serine hydroxymethyltransferase, mitochondrial (Fragment) OS=Homo sapiens GN=SHMT2 PE=1 SV=1;>tr|B4DW25|B4DW25_HUMAN Serine hydroxymethyltransferase OS=Homo sapiens PE=2 SV=1;>tr|B4E1G2|B4E1G2_HUMAN Serine hydroxymethyltransferase O	23	2	2	2	1	1	2	1	1	2	1	1	2	1	1	2	1	1	2	1	1	2	12.6	12.6	12.6	23.965	215	215;430;442;483;483;483;504;504;504;142;147;149;159;160;171;192;234;237;378;408;435;480;513	0	By MS/MS	By matching	By matching	By matching	By matching	By MS/MS	6.5	6.5	12.6	6.5	6	12.6	2780200
Q9UL25;A0A024RBA9;Q96GX3	Q9UL25;A0A024RBA9;Q96GX3	7;7;5	7;7;5	7;7;5	Ras-related protein Rab-21	RAB21	>sp|Q9UL25|RAB21_HUMAN Ras-related protein Rab-21 OS=Homo sapiens GN=RAB21 PE=1 SV=3;>tr|A0A024RBA9|A0A024RBA9_HUMAN RAB21, member RAS oncogene family, isoform CRA_a OS=Homo sapiens GN=RAB21 PE=3 SV=1;>tr|Q96GX3|Q96GX3_HUMAN KIAA0118 protein (Fragment) OS=	3	7	7	7	6	6	6	6	6	6	6	6	6	6	6	6	6	6	6	6	6	6	37.8	37.8	37.8	24.347	225	225;225;175	0	By MS/MS	By MS/MS	By MS/MS	By MS/MS	By MS/MS	By MS/MS	37.8	37.8	37.8	37.8	33.3	37.8	66157000
Q16527;A0A024RBB5;F8VQR7;F8VW96	Q16527;A0A024RBB5;F8VQR7;F8VW96	13;13;12;12	13;13;12;12	13;13;12;12	Cysteine and glycine-rich protein 2	CSRP2	>sp|Q16527|CSRP2_HUMAN Cysteine and glycine-rich protein 2 OS=Homo sapiens GN=CSRP2 PE=1 SV=3;>tr|A0A024RBB5|A0A024RBB5_HUMAN Cysteine and glycine-rich protein 2, isoform CRA_a OS=Homo sapiens GN=CSRP2 PE=4 SV=1;>tr|F8VQR7|F8VQR7_HUMAN Cysteine and glycine	4	13	13	13	12	12	13	13	13	12	12	12	13	13	13	12	12	12	13	13	13	12	72	72	72	20.954	193	193;193;187;243	0	By MS/MS	By MS/MS	By MS/MS	By MS/MS	By MS/MS	By MS/MS	66.8	66.8	72	72	72	66.8	12768000000
F8VRJ2;B7Z5H0;H0YHC3;F8W020;F8W118;F8VY35;F8VV59;B7Z9C2;A0A024RBE6;F8W0J6;F5H4R6;B7Z2V4;H0YIV4;P55209;A0A024RBB7;F8VVB5;H0YH88;F8VXI6;F8VUX1;F8W543;E9PNW0;E9PJJ2;E9PS34;E9PNJ7;A8MXH2;E9PKT8;C9J6D1;C9JZI7	F8VRJ2;B7Z5H0;H0YHC3;F8W020;F8W118;F8VY35;F8VV59;B7Z9C2;A0A024RBE6;F8W0J6;F5H4R6;B7Z2V4;H0YIV4;P55209;A0A024RBB7;F8VVB5;H0YH88;F8VXI6;F8VUX1;F8W543	3;3;3;3;3;3;3;3;3;3;3;3;3;3;3;2;2;2;2;2;1;1;1;1;1;1;1;1	3;3;3;3;3;3;3;3;3;3;3;3;3;3;3;2;2;2;2;2;1;1;1;1;1;1;1;1	2;2;2;2;2;2;2;2;2;2;2;2;2;2;2;1;1;1;1;1;0;0;0;0;0;0;0;0	Nucleosome assembly protein 1-like 1	NAP1L1	>tr|F8VRJ2|F8VRJ2_HUMAN Nucleosome assembly protein 1-like 1 (Fragment) OS=Homo sapiens GN=NAP1L1 PE=1 SV=1;>tr|B7Z5H0|B7Z5H0_HUMAN cDNA FLJ54129, highly similar to Nucleosome assembly protein 1-like 1 OS=Homo sapiens PE=2 SV=1;>tr|H0YHC3|H0YHC3_HUMAN Nucl	28	3	3	2	2	2	2	0	0	3	2	2	2	0	0	3	2	2	2	0	0	2	35.1	35.1	26.3	13.5	114	114;154;198;207;209;264;327;349;350;379;383;383;385;391;391;161;177;215;237;328;107;128;133;140;156;169;178;278	0	By MS/MS	By MS/MS	By MS/MS	By matching	By matching	By MS/MS	26.3	26.3	26.3	0	0	35.1	12028000
B4E2K7;Q9Y2U8;A0A024RBB9	B4E2K7;Q9Y2U8;A0A024RBB9	3;3;3	3;3;3	3;3;3	Inner nuclear membrane protein Man1	LEMD3	>tr|B4E2K7|B4E2K7_HUMAN cDNA FLJ56676, highly similar to Inner nuclear membrane protein Man1 OS=Homo sapiens PE=2 SV=1;>sp|Q9Y2U8|MAN1_HUMAN Inner nuclear membrane protein Man1 OS=Homo sapiens GN=LEMD3 PE=1 SV=2;>tr|A0A024RBB9|A0A024RBB9_HUMAN LEM domain c	3	3	3	3	2	3	2	3	3	2	2	3	2	3	3	2	2	3	2	3	3	2	23.4	23.4	23.4	28.727	274	274;911;911	0	By matching	By matching	By matching	By MS/MS	By MS/MS	By matching	14.2	23.4	15.3	23.4	23.4	14.2	5282900
Q9NZJ9;A0A024RBD0;B2RE29;A0A024RBG1	Q9NZJ9;A0A024RBD0;B2RE29;A0A024RBG1	1;1;1;1	1;1;1;1	1;1;1;1	Diphosphoinositol polyphosphate phosphohydrolase 2	NUDT4	>sp|Q9NZJ9|NUDT4_HUMAN Diphosphoinositol polyphosphate phosphohydrolase 2 OS=Homo sapiens GN=NUDT4 PE=1 SV=2;>tr|A0A024RBD0|A0A024RBD0_HUMAN Nudix (Nucleoside diphosphate linked moiety X)-type motif 4, isoform CRA_c OS=Homo sapiens GN=NUDT4 PE=3 SV=1;>tr|B	4	1	1	1	1	1	1	1	0	0	1	1	1	1	0	0	1	1	1	1	0	0	7.8	7.8	7.8	20.306	180	180;180;181;181	0.0058013	By matching	By MS/MS	By MS/MS	By matching	By matching	By matching	7.8	7.8	7.8	7.8	0	0	1142400
F8VQF4;F8VRS8;F8W145;F8VP97;F8VV52;Q9NZN8;B3KTL6;B2RDX7;A0A024RBD8	F8VQF4;F8VRS8;F8W145;F8VP97;F8VV52;Q9NZN8;B3KTL6;B2RDX7;A0A024RBD8	1;1;1;1;1;1;1;1;1	1;1;1;1;1;1;1;1;1	1;1;1;1;1;1;1;1;1	CCR4-NOT transcription complex subunit 2	CNOT2	>tr|F8VQF4|F8VQF4_HUMAN CCR4-NOT transcription complex subunit 2 (Fragment) OS=Homo sapiens GN=CNOT2 PE=1 SV=1;>tr|F8VRS8|F8VRS8_HUMAN CCR4-NOT transcription complex subunit 2 (Fragment) OS=Homo sapiens GN=CNOT2 PE=1 SV=1;>tr|F8W145|F8W145_HUMAN CCR4-NOT t	9	1	1	1	1	1	1	1	1	1	1	1	1	1	1	1	1	1	1	1	1	1	11.1	11.1	11.1	15.746	144	144;276;309;321;531;540;540;540;540	0.0070077	By matching	By matching	By MS/MS	By matching	By matching	By matching	11.1	11.1	11.1	11.1	11.1	11.1	3902200
Q8NHV4;A8K1Z3;A0A024RBE5;Q05CT8	Q8NHV4;A8K1Z3;A0A024RBE5;Q05CT8	7;7;7;4	7;7;7;4	7;7;7;4	Protein NEDD1	NEDD1	>sp|Q8NHV4|NEDD1_HUMAN Protein NEDD1 OS=Homo sapiens GN=NEDD1 PE=1 SV=1;>tr|A8K1Z3|A8K1Z3_HUMAN cDNA FLJ75002, highly similar to Homo sapiens, neural cell expressed,developmentally down-regulated gene 1 OS=Homo sapiens PE=2 SV=1;>tr|A0A024RBE5|A0A024RBE5_H	4	7	7	7	7	7	7	7	7	4	7	7	7	7	7	4	7	7	7	7	7	4	16.5	16.5	16.5	71.965	660	660;660;660;532	0	By MS/MS	By MS/MS	By MS/MS	By MS/MS	By MS/MS	By MS/MS	16.5	16.5	16.5	16.5	16.5	9.7	42142000
G5E972;P42167;A0A024RBE7;A0A024RBH7;Q59G12;H0YJH7	G5E972;P42167;A0A024RBE7;A0A024RBH7;Q59G12	10;10;10;9;7;4	2;2;2;1;1;2	2;2;2;1;1;2	Lamina-associated polypeptide 2, isoforms beta/gamma;Thymopoietin;Thymopentin	TMPO	>tr|G5E972|G5E972_HUMAN Lamina-associated polypeptide 2, isoforms beta/gamma OS=Homo sapiens GN=TMPO PE=1 SV=1;>sp|P42167|LAP2B_HUMAN Lamina-associated polypeptide 2, isoforms beta/gamma OS=Homo sapiens GN=TMPO PE=1 SV=2;>tr|A0A024RBE7|A0A024RBE7_HUMAN Thy	6	10	2	2	9	9	8	9	10	8	2	2	2	2	2	2	2	2	2	2	2	2	35	8.2	8.2	46.306	414	414;454;454;345;378;237	0	By MS/MS	By MS/MS	By MS/MS	By matching	By MS/MS	By MS/MS	28.7	28.7	25.8	28.7	35	25.8	11871000
Q8NCF7;B2RE88;A0A024RBE8;Q00325;A0A024RBH9;F8VVM2;Q53HC3;F8VWQ0;F8VZL5;F8VWR4	Q8NCF7;B2RE88;A0A024RBE8;Q00325;A0A024RBH9;F8VVM2;Q53HC3	8;8;8;7;7;6;6;3;2;2	8;8;8;7;7;6;6;3;2;2	8;8;8;7;7;6;6;3;2;2	Phosphate carrier protein, mitochondrial	SLC25A3	>tr|Q8NCF7|Q8NCF7_HUMAN cDNA FLJ90278 fis, clone NT2RP1000325, highly similar to Phosphate carrier protein, mitochondrialprecursor OS=Homo sapiens PE=2 SV=1;>tr|B2RE88|B2RE88_HUMAN cDNA, FLJ96465, highly similar to Homo sapiens solute carrier family 25 (mi	10	8	8	8	8	8	8	7	6	8	8	8	8	7	6	8	8	8	8	7	6	8	24.7	24.7	24.7	39.932	361	361;361;361;362;362;324;361;156;153;154	0	By MS/MS	By MS/MS	By MS/MS	By MS/MS	By MS/MS	By MS/MS	24.7	24.7	24.7	21.3	12.7	24.7	405800000
H0YHI8;A0A024RBF1;O14974;B2RAH5	H0YHI8;A0A024RBF1;O14974;B2RAH5	1;1;1;1	1;1;1;1	1;1;1;1	Protein phosphatase 1 regulatory subunit 12A	PPP1R12A	>tr|H0YHI8|H0YHI8_HUMAN Protein phosphatase 1 regulatory subunit 12A (Fragment) OS=Homo sapiens GN=PPP1R12A PE=1 SV=1;>tr|A0A024RBF1|A0A024RBF1_HUMAN Protein phosphatase 1 regulatory subunit OS=Homo sapiens GN=PPP1R12A PE=4 SV=1;>sp|O14974|MYPT1_HUMAN Prot	4	1	1	1	1	1	1	0	0	1	1	1	1	0	0	1	1	1	1	0	0	1	4.6	4.6	4.6	40.504	367	367;914;1030;1030	0.0057803	By MS/MS	By MS/MS	By matching	By matching	By matching	By matching	4.6	4.6	4.6	0	0	4.6	994330
Q07065;A0A024RBH2;B3KVX6;Q8TB01;Q6NWZ1	Q07065;A0A024RBH2;B3KVX6;Q8TB01;Q6NWZ1	11;11;10;10;10	11;11;10;10;10	11;11;10;10;10	Cytoskeleton-associated protein 4	CKAP4	>sp|Q07065|CKAP4_HUMAN Cytoskeleton-associated protein 4 OS=Homo sapiens GN=CKAP4 PE=1 SV=2;>tr|A0A024RBH2|A0A024RBH2_HUMAN Cytoskeleton-associated protein 4, isoform CRA_c OS=Homo sapiens GN=CKAP4 PE=4 SV=1;>tr|B3KVX6|B3KVX6_HUMAN cDNA FLJ41699 fis, clone	5	11	11	11	11	11	10	8	10	8	11	11	10	8	10	8	11	11	10	8	10	8	27.4	27.4	27.4	66.022	602	602;602;521;560;600	0	By MS/MS	By MS/MS	By MS/MS	By MS/MS	By MS/MS	By MS/MS	27.4	27.4	25.6	19.6	25.6	19.4	68772000
B7Z9V0;B4E3S0;B4DMH3;Q9ULV4;Q53G58;B3KN06;A0A024RBI5;Q59EA2	B7Z9V0;B4E3S0;B4DMH3;Q9ULV4;Q53G58;B3KN06;A0A024RBI5;Q59EA2	2;2;2;2;2;2;2;2	2;2;2;2;2;2;2;2	2;2;2;2;2;2;2;2	Coronin;Coronin-1C	CORO1C	>tr|B7Z9V0|B7Z9V0_HUMAN cDNA, FLJ78964, highly similar to Coronin-1C OS=Homo sapiens PE=2 SV=1;>tr|B4E3S0|B4E3S0_HUMAN Coronin OS=Homo sapiens GN=CORO1C PE=1 SV=1;>tr|B4DMH3|B4DMH3_HUMAN Coronin OS=Homo sapiens PE=2 SV=1;>sp|Q9ULV4|COR1C_HUMAN Coronin-1C O	8	2	2	2	1	1	2	2	1	2	1	1	2	2	1	2	1	1	2	2	1	2	11.9	11.9	11.9	34.489	303	303;369;437;474;474;474;474;501	0	By MS/MS	By MS/MS	By matching	By matching	By matching	By MS/MS	5.3	5.3	11.9	11.9	5.3	11.9	7604500
B3KMP2;Q2M2R1;Q4KMX6;A8KAQ7;A5D8X2;Q9UJX3;A0A024RBJ3	B3KMP2;Q2M2R1;Q4KMX6;A8KAQ7;A5D8X2;Q9UJX3;A0A024RBJ3	1;1;1;1;1;1;1	1;1;1;1;1;1;1	1;1;1;1;1;1;1	Anaphase-promoting complex subunit 7	ANAPC7	>tr|B3KMP2|B3KMP2_HUMAN cDNA FLJ11747 fis, clone HEMBA1005530, highly similar to Anaphase-promoting complex subunit 7 OS=Homo sapiens PE=2 SV=1;>tr|Q2M2R1|Q2M2R1_HUMAN ANAPC7 protein (Fragment) OS=Homo sapiens GN=ANAPC7 PE=2 SV=1;>tr|Q4KMX6|Q4KMX6_HUMAN AN	7	1	1	1	1	1	1	1	1	1	1	1	1	1	1	1	1	1	1	1	1	1	3	3	3	56.313	503	503;563;564;564;565;599;599	0.0037679	By matching	By matching	By matching	By matching	By MS/MS	By matching	3	3	3	3	3	3	2519800
Q8TBK5;Q8N5Z7;Q02878;A0A024RBK3;Q9HBB3;B2R4K7;B4DRX3;F8VZ45;U3KQR5;F8VZA3;F8VWR1;F8VU16;F8VR69;B4DNY8	Q8TBK5;Q8N5Z7;Q02878;A0A024RBK3;Q9HBB3;B2R4K7;B4DRX3	15;15;15;15;15;14;11;7;7;4;4;4;3;1	15;15;15;15;15;14;11;7;7;4;4;4;3;1	15;15;15;15;15;14;11;7;7;4;4;4;3;1	60S ribosomal protein L6	RPL6	>tr|Q8TBK5|Q8TBK5_HUMAN 60S ribosomal protein L6 OS=Homo sapiens GN=RPL6 PE=2 SV=1;>tr|Q8N5Z7|Q8N5Z7_HUMAN 60S ribosomal protein L6 OS=Homo sapiens GN=RPL6 PE=2 SV=1;>sp|Q02878|RL6_HUMAN 60S ribosomal protein L6 OS=Homo sapiens GN=RPL6 PE=1 SV=3;>tr|A0A024	14	15	15	15	15	15	15	13	14	12	15	15	15	13	14	12	15	15	15	13	14	12	49	49	49	32.741	288	288;288;288;288;289;288;227;159;160;105;118;120;63;82	0	By MS/MS	By MS/MS	By MS/MS	By MS/MS	By MS/MS	By MS/MS	49	49	49	41.3	46.2	42	899410000
O14545;A0A024RBK4;F8VNX8	O14545;A0A024RBK4;F8VNX8	2;2;1	2;2;1	2;2;1	TRAF-type zinc finger domain-containing protein 1	TRAFD1	>sp|O14545|TRAD1_HUMAN TRAF-type zinc finger domain-containing protein 1 OS=Homo sapiens GN=TRAFD1 PE=1 SV=1;>tr|A0A024RBK4|A0A024RBK4_HUMAN TRAF-type zinc finger domain containing 1, isoform CRA_a OS=Homo sapiens GN=TRAFD1 PE=4 SV=1;>tr|F8VNX8|F8VNX8_HUMA	3	2	2	2	2	1	1	2	2	0	2	1	1	2	2	0	2	1	1	2	2	0	4.3	4.3	4.3	64.84	582	582;582;283	0	By MS/MS	By MS/MS	By matching	By MS/MS	By MS/MS	By matching	4.3	2.1	2.1	4.3	4.3	0	3768400
E9PIR7;B2R5P6;F8W809;B7Z2S5;A0A087WSW9;E9PNQ6;Q6ZR44;A0A024RBK9;A0A087WSY9;Q16881;E9PKD3;E2QRB9;E9PQI3;E9PLT3;E9PKI4;A0A0B4J225;E9PIZ5	E9PIR7;B2R5P6;F8W809;B7Z2S5;A0A087WSW9;E9PNQ6;Q6ZR44;A0A024RBK9;A0A087WSY9;Q16881;E9PKD3;E2QRB9	3;3;3;3;3;3;3;3;3;3;2;2;1;1;1;1;1	3;3;3;3;3;3;3;3;3;3;2;2;1;1;1;1;1	3;3;3;3;3;3;3;3;3;3;2;2;1;1;1;1;1	Thioredoxin reductase 1, cytoplasmic	TXNRD1	>tr|E9PIR7|E9PIR7_HUMAN Thioredoxin reductase 1, cytoplasmic OS=Homo sapiens GN=TXNRD1 PE=1 SV=1;>tr|B2R5P6|B2R5P6_HUMAN cDNA, FLJ92557, highly similar to Homo sapiens thioredoxin reductase 1 (TXNRD1), mRNA OS=Homo sapiens PE=2 SV=1;>tr|F8W809|F8W809_HUMAN	17	3	3	3	2	2	2	3	3	3	2	2	2	3	3	3	2	2	2	3	3	3	10.8	10.8	10.8	53.166	482	482;497;498;547;548;568;581;623;648;649;175;460;53;70;72;103;139	0	By matching	By MS/MS	By matching	By matching	By MS/MS	By MS/MS	6.6	6.6	6.6	10.8	10.8	10.8	12125000
B3KQC8;Q8IUQ5;H0YIE9;Q4G104;A0A024RBL8;O94952;A0A024RBR2	B3KQC8;Q8IUQ5;H0YIE9;Q4G104;A0A024RBL8;O94952;A0A024RBR2	2;2;2;2;2;2;2	2;2;2;2;2;2;2	2;2;2;2;2;2;2	F-box only protein 21	FBXO21	>tr|B3KQC8|B3KQC8_HUMAN cDNA FLJ90233 fis, clone NT2RM2000514, highly similar to F-box only protein 21 OS=Homo sapiens PE=2 SV=1;>tr|Q8IUQ5|Q8IUQ5_HUMAN F-box protein 21, isoform CRA_b OS=Homo sapiens GN=FBXO21 PE=2 SV=1;>tr|H0YIE9|H0YIE9_HUMAN F-box only	7	2	2	2	1	2	2	1	1	1	1	2	2	1	1	1	1	2	2	1	1	1	11.1	11.1	11.1	43.178	371	371;477;505;537;621;628;628	0	By MS/MS	By MS/MS	By matching	By MS/MS	By matching	By MS/MS	6.2	11.1	11.1	6.2	6.2	6.2	26329000
F8VVL1;O43583;A0A024RBR3	F8VVL1;O43583;A0A024RBR3	2;2;2	2;2;2	2;2;2	Density-regulated protein	DENR	>tr|F8VVL1|F8VVL1_HUMAN Density-regulated protein OS=Homo sapiens GN=DENR PE=1 SV=1;>sp|O43583|DENR_HUMAN Density-regulated protein OS=Homo sapiens GN=DENR PE=1 SV=2;>tr|A0A024RBR3|A0A024RBR3_HUMAN Density-regulated protein OS=Homo sapiens GN=DENR PE=3 SV=	3	2	2	2	2	1	2	1	0	2	2	1	2	1	0	2	2	1	2	1	0	2	20.6	20.6	20.6	17.77	160	160;198;198	0	By matching	By MS/MS	By MS/MS	By matching	By matching	By matching	20.6	12.5	20.6	12.5	0	20.6	10738000
Q53HW2;P05388;A8K4Z4;A0A024RBS2;Q6NSF2;F8VWS0;Q53HK9;B4E3D5;F8VW21;F8VU65;F8VPE8;G3V210;Q8NHW5;F8VQY6;F8VRK7;F8VZS0;F8W1K8;F8VWV4;F8VS58;Q3MHV2	Q53HW2;P05388;A8K4Z4;A0A024RBS2;Q6NSF2;F8VWS0;Q53HK9;B4E3D5;F8VW21;F8VU65;F8VPE8;G3V210;Q8NHW5;F8VQY6;F8VRK7	10;10;10;10;9;9;9;8;7;7;6;6;6;5;5;4;3;3;3;3	10;10;10;10;9;9;9;8;7;7;6;6;6;5;5;4;3;3;3;3	10;10;10;10;9;9;9;8;7;7;6;6;6;5;5;4;3;3;3;3	60S acidic ribosomal protein P0;60S acidic ribosomal protein P0-like	RPLP0;RPLP0P6	>tr|Q53HW2|Q53HW2_HUMAN 60S acidic ribosomal protein P0 (Fragment) OS=Homo sapiens PE=2 SV=1;>sp|P05388|RLA0_HUMAN 60S acidic ribosomal protein P0 OS=Homo sapiens GN=RPLP0 PE=1 SV=1;>tr|A8K4Z4|A8K4Z4_HUMAN 60S acidic ribosomal protein P0 OS=Homo sapiens PE	20	10	10	10	9	10	9	10	10	6	9	10	9	10	10	6	9	10	9	10	10	6	44.8	44.8	44.8	34.301	317	317;317;317;317;254;281;317;266;244;247;153;166;317;142;156;246;107;111;121;157	0	By MS/MS	By MS/MS	By MS/MS	By MS/MS	By MS/MS	By MS/MS	44.8	44.8	40.7	44.8	44.8	32.5	269910000
C9JZJ7;A0A087X0X0;B7Z5K6;C9J453;A0A087X255;B4DLX8;O15344;A8K5A0;A0A024RBV4	C9JZJ7;A0A087X0X0;B7Z5K6;C9J453;A0A087X255;B4DLX8;O15344;A8K5A0;A0A024RBV4	2;2;2;2;2;2;2;2;2	2;2;2;2;2;2;2;2;2	2;2;2;2;2;2;2;2;2	Midline-1	MID1	>tr|C9JZJ7|C9JZJ7_HUMAN E3 ubiquitin-protein ligase Midline-1 (Fragment) OS=Homo sapiens GN=MID1 PE=1 SV=1;>tr|A0A087X0X0|A0A087X0X0_HUMAN E3 ubiquitin-protein ligase Midline-1 OS=Homo sapiens GN=MID1 PE=1 SV=1;>tr|B7Z5K6|B7Z5K6_HUMAN cDNA FLJ58683, highly	9	2	2	2	2	1	2	1	1	1	2	1	2	1	1	1	2	1	2	1	1	1	15.7	15.7	15.7	22.062	197	197;228;395;483;540;617;667;667;667	0	By MS/MS	By matching	By MS/MS	By matching	By matching	By matching	15.7	8.1	15.7	8.1	8.1	8.1	2902300
P08559;A0A024RBX9;Q53GE3;Q5JPU0;Q5JPT9;Q5JPU1;A5YPB6;Q5JPU2;A5PHJ9;P29803	P08559;A0A024RBX9;Q53GE3;Q5JPU0;Q5JPT9;Q5JPU1;A5YPB6	5;5;4;3;3;3;3;1;1;1	5;5;4;3;3;3;3;1;1;1	5;5;4;3;3;3;3;1;1;1	Pyruvate dehydrogenase E1 component subunit alpha, somatic form, mitochondrial	PDHA1	>sp|P08559|ODPA_HUMAN Pyruvate dehydrogenase E1 component subunit alpha, somatic form, mitochondrial OS=Homo sapiens GN=PDHA1 PE=1 SV=3;>tr|A0A024RBX9|A0A024RBX9_HUMAN Pyruvate dehydrogenase E1 component subunit alpha OS=Homo sapiens GN=PDHA1 PE=4 SV=1;>tr	10	5	5	5	4	5	5	5	5	4	4	5	5	5	5	4	4	5	5	5	5	4	22.6	22.6	22.6	43.295	390	390;390;390;180;203;205;261;121;302;388	0	By matching	By matching	By MS/MS	By MS/MS	By MS/MS	By MS/MS	20.3	22.6	22.6	22.6	22.6	14.6	18057000
P41091;A0A024RBY4;A8K2Y2;B2R5N2;Q53HK3;Q2VIR3;F8W810;H7BZU1	P41091;A0A024RBY4;A8K2Y2;B2R5N2;Q53HK3;Q2VIR3;F8W810	14;14;13;13;13;11;9;6	14;14;13;13;13;11;9;6	14;14;13;13;13;11;9;6	Eukaryotic translation initiation factor 2 subunit 3;Putative eukaryotic translation initiation factor 2 subunit 3-like protein	EIF2S3;EIF2S3L	>sp|P41091|IF2G_HUMAN Eukaryotic translation initiation factor 2 subunit 3 OS=Homo sapiens GN=EIF2S3 PE=1 SV=3;>tr|A0A024RBY4|A0A024RBY4_HUMAN Eukaryotic translation initiation factor 2, subunit 3 gamma, 52kDa, isoform CRA_a OS=Homo sapiens PE=4 SV=1;>tr|A	8	14	14	14	8	8	7	14	14	9	8	8	7	14	14	9	8	8	7	14	14	9	44.5	44.5	44.5	51.109	472	472;472;472;472;472;472;466;183	0	By MS/MS	By MS/MS	By MS/MS	By MS/MS	By MS/MS	By MS/MS	29.2	29	25.6	44.5	44.5	31.8	197900000
P53701;A0A024RBY9;Q68D50	P53701;A0A024RBY9;Q68D50	5;5;3	5;5;3	5;5;3	Cytochrome c-type heme lyase	HCCS;DKFZp779I1858	>sp|P53701|CCHL_HUMAN Cytochrome c-type heme lyase OS=Homo sapiens GN=HCCS PE=1 SV=1;>tr|A0A024RBY9|A0A024RBY9_HUMAN Holocytochrome c synthase (Cytochrome c heme-lyase), isoform CRA_a OS=Homo sapiens GN=HCCS PE=4 SV=1;>tr|Q68D50|Q68D50_HUMAN Putative uncha	3	5	5	5	5	5	5	4	3	2	5	5	5	4	3	2	5	5	5	4	3	2	29.1	29.1	29.1	30.601	268	268;268;268	0	By MS/MS	By matching	By MS/MS	By MS/MS	By MS/MS	By MS/MS	29.1	29.1	29.1	16	22.4	10.1	28556000
Q9NRF8;A0A024RC00;Q9H6Q0	Q9NRF8;A0A024RC00	10;10;1	8;8;1	8;8;1	CTP synthase 2	CTPS2	>sp|Q9NRF8|PYRG2_HUMAN CTP synthase 2 OS=Homo sapiens GN=CTPS2 PE=1 SV=1;>tr|A0A024RC00|A0A024RC00_HUMAN CTP synthase OS=Homo sapiens PE=3 SV=1	3	10	8	8	8	8	9	9	9	6	6	6	7	7	7	4	6	6	7	7	7	4	23.7	19.3	19.3	65.677	586	586;586;151	0	By MS/MS	By MS/MS	By MS/MS	By MS/MS	By MS/MS	By MS/MS	17.9	18.9	21.2	21.2	21.2	13.5	25840000
Q14574;A8K6T3;A0A024RC29;J3QRL9;Q9HAX1	Q14574;A8K6T3;A0A024RC29	9;9;9;1;1	9;9;9;1;1	8;8;8;0;0	Desmocollin-3	DSC3	>sp|Q14574|DSC3_HUMAN Desmocollin-3 OS=Homo sapiens GN=DSC3 PE=1 SV=3;>tr|A8K6T3|A8K6T3_HUMAN cDNA FLJ78674, highly similar to Homo sapiens desmocollin type 4 OS=Homo sapiens PE=2 SV=1;>tr|A0A024RC29|A0A024RC29_HUMAN Desmocollin 3, isoform CRA_b OS=Homo sa	5	9	9	8	4	4	2	3	2	9	4	4	2	3	2	9	4	4	1	3	2	8	16	16	14.5	99.968	896	896;896;896;214;316	0	By MS/MS	By MS/MS	By matching	By matching	By matching	By MS/MS	6.2	6.8	3	5	3.2	16	64207000
P46940;A0A024RC65;A4QPB0;A0A0J9YXZ5;Q6P1N4;H0YLE8;B4E2M0;B4DNP4;Q5FWG8;Q05DN7;Q96PA3;A0A087X225;A0A087WWP1	P46940;A0A024RC65;A4QPB0;A0A0J9YXZ5;Q6P1N4;H0YLE8;B4E2M0	22;22;21;16;15;14;14;6;4;4;2;1;1	22;22;21;16;15;14;14;6;4;4;2;1;1	22;22;21;16;15;14;14;6;4;4;2;1;1	Ras GTPase-activating-like protein IQGAP1	IQGAP1	>sp|P46940|IQGA1_HUMAN Ras GTPase-activating-like protein IQGAP1 OS=Homo sapiens GN=IQGAP1 PE=1 SV=1;>tr|A0A024RC65|A0A024RC65_HUMAN HCG1991735, isoform CRA_a OS=Homo sapiens GN=hCG_1991735 PE=4 SV=1;>tr|A4QPB0|A4QPB0_HUMAN IQ motif containing GTPase activ	13	22	22	22	18	19	16	18	16	16	18	19	16	18	16	16	18	19	16	18	16	16	19.6	19.6	19.6	189.25	1657	1657;1657;1657;1191;943;1085;1085;278;271;308;92;48;107	0	By MS/MS	By MS/MS	By MS/MS	By MS/MS	By MS/MS	By MS/MS	16.4	17.3	14.7	14.8	13.9	13.6	110690000
A0A024RC87;P13489;H0YCR7;E9PMN0;E9PIK5;E9PMJ3;E9PLZ3;E9PIM9	A0A024RC87;P13489;H0YCR7	3;3;2;1;1;1;1;1	3;3;2;1;1;1;1;1	3;3;2;1;1;1;1;1	Ribonuclease inhibitor	RNH1	>tr|A0A024RC87|A0A024RC87_HUMAN Ribonuclease/angiogenin inhibitor 1, isoform CRA_a OS=Homo sapiens GN=RNH1 PE=4 SV=1;>sp|P13489|RINI_HUMAN Ribonuclease inhibitor OS=Homo sapiens GN=RNH1 PE=1 SV=2;>tr|H0YCR7|H0YCR7_HUMAN Ribonuclease inhibitor (Fragment) OS	8	3	3	3	3	3	3	3	2	3	3	3	3	3	2	3	3	3	3	3	2	3	12.1	12.1	12.1	49.416	456	456;461;285;168;181;189;194;199	0	By MS/MS	By matching	By MS/MS	By matching	By matching	By MS/MS	12.1	12.1	12.1	12.1	7.9	12.1	12469000
P05387;A0A024RCA7;H0YDD8	P05387;A0A024RCA7;H0YDD8	8;8;4	8;8;4	8;8;4	60S acidic ribosomal protein P2	RPLP2	>sp|P05387|RLA2_HUMAN 60S acidic ribosomal protein P2 OS=Homo sapiens GN=RPLP2 PE=1 SV=1;>tr|A0A024RCA7|A0A024RCA7_HUMAN Ribosomal protein, large, P2, isoform CRA_a OS=Homo sapiens GN=RPLP2 PE=3 SV=1;>tr|H0YDD8|H0YDD8_HUMAN 60S acidic ribosomal protein P2	3	8	8	8	7	8	8	6	7	7	7	8	8	6	7	7	7	8	8	6	7	7	80	80	80	11.665	115	115;115;92	0	By MS/MS	By MS/MS	By MS/MS	By MS/MS	By MS/MS	By MS/MS	77.4	80	80	80	80	80	392760000
A8K067;B4DKY1;P49589;A0A024RCG3;B4DI19;Q53HG6;A8MVQ3;B4DPV7;Q59HE5;C9JLN0;E9PRS8;E9PLP0	A8K067;B4DKY1;P49589;A0A024RCG3;B4DI19;Q53HG6;A8MVQ3;B4DPV7	8;8;8;8;7;7;7;7;2;1;1;1	8;8;8;8;7;7;7;7;2;1;1;1	8;8;8;8;7;7;7;7;2;1;1;1	Cysteine--tRNA ligase, cytoplasmic	CARS	>tr|A8K067|A8K067_HUMAN cDNA FLJ75536, highly similar to Homo sapiens cysteinyl-tRNA synthetase (CARS), transcript variant1, mRNA (Fragment) OS=Homo sapiens PE=2 SV=1;>tr|B4DKY1|B4DKY1_HUMAN Cysteine--tRNA ligase, cytoplasmic OS=Homo sapiens GN=CARS PE=1 S	12	8	8	8	8	8	8	7	8	5	8	8	8	7	8	5	8	8	8	7	8	5	15.8	15.8	15.8	73.423	647	647;739;748;748;662;726;738;809;281;45;76;128	0	By MS/MS	By MS/MS	By MS/MS	By MS/MS	By MS/MS	By MS/MS	15.8	15.8	15.8	13.6	15.8	9.4	61290000
Q8N257;Q16778;P33778;P23527;P06899;A0A024RCJ2;Q6DRA6;Q6DN03	Q8N257;Q16778;P33778;P23527;P06899;A0A024RCJ2	5;5;5;5;5;5;1;1	1;1;1;1;1;1;1;1	1;1;1;1;1;1;1;1	Histone H2B type 3-B;Histone H2B type 2-E;Histone H2B type 1-B;Histone H2B type 1-O;Histone H2B type 1-J	HIST3H2BB;HIST2H2BE;HIST1H2BB;HIST1H2BO;HIST1H2BJ	>sp|Q8N257|H2B3B_HUMAN Histone H2B type 3-B OS=Homo sapiens GN=HIST3H2BB PE=1 SV=3;>sp|Q16778|H2B2E_HUMAN Histone H2B type 2-E OS=Homo sapiens GN=HIST2H2BE PE=1 SV=3;>sp|P33778|H2B1B_HUMAN Histone H2B type 1-B OS=Homo sapiens GN=HIST1H2BB PE=1 SV=2;>sp|P23	8	5	1	1	5	5	5	5	4	5	1	1	1	1	1	1	1	1	1	1	1	1	41.3	7.1	7.1	13.908	126	126;126;126;126;126;126;164;193	1	By matching	By MS/MS	By MS/MS	By matching	By matching	By MS/MS	41.3	41.3	41.3	41.3	34.9	41.3	12740000
P26640;A0A024RCN6;B4DT32;A2ABF4;A0A0G2JJT9;H0Y426	P26640;A0A024RCN6;B4DT32	3;3;2;1;1;1	3;3;2;1;1;1	3;3;2;1;1;1	Valine--tRNA ligase	VARS	>sp|P26640|SYVC_HUMAN Valine--tRNA ligase OS=Homo sapiens GN=VARS PE=1 SV=4;>tr|A0A024RCN6|A0A024RCN6_HUMAN Valyl-tRNA synthetase, isoform CRA_a OS=Homo sapiens GN=VARS PE=3 SV=1;>tr|B4DT32|B4DT32_HUMAN cDNA FLJ54383, highly similar to Valyl-tRNA synthetas	6	3	3	3	1	2	2	3	3	3	1	2	2	3	3	3	1	2	2	3	3	3	4	4	4	140.47	1264	1264;1264;676;174;174;288	0	By MS/MS	By MS/MS	By MS/MS	By MS/MS	By MS/MS	By MS/MS	1.1	2.7	2.7	4	4	4	8042700
B4DMA8;B4E063;Q9BW19;A0A024RCS7	B4DMA8;B4E063;Q9BW19;A0A024RCS7	3;3;3;3	3;3;3;3	3;3;3;3	Kinesin-like protein KIFC1	KIFC1	>tr|B4DMA8|B4DMA8_HUMAN Kinesin-like protein OS=Homo sapiens PE=2 SV=1;>tr|B4E063|B4E063_HUMAN Kinesin-like protein OS=Homo sapiens PE=2 SV=1;>sp|Q9BW19|KIFC1_HUMAN Kinesin-like protein KIFC1 OS=Homo sapiens GN=KIFC1 PE=1 SV=2;>tr|A0A024RCS7|A0A024RCS7_HUM	4	3	3	3	2	2	2	2	2	2	2	2	2	2	2	2	2	2	2	2	2	2	11.3	11.3	11.3	60.512	549	549;665;673;673	0	By matching	By MS/MS	By MS/MS	By MS/MS	By MS/MS	By MS/MS	4	4	4	4	4	8.9	19600000
Q15208;B2R6F9;A0A024RD18;Q9UPD3	Q15208;B2R6F9;A0A024RD18;Q9UPD3	3;3;3;2	3;3;3;2	3;3;3;2	Serine/threonine-protein kinase 38	STK38	>sp|Q15208|STK38_HUMAN Serine/threonine-protein kinase 38 OS=Homo sapiens GN=STK38 PE=1 SV=1;>tr|B2R6F9|B2R6F9_HUMAN cDNA, FLJ92932, highly similar to Homo sapiens serine/threonine kinase 38 (STK38), mRNA OS=Homo sapiens PE=2 SV=1;>tr|A0A024RD18|A0A024RD18	4	3	3	3	2	3	2	2	3	2	2	3	2	2	3	2	2	3	2	2	3	2	9.2	9.2	9.2	54.19	465	465;465;465;191	0	By matching	By MS/MS	By MS/MS	By matching	By MS/MS	By matching	5.6	9.2	7.1	5.8	9.2	5.6	5778100
B4DMA2;B4DGL0;P08238;A0A024RD80;Q6PK50;Q9H6X9;A8K3W9;Q58FF7;O14942;Q14568;F8W026;G3V2J8;B4DTA5;Q86SX1;Q58FG1;Q58FF6	B4DMA2;B4DGL0;P08238;A0A024RD80;Q6PK50	18;18;18;18;10;6;6;4;3;3;1;1;1;1;1;1	18;18;18;18;10;6;6;4;3;3;1;1;1;1;1;1	10;10;10;10;4;4;4;2;2;0;0;0;0;0;0;0	Heat shock protein HSP 90-beta	HSP90AB1	>tr|B4DMA2|B4DMA2_HUMAN cDNA FLJ54023, highly similar to Heat shock protein HSP 90-beta OS=Homo sapiens PE=2 SV=1;>tr|B4DGL0|B4DGL0_HUMAN cDNA FLJ53619, highly similar to Heat shock protein HSP 90-beta OS=Homo sapiens PE=2 SV=1;>sp|P08238|HS90B_HUMAN Heat	16	18	18	10	15	13	14	15	14	15	15	13	14	15	14	15	9	8	8	8	7	8	36.3	36.3	21.9	79.194	686	686;714;724;724;351;362;362;597;130;343;48;174;183;262;418;505	0	By MS/MS	By MS/MS	By MS/MS	By MS/MS	By MS/MS	By MS/MS	30.3	26.4	28	29.6	26.4	29.4	247990000
P22234;A0A024RD93;E9PBS1;D6RF62;B4DGX3	P22234;A0A024RD93;E9PBS1;D6RF62	9;9;8;6;4	9;9;8;6;4	9;9;8;6;4	Multifunctional protein ADE2;Phosphoribosylaminoimidazole-succinocarboxamide synthase;Phosphoribosylaminoimidazole carboxylase	PAICS	>sp|P22234|PUR6_HUMAN Multifunctional protein ADE2 OS=Homo sapiens GN=PAICS PE=1 SV=3;>tr|A0A024RD93|A0A024RD93_HUMAN Phosphoribosylaminoimidazole carboxylase, phosphoribosylaminoimidazole succinocarboxamide synthetase, isoform CRA_c OS=Homo sapiens GN=PAI	5	9	9	9	7	7	9	6	6	6	7	7	9	6	6	6	7	7	9	6	6	6	25.2	25.2	25.2	47.079	425	425;425;413;333;280	0	By MS/MS	By MS/MS	By MS/MS	By MS/MS	By MS/MS	By MS/MS	20.2	19.3	25.2	16.5	16.5	16	59023000
A0A024RDA6;Q16270	A0A024RDA6;Q16270	3;3	3;3	3;3	Insulin-like growth factor-binding protein 7	IGFBP7	>tr|A0A024RDA6|A0A024RDA6_HUMAN Insulin-like growth factor binding protein 7, isoform CRA_a (Fragment) OS=Homo sapiens GN=IGFBP7 PE=4 SV=1;>sp|Q16270|IBP7_HUMAN Insulin-like growth factor-binding protein 7 OS=Homo sapiens GN=IGFBP7 PE=1 SV=1	2	3	3	3	2	3	3	3	3	3	2	3	3	3	3	3	2	3	3	3	3	3	23.7	23.7	23.7	20.351	194	194;282	0	By MS/MS	By MS/MS	By MS/MS	By MS/MS	By MS/MS	By matching	17	23.7	23.7	23.7	23.7	23.7	14176000
B3KSS1;A0AVT1;A0A024RDB0;H0Y8S8	B3KSS1;A0AVT1;A0A024RDB0;H0Y8S8	3;3;3;2	3;3;3;2	3;3;3;2	Ubiquitin-like modifier-activating enzyme 6	UBA6	>tr|B3KSS1|B3KSS1_HUMAN cDNA FLJ36845 fis, clone ASTRO2013050, weakly similar to UBIQUITIN-ACTIVATING ENZYME E1 OS=Homo sapiens PE=2 SV=1;>sp|A0AVT1|UBA6_HUMAN Ubiquitin-like modifier-activating enzyme 6 OS=Homo sapiens GN=UBA6 PE=1 SV=1;>tr|A0A024RDB0|A0A	4	3	3	3	2	2	2	3	3	2	2	2	2	3	3	2	2	2	2	3	3	2	4.8	4.8	4.8	90.068	800	800;1052;1052;271	0	By matching	By MS/MS	By MS/MS	By MS/MS	By MS/MS	By matching	2.8	2.8	2.8	4.8	4.8	3	6271200
D6RF44;H0YA96;D6RAF8;H0Y8G5;Q12771;B4DTC3;A0A024RDF4;A0A024RDB4;Q14103;A0A024RDF3;D6RD83;D6RBQ9;B4E0W4	D6RF44;H0YA96;D6RAF8;H0Y8G5;Q12771;B4DTC3;A0A024RDF4;A0A024RDB4;Q14103;A0A024RDF3;D6RD83;D6RBQ9;B4E0W4	2;2;2;2;2;2;2;2;2;2;1;1;1	2;2;2;2;2;2;2;2;2;2;1;1;1	2;2;2;2;2;2;2;2;2;2;1;1;1	Heterogeneous nuclear ribonucleoprotein D0	HNRNPD	>tr|D6RF44|D6RF44_HUMAN Heterogeneous nuclear ribonucleoprotein D0 (Fragment) OS=Homo sapiens GN=HNRNPD PE=1 SV=6;>tr|H0YA96|H0YA96_HUMAN Heterogeneous nuclear ribonucleoprotein D0 (Fragment) OS=Homo sapiens GN=HNRNPD PE=1 SV=1;>tr|D6RAF8|D6RAF8_HUMAN Hete	13	2	2	2	2	2	2	2	2	2	2	2	2	2	2	2	2	2	2	2	2	2	21.6	21.6	21.6	12.553	111	111;210;221;260;286;303;306;336;355;355;92;155;201	0	By MS/MS	By MS/MS	By MS/MS	By MS/MS	By matching	By matching	21.6	21.6	21.6	21.6	21.6	21.6	13332000
D6RFM0;D6RAH7;H9KV45;P62837;P61077;A0A0A0MQU3;A0A024RDH2;A0A087WY85;D6RAW0;D6RA11;Q9UQL0;A0A087WW00;C9J9H9;Q9Y2X8;P51668;A0A024RA90;A0A024QZJ2	D6RFM0;D6RAH7;H9KV45;P62837;P61077;A0A0A0MQU3;A0A024RDH2;A0A087WY85;D6RAW0	3;3;3;3;3;3;3;3;2;1;1;1;1;1;1;1;1	3;3;3;3;3;3;3;3;2;1;1;1;1;1;1;1;1	3;3;3;3;3;3;3;3;2;1;1;1;1;1;1;1;1	Ubiquitin-conjugating enzyme E2 D2;Ubiquitin-conjugating enzyme E2 D3	UBE2D2;UBE2D3	>tr|D6RFM0|D6RFM0_HUMAN Ubiquitin-conjugating enzyme E2 D2 (Fragment) OS=Homo sapiens GN=UBE2D2 PE=3 SV=1;>tr|D6RAH7|D6RAH7_HUMAN Ubiquitin-conjugating enzyme E2 D3 OS=Homo sapiens GN=UBE2D3 PE=1 SV=1;>tr|H9KV45|H9KV45_HUMAN Ubiquitin-conjugating enzyme E2	17	3	3	3	2	2	3	3	3	2	2	2	3	3	3	2	2	2	3	3	3	2	54.1	54.1	54.1	11.065	98	98;118;141;147;147;147;147;148;72;96;109;109;122;147;147;147;147	0	By matching	By matching	By MS/MS	By matching	By MS/MS	By MS/MS	29.6	29.6	54.1	54.1	54.1	29.6	32712000
P49207;A0A024RDH8;Q5MK14	P49207;A0A024RDH8	5;5;2	5;5;2	5;5;2	60S ribosomal protein L34	RPL34	>sp|P49207|RL34_HUMAN 60S ribosomal protein L34 OS=Homo sapiens GN=RPL34 PE=1 SV=3;>tr|A0A024RDH8|A0A024RDH8_HUMAN Ribosomal protein L34, isoform CRA_a OS=Homo sapiens GN=RPL34 PE=4 SV=1	3	5	5	5	5	5	5	5	5	4	5	5	5	5	5	4	5	5	5	5	5	4	35.9	35.9	35.9	13.293	117	117;117;62	0	By MS/MS	By MS/MS	By MS/MS	By MS/MS	By MS/MS	By MS/MS	35.9	35.9	35.9	35.9	35.9	29.9	228810000
A0A087WUD3;Q9NRP0;A0A024RDJ1	A0A087WUD3;Q9NRP0;A0A024RDJ1	1;1;1	1;1;1	1;1;1	Oligosaccharyltransferase complex subunit OSTC	OSTC	>tr|A0A087WUD3|A0A087WUD3_HUMAN Oligosaccharyltransferase complex subunit OSTC OS=Homo sapiens GN=OSTC PE=1 SV=1;>sp|Q9NRP0|OSTC_HUMAN Oligosaccharyltransferase complex subunit OSTC OS=Homo sapiens GN=OSTC PE=1 SV=1;>tr|A0A024RDJ1|A0A024RDJ1_HUMAN DC2 prot	3	1	1	1	1	1	1	1	1	1	1	1	1	1	1	1	1	1	1	1	1	1	14.5	14.5	14.5	9.369	83	83;149;149	0.0015163	By MS/MS	By matching	By MS/MS	By MS/MS	By MS/MS	By matching	14.5	14.5	14.5	14.5	14.5	14.5	4324700
D6RH30;P19838;A0A024RDJ4	D6RH30;P19838;A0A024RDJ4	1;1;1	1;1;1	1;1;1	Nuclear factor NF-kappa-B p105 subunit;Nuclear factor NF-kappa-B p50 subunit	NFKB1	>tr|D6RH30|D6RH30_HUMAN Nuclear factor NF-kappa-B p105 subunit (Fragment) OS=Homo sapiens GN=NFKB1 PE=1 SV=1;>sp|P19838|NFKB1_HUMAN Nuclear factor NF-kappa-B p105 subunit OS=Homo sapiens GN=NFKB1 PE=1 SV=2;>tr|A0A024RDJ4|A0A024RDJ4_HUMAN Nuclear factor of	3	1	1	1	1	1	1	1	1	1	1	1	1	1	1	1	1	1	1	1	1	1	11.6	11.6	11.6	21.87	198	198;968;968	0.00077459	By matching	By matching	By matching	By MS/MS	By MS/MS	By MS/MS	11.6	11.6	11.6	11.6	11.6	11.6	4060500
Q92991;H0Y9J2;H0Y9C2;D6R938;Q13557;A0A024RDK3;E9PBG7;E9PF82;B7Z2B0;H7BZC6;B7Z1Z6;Q4G1A8;Q9UQM7;Q8IWE0;Q7LDD5;A8K161;D3DVK8;Q53H78;Q13554;A4D2J9	Q92991;H0Y9J2;H0Y9C2;D6R938;Q13557;A0A024RDK3;E9PBG7;E9PF82;B7Z2B0;H7BZC6;B7Z1Z6;Q4G1A8;Q9UQM7;Q8IWE0;Q7LDD5;A8K161;D3DVK8;Q53H78;Q13554;A4D2J9	2;2;2;2;2;2;2;2;2;1;1;1;1;1;1;1;1;1;1;1	2;2;2;2;2;2;2;2;2;1;1;1;1;1;1;1;1;1;1;1	2;2;2;2;2;2;2;2;2;1;1;1;1;1;1;1;1;1;1;1	Calcium/calmodulin-dependent protein kinase type II subunit delta;Calcium/calmodulin-dependent protein kinase type II subunit alpha;Calcium/calmodulin-dependent protein kinase type II subunit beta	CAMK2D;CAMK2B;CAMK2A	>tr|Q92991|Q92991_HUMAN Calcium/calmodulin-dependent protein kinase II delta E (Fragment) OS=Homo sapiens PE=2 SV=1;>tr|H0Y9J2|H0Y9J2_HUMAN Calcium/calmodulin-dependent protein kinase type II subunit delta (Fragment) OS=Homo sapiens GN=CAMK2D PE=1 SV=1;>tr	20	2	2	2	2	1	2	2	2	1	2	1	2	2	2	1	2	1	2	2	2	1	23.1	23.1	23.1	14.377	130	130;182;194;498;499;499;512;533;533;184;305;344;478;478;478;489;537;542;666;666	0	By MS/MS	By matching	By MS/MS	By matching	By matching	By MS/MS	23.1	14.6	23.1	23.1	23.1	14.6	4998400
A1JUI8;B4DPJ8;Q59ET3;P40227;B2R9K8;A0A024RDL1;B4DN39;Q92526	A1JUI8;B4DPJ8;Q59ET3;P40227;B2R9K8;A0A024RDL1	7;7;7;7;7;7;3;1	7;7;7;7;7;7;3;1	7;7;7;7;7;7;3;1	T-complex protein 1 subunit zeta	CCT6A	>tr|A1JUI8|A1JUI8_HUMAN Chaperonin subunit 6A (Fragment) OS=Homo sapiens GN=CCT6A PE=2 SV=1;>tr|B4DPJ8|B4DPJ8_HUMAN cDNA FLJ52344, highly similar to T-complex protein 1 subunit zeta OS=Homo sapiens PE=2 SV=1;>tr|Q59ET3|Q59ET3_HUMAN Chaperonin containing TC	8	7	7	7	7	7	6	6	6	4	7	7	6	6	6	4	7	7	6	6	6	4	18.9	18.9	18.9	53.68	488	488;500;529;531;531;531;389;530	0	By MS/MS	By MS/MS	By MS/MS	By MS/MS	By MS/MS	By MS/MS	18.9	18.9	16.4	16.4	16.4	11.3	38805000
B4DF68;A0A024RDQ0;Q92598;A0A024RDS1;B4DZB4;B4DY72;A0A0A0MSM0;B4DZP3;D6RJ96;B3KNM0;E9PDE8;B4DXT2;Q53ZP9;O95757;B4DZR0	B4DF68;A0A024RDQ0;Q92598;A0A024RDS1;B4DZB4;B4DY72;A0A0A0MSM0	4;4;4;4;3;2;2;1;1;1;1;1;1;1;1	4;4;4;4;3;2;2;1;1;1;1;1;1;1;1	4;4;4;4;3;2;2;1;1;1;1;1;1;1;1	Heat shock protein 105 kDa	HSPH1	>tr|B4DF68|B4DF68_HUMAN cDNA FLJ55325, highly similar to Heat-shock protein 105 kDa OS=Homo sapiens PE=2 SV=1;>tr|A0A024RDQ0|A0A024RDQ0_HUMAN Heat shock 105kDa/110kDa protein 1, isoform CRA_a OS=Homo sapiens GN=HSPH1 PE=3 SV=1;>sp|Q92598|HS105_HUMAN Heat s	15	4	4	4	2	3	4	4	4	3	2	3	4	4	4	3	2	3	4	4	4	3	6.9	6.9	6.9	85.755	755	755;814;858;858;639;677;782;89;531;572;813;813;839;839;868	0	By matching	By matching	By matching	By MS/MS	By MS/MS	By MS/MS	3.6	5.6	6.9	6.9	6.9	5	18361000
B4DKE6;Q5U0C2;P40938;A0A024RDQ8;Q53HK8	B4DKE6;Q5U0C2;P40938;A0A024RDQ8;Q53HK8	4;4;4;4;2	4;4;4;4;2	4;4;4;4;2	Replication factor C subunit 3	RFC3	>tr|B4DKE6|B4DKE6_HUMAN cDNA FLJ60629, highly similar to Replication factor C subunit 3 OS=Homo sapiens PE=2 SV=1;>tr|Q5U0C2|Q5U0C2_HUMAN Replication factor C (Activator 1) 3, 38kDa OS=Homo sapiens PE=2 SV=1;>sp|P40938|RFC3_HUMAN Replication factor C subun	5	4	4	4	4	4	4	4	4	4	4	4	4	4	4	4	4	4	4	4	4	4	14.8	14.8	14.8	34.832	305	305;356;356;356;356	0	By MS/MS	By MS/MS	By MS/MS	By MS/MS	By MS/MS	By MS/MS	14.8	14.8	14.8	14.8	14.8	14.8	18797000
Q5T7C4;B7Z965;Q59GW1;B3KQ05;B2RPK0;P09429;A0A024RDR0	Q5T7C4;B7Z965;Q59GW1;B3KQ05;B2RPK0;P09429;A0A024RDR0	1;1;1;1;1;1;1	1;1;1;1;1;1;1	1;1;1;1;1;1;1	Putative high mobility group protein B1-like 1;High mobility group protein B1	HMGB1;HMGB1P1	>tr|Q5T7C4|Q5T7C4_HUMAN High mobility group protein B1 OS=Homo sapiens GN=HMGB1 PE=1 SV=1;>tr|B7Z965|B7Z965_HUMAN cDNA FLJ56337, highly similar to High mobility group protein B1 OS=Homo sapiens PE=2 SV=1;>tr|Q59GW1|Q59GW1_HUMAN High-mobility group box 1 va	7	1	1	1	1	1	1	1	0	1	1	1	1	1	0	1	1	1	1	1	0	1	9.5	9.5	9.5	18.311	158	158;174;176;176;211;215;215	0.00076453	By matching	By matching	By MS/MS	By matching	By matching	By MS/MS	9.5	9.5	9.5	9.5	0	9.5	9529100
B4DXT5;B3KML8;Q8N0X7;A8K6Q9;A0A024RDV9	B4DXT5;B3KML8;Q8N0X7;A8K6Q9;A0A024RDV9	1;1;1;1;1	1;1;1;1;1	1;1;1;1;1	Spartin	SPG20	>tr|B4DXT5|B4DXT5_HUMAN cDNA FLJ53483, highly similar to Spartin OS=Homo sapiens PE=2 SV=1;>tr|B3KML8|B3KML8_HUMAN cDNA FLJ11345 fis, clone PLACE1010877, highly similar to Spartin OS=Homo sapiens PE=2 SV=1;>sp|Q8N0X7|SPG20_HUMAN Spartin OS=Homo sapiens GN=	5	1	1	1	1	1	1	1	1	0	1	1	1	1	1	0	1	1	1	1	1	0	4.1	4.1	4.1	39.495	363	363;373;666;666;666	0.0093708	By MS/MS	By matching	By MS/MS	By matching	By matching	By matching	4.1	4.1	4.1	4.1	4.1	0	1761900
Q9NWB6;A0A024RDW4;B4E3J6;X6R9F1	Q9NWB6;A0A024RDW4;B4E3J6	4;4;3;1	4;4;3;1	4;4;3;1	Arginine and glutamate-rich protein 1	ARGLU1	>sp|Q9NWB6|ARGL1_HUMAN Arginine and glutamate-rich protein 1 OS=Homo sapiens GN=ARGLU1 PE=1 SV=1;>tr|A0A024RDW4|A0A024RDW4_HUMAN Uncharacterized protein OS=Homo sapiens GN=FLJ10154 PE=4 SV=1;>tr|B4E3J6|B4E3J6_HUMAN cDNA FLJ54293 OS=Homo sapiens PE=2 SV=1	4	4	4	4	4	4	4	3	3	2	4	4	4	3	3	2	4	4	4	3	3	2	12.5	12.5	12.5	33.216	273	273;273;223;142	0	By MS/MS	By MS/MS	By MS/MS	By MS/MS	By MS/MS	By matching	12.5	12.5	12.5	8.4	8.4	5.5	60102000
O00410;A0A024RDY0;H0Y8C6;B4E0R6;B3KWG6;Q9BVS9;C9JMV5;E7ETV3;H0Y3V4;C9JZ53;E7EQT5;E7EV12;O60518	O00410;A0A024RDY0;H0Y8C6;B4E0R6;B3KWG6	16;16;16;13;12;4;2;2;2;1;1;1;1	16;16;16;13;12;4;2;2;2;1;1;1;1	16;16;16;13;12;4;2;2;2;1;1;1;1	Importin-5	IPO5	>sp|O00410|IPO5_HUMAN Importin-5 OS=Homo sapiens GN=IPO5 PE=1 SV=4;>tr|A0A024RDY0|A0A024RDY0_HUMAN RAN binding protein 5, isoform CRA_d OS=Homo sapiens GN=RANBP5 PE=4 SV=1;>tr|H0Y8C6|H0Y8C6_HUMAN Importin-5 (Fragment) OS=Homo sapiens GN=IPO5 PE=1 SV=1;>tr|	13	16	16	16	12	13	14	14	14	13	12	13	14	14	14	13	12	13	14	14	14	13	21.6	21.6	21.6	123.63	1097	1097;1097;1099;972;718;310;165;170;182;77;126;142;1105	0	By MS/MS	By MS/MS	By MS/MS	By MS/MS	By MS/MS	By MS/MS	16.8	16.6	19	18.7	18.5	17.9	106120000
Q50I06;Q9UQT7;X5CHJ2;X2J3V4;W8YM39;W8NKY4;W8E988;W6SQV0;W6SNC0;W0T236;W0FF27;V9W2L5;V9VYY9;V5NE49;V5L197;U6EV21;U5XMI1;U4QB70;T2MJ84;T1WQ06;T1WGK5;T1RT90;S5NIY1;S5CRT6;S0F3H7;S0F3A9;R9WAS6;R9RVK4;R4RUH0;R4L0K0;Q8MHP8;Q8MHP7;Q75WB6;Q75NJ3;Q6L6R5;Q6L6Q3;Q6L6P9;Q6L676;Q6F3I9;Q68Y63;Q60I39;Q5W9R8;Q5R1M0;Q5EPE9;Q546Q4;Q546F7;Q540M3;Q4W6C5;Q4W6C3;Q4VYE6;Q4LAU0;Q308P3;Q1W4D6;Q0PMJ8;N1NSY8;N0GWB7;N0AAA5;…
0A0K0KR14;A0A0G2R1L3;A0A0G2R1K8;A0A0G2R1K6;A0A0G2R1G8;A0A0G2R1F9;A0A0G2R1F3;A0A0G2R143;A0A0G2R130;A0A0G2R0Y0;A0A0G2R0X6;A0A0G2R0X1;A0A0G2R0W5;A0A0G2R0W1;A0A0G2R0V1;A0A0G2R0U8;A0A0G2R0U5;A0A0G2R0U2;A0A0G2R0T9;A0A0G2R0R4;A0A0G2R0R0;A0A0G2R0Q3;A0A0G2R0P5;A0A0G2R0P4;A0A0G2R0P3;A0A0G2R0P1;A0A0G2R0N7;A0A0G2R0N4;A0A0G2R0N3;A0A0F6TL72;A0A0E3DD86;A0A0E3DD82;A0A0E3DD74;A0A0E3DD71;A0A0E3DD69;A0A0E3DD67;A0A0…	Q50I06;Q9UQT7;X5CHJ2;X2J3V4;W8YM39;W8NKY4;W8E988;W6SQV0;W6SNC0;W0T236;W0FF27;V9W2L5;V9VYY9;V5NE49;V5L197;U6EV21;U5XMI1;U4QB70;T2MJ84;T1WQ06;T1WGK5;T1RT90;S5NIY1;S5CRT6;S0F3H7;S0F3A9;R9WAS6;R9RVK4;R4RUH0;R4L0K0;Q8MHP8;Q8MHP7;Q75WB6;Q75NJ3;Q6L6R5;Q6L6Q3;Q6L6P9;Q6L676;Q6F3I9;Q68Y63;Q60I39;Q5W9R8;Q5R1M0;Q5EPE9;Q546Q4;Q546F7;Q540M3;Q4W6C5;Q4W6C3;Q4VYE6;Q4LAU0;Q308P3;Q1W4D6;Q0PMJ8;N1NSY8;N0GWB7;N0AAA5;…
0A0K0KR14;A0A0G2R1L3;A0A0G2R1K8;A0A0G2R1K6;A0A0G2R1G8;A0A0G2R1F9;A0A0G2R1F3;A0A0G2R143;A0A0G2R130;A0A0G2R0Y0;A0A0G2R0X6;A0A0G2R0X1;A0A0G2R0W5;A0A0G2R0W1;A0A0G2R0V1;A0A0G2R0U8;A0A0G2R0U5;A0A0G2R0U2;A0A0G2R0T9;A0A0G2R0R4;A0A0G2R0R0;A0A0G2R0Q3;A0A0G2R0P5;A0A0G2R0P4;A0A0G2R0P3;A0A0G2R0P1;A0A0G2R0N7;A0A0G2R0N4;A0A0G2R0N3;A0A0F6TL72;A0A0E3DD86;A0A0E3DD82;A0A0E3DD74;A0A0E3DD71;A0A0E3DD69;A0A0E3DD67;A0A0…	4;4;4;4;4;4;4;4;4;4;4;4;4;4;4;4;4;4;4;4;4;4;4;4;4;4;4;4;4;4;4;4;4;4;4;4;4;4;4;4;4;4;4;4;4;4;4;4;4;4;4;4;4;4;4;4;4;4;4;4;4;4;4;4;4;4;4;4;4;4;4;4;4;4;4;4;4;4;4;4;4;4;4;4;4;4;4;4;4;4;4;4;4;4;4;4;4;4;4;4;4;4;4;4;4;4;4;4;4;4;4;4;4;4;4;4;4;4;4;4;4;4;4;4;4;4;4;4;4;4;4;4;4;4;4;4;4;4;4;4;4;4;4;4;4;4;4;4;4;4;4;4;4;4;4;4;4;4;4;4;4;4;4;4;4;4;4;4;4;4;4;4;4;4;4;4;4;4;4;4;4;4;4;4;4;4;4;4;4;4;4;4;4;4;4;4;4;4;4;4…	2;2;2;2;2;2;2;2;2;2;2;2;2;2;2;2;2;2;2;2;2;2;2;2;2;2;2;2;2;2;2;2;2;2;2;2;2;2;2;2;2;2;2;2;2;2;2;2;2;2;2;2;2;2;2;2;2;2;2;2;2;2;2;2;2;2;2;2;2;2;2;2;2;2;2;2;2;2;2;2;2;2;2;2;2;2;2;2;2;2;2;2;2;2;2;2;2;2;2;2;2;2;2;2;2;2;2;2;2;2;2;2;2;2;2;2;2;2;2;2;2;2;2;2;2;2;2;2;2;2;2;2;2;2;2;2;2;2;2;2;2;2;2;2;2;2;2;2;2;2;2;2;2;2;2;2;2;2;2;2;2;2;2;2;2;2;2;2;2;2;2;2;2;2;2;2;2;2;2;2;2;2;2;2;2;2;2;2;2;2;2;2;2;2;2;2;2;2;2;2…	2;2;2;2;2;2;2;2;2;2;2;2;2;2;2;2;2;2;2;2;2;2;2;2;2;2;2;2;2;2;2;2;2;2;2;2;2;2;2;2;2;2;2;2;2;2;2;2;2;2;2;2;2;2;2;2;2;2;2;2;2;2;2;2;2;2;2;2;2;2;2;2;2;2;2;2;2;2;2;2;2;2;2;2;2;2;2;2;2;2;2;2;2;2;2;2;2;2;2;2;2;2;2;2;2;2;2;2;2;2;2;2;2;2;2;2;2;2;2;2;2;2;2;2;2;2;2;2;2;2;2;2;2;2;2;2;2;2;2;2;2;2;2;2;2;2;2;2;2;2;2;2;2;2;2;2;2;2;2;2;2;2;2;2;2;2;2;2;2;2;2;2;2;2;2;2;2;2;2;2;2;2;2;2;2;2;2;2;2;2;2;2;2;2;2;2;2;2;2;2…	HLA class I histocompatibility antigen, A-69 alpha chain;HLA class I histocompatibility antigen, A-2 alpha chain;HLA class I histocompatibility antigen, A-68 alpha chain;HLA class I histocompatibility antigen, A-29 alpha chain;HLA class I histocompatibility antigen, A-74 alpha chain;HLA class I histocompatibility antigen, A-66 alpha chain;HLA class I histocompatibility antigen, A-43 alpha chain;H…	HLA-A;MHC class I HLA-A;HLA-A*0226;HLA-A*02;HLA;HLA-A2;HLA-B;HLA-A*0225;HLA-A*31;HLA-A*33;HLA-A24AK;HLA-A*03;HLA-A*24;HLA-All;HLA-DRB1;HLA-A*2410;HLA-A26	>tr|Q50I06|Q50I06_HUMAN MHC class I antigen (Fragment) OS=Homo sapiens GN=HLA-A PE=3 SV=1;>tr|Q9UQT7|Q9UQT7_HUMAN Leucocyte antigen A alpha chain (Fragment) OS=Homo sapiens GN=HLA-A PE=3 SV=1;>tr|X5CHJ2|X5CHJ2_HUMAN MHC class I antigen (Fragment) OS=Homo s	6232	4	2	2	4	3	4	2	2	1	2	1	2	1	1	0	2	1	2	1	1	0	23.9	8.8	8.8	28.92	251	251;264;273;273;273;273;273;273;273;273;273;273;273;273;273;273;273;273;273;273;273;273;273;273;273;273;273;273;273;273;273;273;273;273;273;273;273;273;273;273;273;273;273;273;273;273;273;273;273;273;273;273;273;273;273;273;273;273;273;273;273;273;273;273;273;273;273;273;273;273;273;273;273;273;273;273;273;273;273;273;273;273;273;273;273;273;273;273;273;273;273;273;273;273;273;273;273;273;273;273…	0	By MS/MS	By matching	By MS/MS	By matching	By matching	By matching	23.9	20.3	23.9	10.8	10.8	5.6	2145100	671760
V6CJI7;U6BZR6;T2B9H9;S5TLC0;S5DU27;S5DN96;S5DN91;S5DLI1;S5DI47;S5DHS8;S5DHS4;R9RIA8;R9RFL1;R4RWV9;Q2UV93;Q09GE6;M5ETC5;K8ESP8;K4UNA5;K4ULG4;I7GVS4;I7GSS2;I2GUK8;H8XBU0;H6SSQ4;H2ALZ7;G0WJF3;G0WJF2;F5CR31;F4NC92;E9ABX8;E7BBA4;E1Y6P5;E1CJE3;E0WMT8;D4P942;C7C6F5;C6KF33;Q6ZYB9;A7LB40;W8YE50;V5NSZ1;V5NRG0;V5NQZ9;V5NQY1;V5NQW1;V5NQF4;F6IQP7;F6IQP6;F6IQP5;F6IQP3;F6IQP2;F6IQP1;F6IQP0;Q96FQ5;B1GYE6;A0A0B7N…
0;D4HPJ3;D4HPJ1;D4HPC4;D4HPB8;D4HPB6;D4HPA8;D4HPA6;D4HPA5;D4HPA4;D4HP99;D4HP96;D4HP94;D4HP88;D4HP85;D4HP84;D4HP80;D3Y5Z4;D3Y5Z1;D3Y5Z0;D3Y5Y5;D3XDH2;D3XDH1;D3XDG8;D3XDG7;D3XDG5;D3XDG4;D3XDF8;D3XDF6;D3XDF3;D3XDF1;D3XDE8;D3XDE6;D3XDE5;D3U7S4;D3U7S3;D3U7S2;D3U778;D3U777;D3U775;D3U754;D3U743;D3U741;D3U734;D3U732;D3U4E2;D3U4D8;D3U4D7;D3U4D5;D3U4C8;D3U4C6;D3U4C5;D3U4B4;D3U4A9;D3U4A8;D3U4A1;D3U497;D3U49…
H2;D1FXH0;D1FXG9;D1FXG4;D0VE38;D0VE37;D0VE36;D0UYB3;D0EP80;D0EP79;D0EP78;D0EP72;C9WEV3;C9WEU7;C9WEU6;C9WET0;C9WES9;C9WER4;C9WEQ7;C9WEQ6;C9WEQ5;C9WEQ4;C9WEQ2;C9WEP9;C9WEP7;C9WEP4;C9WEN8;C9WEN6;C9WEN5;C9WD07;C9WD06;C9WD04;C9WD03;C9WD01;C9WD00;C9WCZ8;C9WCZ7;C9WCZ5;C9WCZ1;C9WCY6;C9WCY5;C9WCY4;C9WCY3;C9WCY2;C9WCX9;C9WCX4;C9WCX3;C9WCX1;C9WCW7;C9WCW4;C9WCW0;C9WCV8;C9WCV6;C9WCV3;C9WCV1;C9WCV0;C9WCU8;C9WC…	V6CJI7;U6BZR6;T2B9H9;S5TLC0;S5DU27;S5DN96;S5DN91;S5DLI1;S5DI47;S5DHS8;S5DHS4;R9RIA8;R9RFL1;R4RWV9;Q2UV93;Q09GE6;M5ETC5;K8ESP8;K4UNA5;K4ULG4;I7GVS4;I7GSS2;I2GUK8;H8XBU0;H6SSQ4;H2ALZ7;G0WJF3;G0WJF2;F5CR31;F4NC92;E9ABX8;E7BBA4;E1Y6P5;E1CJE3;E0WMT8;D4P942;C7C6F5;C6KF33;Q6ZYB9;A7LB40;W8YE50;V5NSZ1;V5NRG0;V5NQZ9;V5NQY1;V5NQW1;V5NQF4;F6IQP7;F6IQP6;F6IQP5;F6IQP3;F6IQP2;F6IQP1;F6IQP0;Q96FQ5;B1GYE6;A0A0B7N…
0;D4HPJ3;D4HPJ1;D4HPC4;D4HPB8;D4HPB6;D4HPA8;D4HPA6;D4HPA5;D4HPA4;D4HP99;D4HP96;D4HP94;D4HP88;D4HP85;D4HP84;D4HP80;D3Y5Z4;D3Y5Z1;D3Y5Z0;D3Y5Y5;D3XDH2;D3XDH1;D3XDG8;D3XDG7;D3XDG5;D3XDG4;D3XDF8;D3XDF6;D3XDF3;D3XDF1;D3XDE8;D3XDE6;D3XDE5;D3U7S4;D3U7S3;D3U7S2;D3U778;D3U777;D3U775;D3U754;D3U743;D3U741;D3U734;D3U732;D3U4E2;D3U4D8;D3U4D7;D3U4D5;D3U4C8;D3U4C6;D3U4C5;D3U4B4;D3U4A9;D3U4A8;D3U4A1;D3U497;D3U49…	4;4;4;4;4;4;4;4;4;4;4;4;4;4;4;4;4;4;4;4;4;4;4;4;4;4;4;4;4;4;4;4;4;4;4;4;4;4;4;4;4;4;4;4;4;4;4;4;4;4;4;4;4;4;4;4;4;4;4;4;4;4;4;4;4;4;4;4;4;4;4;4;4;4;4;4;4;4;4;4;4;3;3;3;3;3;3;3;3;3;3;3;3;3;3;3;3;3;3;3;3;3;3;3;3;3;3;3;3;3;3;3;3;3;3;3;3;3;3;3;3;3;3;3;3;3;3;3;3;3;3;3;3;3;3;3;3;3;3;3;3;3;3;3;3;3;3;3;3;3;3;3;3;3;3;3;3;3;3;3;3;3;3;3;3;3;3;3;3;3;3;3;3;3;3;3;3;3;3;3;3;3;3;3;3;3;3;3;3;3;3;3;3;3;3;3;3;3;3;3…	4;4;4;4;4;4;4;4;4;4;4;4;4;4;4;4;4;4;4;4;4;4;4;4;4;4;4;4;4;4;4;4;4;4;4;4;4;4;4;4;4;4;4;4;4;4;4;4;4;4;4;4;4;4;4;4;4;4;4;4;4;4;4;4;4;4;4;4;4;4;4;4;4;4;4;4;4;4;4;4;4;3;3;3;3;3;3;3;3;3;3;3;3;3;3;3;3;3;3;3;3;3;3;3;3;3;3;3;3;3;3;3;3;3;3;3;3;3;3;3;3;3;3;3;3;3;3;3;3;3;3;3;3;3;3;3;3;3;3;3;3;3;3;3;3;3;3;3;3;3;3;3;3;3;3;3;3;3;3;3;3;3;3;3;3;3;3;3;3;3;3;3;3;3;3;3;3;3;3;3;3;3;3;3;3;3;3;3;3;3;3;3;3;3;3;3;3;3;3;3…	0;0;0;0;0;0;0;0;0;0;0;0;0;0;0;0;0;0;0;0;0;0;0;0;0;0;0;0;0;0;0;0;0;0;0;0;0;0;0;0;0;0;0;0;0;0;0;0;0;0;0;0;0;0;0;0;0;0;0;0;0;0;0;0;0;0;0;0;0;0;0;0;0;0;0;0;0;0;0;0;0;0;0;0;0;0;0;0;0;0;0;0;0;0;0;0;0;0;0;0;0;0;0;0;0;0;0;0;0;0;0;0;0;0;0;0;0;0;0;0;0;0;0;0;0;0;0;0;0;0;0;0;0;0;0;0;0;0;0;0;0;0;0;0;0;0;0;0;0;0;0;0;0;0;0;0;0;0;0;0;0;0;0;0;0;0;0;0;0;0;0;0;0;0;0;0;0;0;0;0;0;0;0;0;0;0;0;0;0;0;0;0;0;0;0;0;0;0;0;0…	HLA class I histocompatibility antigen, Cw-12 alpha chain;HLA class I histocompatibility antigen, Cw-14 alpha chain;HLA class I histocompatibility antigen, Cw-16 alpha chain;HLA class I histocompatibility antigen, Cw-6 alpha chain;HLA class I histocompatibility antigen, Cw-2 alpha chain;HLA class I histocompatibility antigen, Cw-7 alpha chain;HLA class I histocompatibility antigen, Cw-17 alpha ch…	HLA-C;HLA-Cw;HLA-B;Cw;HLAC;HLA-B52;HLA-B*35JAC;Cw*03;B*15;B*35;HLA-Cw*07;HLA-Cw*03MAC;HLA-Cw*0707;HLA-Cw*02023;HLA-B15;HLA-B*3531;HLA-B*35SRE;HLA-B52v;HLA-B*5603;HLC-C;HLA-B*;HLA-A;HLA-B*1522;HLA-B*5501 variant;HLA-B*5101 variant;HLA-CW;HLA-B*15IL;HLA-B*15MD;HLA-B*51IM;HLA;HLA-B*58;HLA-B51;B-3501;HLA-Bw62.4;HLA-Bw62.1;HLA-Bw62.5;HLA-Bw62.3;HLA-B57;HLA-B*1513;HLA-B35;HLA-B*3512	>tr|V6CJI7|V6CJI7_HUMAN MHC class I antigen (Fragment) OS=Homo sapiens GN=HLA-C PE=3 SV=1;>tr|U6BZR6|U6BZR6_HUMAN MHC class I antigen (Fragment) OS=Homo sapiens GN=HLA-C PE=3 SV=1;>tr|T2B9H9|T2B9H9_HUMAN MHC class I antigen (Fragment) OS=Homo sapiens GN=HL	10479	4	4	0	3	3	4	1	2	1	3	3	4	1	2	1	0	0	0	0	0	0	24.5	24.5	0	31.603	273	273;273;273;273;273;273;273;273;273;273;273;273;273;273;273;273;273;273;273;273;273;273;273;273;273;273;273;273;273;273;273;273;273;273;273;273;273;273;298;327;338;349;349;349;349;349;349;349;349;349;349;349;349;349;365;365;365;365;366;366;366;366;366;366;366;366;366;366;366;366;366;366;366;366;366;366;366;366;366;366;369;169;181;181;181;181;181;181;181;181;181;181;181;181;181;181;181;181;181;181…
;181;181;181;181;181;181;181;181;181;181;181;181;181;181;181;181;181;181;181;181;181;181;181;181;181;181;181;181;181;181;181;181;181;181;181;181;181;181;181;181;181;181;181;181;181;181;181;181;181;181;181;181;181;181;181;181;181;181;181;181;181;181;181;181;181;181;181;181;181;181;181;181;181;181;181;181;181;181;181;181;181;181;181;181;181;181;181;181;181;181;181;181;181;181;181;181;181;181;181;18…	0	By MS/MS	By MS/MS	By MS/MS	By MS/MS	By MS/MS	By MS/MS	21.2	21.2	24.5	5.1	12.5	5.1	27141000	5458300	4264000	5445500	1391200	1228200	9353200	1809400	363890	284270	363040	92748	81881	623540	4686300	5097400	4268800	0	3076100	0	2	3	3	1	1	1	11				276	1242;2093;2183;2986	True;True;True;True	1291;2172;2263;3087	6969;6970;6971;11625;12089;12090;12091;12092;12093;12094;17205;17206;17207;17208	4191;4192;4193;6859;7136;7137;7138;7139;7140;7141;10129
A0A068FB60;A0A0G2JNZ5;A0A068F579;B7Z7G9;B7Z6E6;P04062;D3DV87;B2R6A7;A0A0G2JLB3;A0A068F658;B7Z6S9	A0A068FB60;A0A0G2JNZ5;A0A068F579;B7Z7G9;B7Z6E6;P04062;D3DV87;B2R6A7;A0A0G2JLB3;A0A068F658;B7Z6S9	1;1;1;1;1;1;1;1;1;1;1	1;1;1;1;1;1;1;1;1;1;1	1;1;1;1;1;1;1;1;1;1;1	Glucosylceramidase	GBA	>tr|A0A068FB60|A0A068FB60_HUMAN Glucosylceramidase OS=Homo sapiens PE=2 SV=1;>tr|A0A0G2JNZ5|A0A0G2JNZ5_HUMAN Glucosylceramidase OS=Homo sapiens GN=GBA PE=1 SV=1;>tr|A0A068F579|A0A068F579_HUMAN Glucosylceramidase OS=Homo sapiens PE=2 SV=1;>tr|B7Z7G9|B7Z7G9_	11	1	1	1	0	0	0	0	0	1	0	0	0	0	0	1	0	0	0	0	0	1	3.3	3.3	3.3	47.233	424	424;449;481;493;521;536;536;536;536;536;621	0.00076805	By matching	By matching	By matching	By matching	By matching	By MS/MS	0	0	0	0	0	3.3	2714400
Q8TCJ5;P0CG06;P0CG05;A0A075B6L0;A0A075B6K9;Q6PJR7;Q5FWF9;C6KXN3;Q8N5F4;Q8N355;Q7Z2U7;Q6GMW3;Q6GMV8;S6BGD6;Q6PJG0;Q6IN99;Q567P1;A2NUT2;A0A5E4;Q8NEJ1;Q6PIQ7;Q6IPQ0;Q6GMX4;Q6GMX3;A0M8Q9;P0CG04;P0CF74;A0A075B6K8;S6BGF9;B9A064;S6B286;S6AWE6;A0A0B4J231;S6BAR0;S6BAN6;S6C4S2;S6C4Q9;S6BAP8;S6B2B0;A0A087WWC9;A0A087WXC3;Q6GMW4;A0A087WWU7;Q6NS95;Q5CZ94;A0A087WYN7;A0A087WWT5;A0A087WU42;Q6PIK1;Q6P2J1;Q6GMW6;A0…	Q8TCJ5;P0CG06;P0CG05;A0A075B6L0;A0A075B6K9;Q6PJR7;Q5FWF9;C6KXN3;Q8N5F4;Q8N355;Q7Z2U7;Q6GMW3;Q6GMV8;S6BGD6;Q6PJG0;Q6IN99;Q567P1;A2NUT2;A0A5E4;Q8NEJ1;Q6PIQ7;Q6IPQ0;Q6GMX4;Q6GMX3;A0M8Q9;P0CG04;P0CF74;A0A075B6K8;S6BGF9;B9A064;S6B286;S6AWE6;A0A0B4J231;S6BAR0;S6BAN6;S6C4S2;S6C4Q9;S6BAP8;S6B2B0;A0A087WWC9;A0A087WXC3;Q6GMW4;A0A087WWU7;Q6NS95;Q5CZ94;A0A087WYN7;A0A087WWT5;A0A087WU42;Q6PIK1;Q6P2J1;Q6GMW6;A0…	2;2;2;2;2;2;2;2;2;2;2;2;2;2;2;2;2;2;2;2;2;2;2;2;1;1;1;1;1;1;1;1;1;1;1;1;1;1;1;1;1;1;1;1;1;1;1;1;1;1;1;1;1;1;1;1;1;1	2;2;2;2;2;2;2;2;2;2;2;2;2;2;2;2;2;2;2;2;2;2;2;2;1;1;1;1;1;1;1;1;1;1;1;1;1;1;1;1;1;1;1;1;1;1;1;1;1;1;1;1;1;1;1;1;1;1	2;2;2;2;2;2;2;2;2;2;2;2;2;2;2;2;2;2;2;2;2;2;2;2;1;1;1;1;1;1;1;1;1;1;1;1;1;1;1;1;1;1;1;1;1;1;1;1;1;1;1;1;1;1;1;1;1;1	Ig lambda-3 chain C regions;Ig lambda-2 chain C regions;Ig lambda-1 chain C regions;Ig lambda-6 chain C region;Immunoglobulin lambda-like polypeptide 5	DKFZp667J0810;IGLC3;IGLC2;IGL@;IgLC-rG;C1 segment;IGLC1;IGLC6;IGLL5;DKFZp781M0386	>tr|Q8TCJ5|Q8TCJ5_HUMAN Putative uncharacterized protein DKFZp667J0810 (Fragment) OS=Homo sapiens GN=DKFZp667J0810 PE=2 SV=1;>sp|P0CG06|LAC3_HUMAN Ig lambda-3 chain C regions OS=Homo sapiens GN=IGLC3 PE=1 SV=1;>sp|P0CG05|LAC2_HUMAN Ig lambda-2 chain C regi	58	2	2	2	2	2	1	1	2	2	2	2	1	1	2	2	2	2	1	1	2	2	23.6	23.6	23.6	11.265	106	106;106;106;106;106;139;232;232;233;234;234;234;234;235;235;235;235;235;235;236;236;236;236;236;105;106;106;106;213;214;215;215;215;216;216;217;217;217;217;231;232;233;233;234;234;234;234;234;235;235;235;235;235;235;236;236;236;237	0	By MS/MS	By MS/MS	By MS/MS	By matching	By matching	By MS/MS	23.6	23.6	14.2	9.4	23.6	23.6	8600900
Q9NVX7;Q53HN0;B3KRH9;A0A075B6T4;E9PL18;E9PQ38	Q9NVX7;Q53HN0;B3KRH9;A0A075B6T4;E9PL18;E9PQ38	2;2;2;2;1;1	2;2;2;2;1;1	2;2;2;2;1;1	Kelch repeat and BTB domain-containing protein 4	KBTBD4	>sp|Q9NVX7|KBTB4_HUMAN Kelch repeat and BTB domain-containing protein 4 OS=Homo sapiens GN=KBTBD4 PE=1 SV=3;>tr|Q53HN0|Q53HN0_HUMAN Kelch repeat and BTB (POZ) domain containing 4 variant (Fragment) OS=Homo sapiens PE=2 SV=1;>tr|B3KRH9|B3KRH9_HUMAN cDNA FLJ	6	2	2	2	2	2	2	2	1	1	2	2	2	2	1	1	2	2	2	2	1	1	4.8	4.8	4.8	58.143	518	518;518;543;543;198;286	0	By matching	By MS/MS	By matching	By matching	By MS/MS	By matching	4.8	4.8	4.8	4.8	2.7	2.7	4030800
P08708;H0YN88;A0A075B716;H0YN73;A4D1Q6;H3BNC9	P08708;H0YN88;A0A075B716;H0YN73;A4D1Q6;H3BNC9	2;2;2;1;1;1	2;2;2;1;1;1	2;2;2;1;1;1	40S ribosomal protein S17	RPS17;RPS17L;LOC392101	>sp|P08708|RS17_HUMAN 40S ribosomal protein S17 OS=Homo sapiens GN=RPS17 PE=1 SV=2;>tr|H0YN88|H0YN88_HUMAN 40S ribosomal protein S17 OS=Homo sapiens GN=RPS17 PE=1 SV=1;>tr|A0A075B716|A0A075B716_HUMAN 40S ribosomal protein S17 OS=Homo sapiens GN=RPS17 PE=1	6	2	2	2	2	2	2	2	2	2	2	2	2	2	2	2	2	2	2	2	2	2	14.8	14.8	14.8	15.55	135	135;136;191;59;121;293	0	By MS/MS	By MS/MS	By MS/MS	By MS/MS	By MS/MS	By MS/MS	14.8	14.8	14.8	14.8	14.8	14.8	19877000
A0A075QB04	A0A075QB04	1	1	1			>tr|A0A075QB04|A0A075QB04_HUMAN MHC class II antigen (Fragment) OS=Homo sapiens GN=HLA-DRB1 PE=4 SV=1	1	1	1	1	0	0	0	0	1	0	0	0	0	0	1	0	0	0	0	0	1	0	18	18	18	10.864	89	89	0	By matching	By matching	By matching	By matching	By MS/MS	By matching	0	0	0	0	18	0	2871200
A0A087X2I2;P36969;A0A087WT12;Q6PI42;K7ERP4;K7EKX7;K7ENB4;K7EJ20;R4GNE4;A0A0A0MTT1;Q6PJX4;A0A087X247	A0A087X2I2;P36969;A0A087WT12;Q6PI42;K7ERP4;K7EKX7;K7ENB4;K7EJ20;R4GNE4;A0A0A0MTT1	8;8;8;7;6;6;6;6;5;4;3;3	8;8;8;7;6;6;6;6;5;4;3;3	8;8;8;7;6;6;6;6;5;4;3;3	Phospholipid hydroperoxide glutathione peroxidase, mitochondrial;Glutathione peroxidase	GPX4	>tr|A0A087X2I2|A0A087X2I2_HUMAN Glutathione peroxidase OS=Homo sapiens GN=GPX4 PE=1 SV=1;>sp|P36969|GPX4_HUMAN Phospholipid hydroperoxide glutathione peroxidase, mitochondrial OS=Homo sapiens GN=GPX4 PE=1 SV=3;>tr|A0A087WT12|A0A087WT12_HUMAN Glutathione pe	12	8	8	8	8	8	8	7	7	7	8	8	8	7	7	7	8	8	8	7	7	7	45.9	45.9	45.9	22.024	196	196;197;233;197;155;175;180;242;179;166;69;134	0	By MS/MS	By MS/MS	By MS/MS	By MS/MS	By MS/MS	By MS/MS	45.9	45.9	45.9	42.9	42.9	42.9	217280000
A0A087WT27;J3KN95;O95394;B3KN28;H0Y8I3;D6RIS6;H0Y987;D6RCQ8;D6RF77	A0A087WT27;J3KN95;O95394;B3KN28	5;5;5;5;2;2;2;1;1	5;5;5;5;2;2;2;1;1	5;5;5;5;2;2;2;1;1	Phosphoacetylglucosamine mutase	PGM3	>tr|A0A087WT27|A0A087WT27_HUMAN Phosphoacetylglucosamine mutase OS=Homo sapiens GN=PGM3 PE=1 SV=1;>tr|J3KN95|J3KN95_HUMAN Phosphoacetylglucosamine mutase OS=Homo sapiens GN=PGM3 PE=1 SV=1;>sp|O95394|AGM1_HUMAN Phosphoacetylglucosamine mutase OS=Homo sapien	9	5	5	5	3	3	5	5	5	4	3	3	5	5	5	4	3	3	5	5	5	4	14.1	14.1	14.1	49.094	441	441;461;542;542;113;172;197;146;156	0	By MS/MS	By MS/MS	By MS/MS	By MS/MS	By MS/MS	By MS/MS	8.4	8.4	14.1	14.1	14.1	11.8	28503000
B7Z4P1;Q6ZQU6;F5H5N1;B7Z1U1;A8K0V6;Q8NAS7;Q7LD69;O75251;Q9H3K5;A0A087WXF6;A0A087WTI3;F5GXJ1	B7Z4P1;Q6ZQU6;F5H5N1;B7Z1U1;A8K0V6;Q8NAS7;Q7LD69;O75251;Q9H3K5;A0A087WXF6;A0A087WTI3;F5GXJ1	1;1;1;1;1;1;1;1;1;1;1;1	1;1;1;1;1;1;1;1;1;1;1;1	1;1;1;1;1;1;1;1;1;1;1;1	NADH dehydrogenase [ubiquinone] iron-sulfur protein 7, mitochondrial	NDUFS7	>tr|B7Z4P1|B7Z4P1_HUMAN cDNA FLJ58024, highly similar to NADH-ubiquinone oxidoreductase 20 kDa subunit, mitochondrial (EC 1.6.5.3) OS=Homo sapiens PE=2 SV=1;>tr|Q6ZQU6|Q6ZQU6_HUMAN cDNA FLJ46880 fis, clone UTERU3015299, highly similar to NADH-ubiquinone ox	12	1	1	1	1	1	1	1	1	0	1	1	1	1	1	0	1	1	1	1	1	0	9.5	9.5	9.5	15.763	148	148;155;182;182;206;213;213;213;214;214;214;236	0.007148	By matching	By MS/MS	By MS/MS	By matching	By matching	By matching	9.5	9.5	9.5	9.5	9.5	0	1622400
Q92945;A0A087WTP3;M0R0I5;B4DV73;M0QYH3;M0QXW7;M0QYG1;M0R0C6;M0R3J3;Q59FU3;B4E0X8;Q96AE4;E9PEB5;B4DT31;M0R251;M0R263;B4DWL1	Q92945;A0A087WTP3;M0R0I5;B4DV73	23;23;14;14;7;5;2;2;2;2;2;2;2;2;1;1;1	23;23;14;14;7;5;2;2;2;2;2;2;2;2;1;1;1	22;22;13;13;7;5;2;2;2;1;1;1;1;1;1;1;0	Far upstream element-binding protein 2	KHSRP	>sp|Q92945|FUBP2_HUMAN Far upstream element-binding protein 2 OS=Homo sapiens GN=KHSRP PE=1 SV=4;>tr|A0A087WTP3|A0A087WTP3_HUMAN Far upstream element-binding protein 2 OS=Homo sapiens GN=KHSRP PE=1 SV=1;>tr|M0R0I5|M0R0I5_HUMAN Far upstream element-binding	17	23	23	22	21	20	21	18	18	17	21	20	21	18	18	17	21	20	21	17	17	16	41.8	41.8	40.6	73.114	711	711;711;279;364;169;116;114;176;269;493;629;644;655;665;79;143;642	0	By MS/MS	By MS/MS	By MS/MS	By MS/MS	By MS/MS	By MS/MS	40.6	38.7	36.4	32.9	32.6	36.6	520940000
A0A087WTT6;P62273	A0A087WTT6;P62273	2;2	2;2	2;2	40S ribosomal protein S29	RPS29	>tr|A0A087WTT6|A0A087WTT6_HUMAN 40S ribosomal protein S29 OS=Homo sapiens GN=RPS29 PE=1 SV=1;>sp|P62273|RS29_HUMAN 40S ribosomal protein S29 OS=Homo sapiens GN=RPS29 PE=1 SV=2	2	2	2	2	2	2	2	2	2	2	2	2	2	2	2	2	2	2	2	2	2	2	28.3	28.3	28.3	6.1152	53	53;56	0	By MS/MS	By matching	By matching	By matching	By MS/MS	By matching	28.3	28.3	28.3	28.3	28.3	28.3	19176000
E9PL01;Q15005;B4DDB9;A0A087WUC6;E9PI68;E9PRB9	E9PL01;Q15005;B4DDB9;A0A087WUC6;E9PI68	3;3;3;3;3;1	3;3;3;3;3;1	3;3;3;3;3;1	Signal peptidase complex subunit 2	SPCS2	>tr|E9PL01|E9PL01_HUMAN Signal peptidase complex subunit 2 OS=Homo sapiens GN=SPCS2 PE=1 SV=1;>sp|Q15005|SPCS2_HUMAN Signal peptidase complex subunit 2 OS=Homo sapiens GN=SPCS2 PE=1 SV=3;>tr|B4DDB9|B4DDB9_HUMAN cDNA FLJ56339, highly similar to Signal pepti	6	3	3	3	3	3	3	3	1	1	3	3	3	3	1	1	3	3	3	3	1	1	25.5	25.5	25.5	17.027	157	157;226;226;227;257;87	0	By MS/MS	By MS/MS	By MS/MS	By MS/MS	By matching	By matching	25.5	25.5	25.5	25.5	5.7	14	11803000
A0A087WZG9;B4DSP0;A0A087WXK2;Q86TG7;A0A087WUL4;A0A087WX23	A0A087WZG9;B4DSP0;A0A087WXK2;Q86TG7;A0A087WUL4;A0A087WX23	6;6;6;6;6;6	6;6;6;6;6;6	6;6;6;6;6;6	Retrotransposon-derived protein PEG10	hCG_1642748;PEG10	>tr|A0A087WZG9|A0A087WZG9_HUMAN Retrotransposon-derived protein PEG10 OS=Homo sapiens GN=PEG10 PE=1 SV=1;>tr|B4DSP0|B4DSP0_HUMAN HCG1642748, isoform CRA_b OS=Homo sapiens GN=PEG10 PE=1 SV=1;>tr|A0A087WXK2|A0A087WXK2_HUMAN Retrotransposon-derived protein PE	6	6	6	6	4	6	5	5	6	3	4	6	5	5	6	3	4	6	5	5	6	3	27	27	27	40.471	359	359;401;707;708;741;783	0	By MS/MS	By MS/MS	By MS/MS	By MS/MS	By MS/MS	By MS/MS	18.1	27	21.4	22.3	27	12.8	35098000
H0YJW7;A0A087WUN7;H0YJ40;G3V4X6;Q9GZT3;G3V2S9	H0YJW7;A0A087WUN7;H0YJ40;G3V4X6;Q9GZT3;G3V2S9	1;1;1;1;1;1	1;1;1;1;1;1	1;1;1;1;1;1	SRA stem-loop-interacting RNA-binding protein, mitochondrial	SLIRP	>tr|H0YJW7|H0YJW7_HUMAN SRA stem-loop-interacting RNA-binding protein, mitochondrial (Fragment) OS=Homo sapiens GN=SLIRP PE=1 SV=1;>tr|A0A087WUN7|A0A087WUN7_HUMAN SRA stem-loop-interacting RNA-binding protein, mitochondrial OS=Homo sapiens GN=SLIRP PE=1 SV	6	1	1	1	1	1	1	1	1	1	1	1	1	1	1	1	1	1	1	1	1	1	18.4	18.4	18.4	8.6918	76	76;92;96;98;109;124	0.0075137	By matching	By matching	By matching	By matching	By MS/MS	By matching	18.4	18.4	18.4	18.4	18.4	18.4	1993600
A0A087WUQ6;Q7L4Q3;P07203;Q6NSD4	A0A087WUQ6;Q7L4Q3;P07203;Q6NSD4	5;5;5;4	5;5;5;4	5;5;5;4	Glutathione peroxidase;Glutathione peroxidase 1	GPX1	>tr|A0A087WUQ6|A0A087WUQ6_HUMAN Glutathione peroxidase OS=Homo sapiens GN=GPX1 PE=1 SV=1;>tr|Q7L4Q3|Q7L4Q3_HUMAN Glutathione peroxidase OS=Homo sapiens GN=GPX1 PE=2 SV=1;>sp|P07203|GPX1_HUMAN Glutathione peroxidase 1 OS=Homo sapiens GN=GPX1 PE=1 SV=4;>tr|Q	4	5	5	5	5	5	5	5	5	5	5	5	5	5	5	5	5	5	5	5	5	5	36.6	36.6	36.6	21.938	202	202;203;203;145	0	By MS/MS	By MS/MS	By matching	By MS/MS	By MS/MS	By MS/MS	36.6	36.6	36.6	36.6	36.6	36.6	23418000
E7ETK0;A0A087WUS0;P62847	E7ETK0;A0A087WUS0;P62847	5;5;5	5;5;5	5;5;5	40S ribosomal protein S24	RPS24	>tr|E7ETK0|E7ETK0_HUMAN 40S ribosomal protein S24 OS=Homo sapiens GN=RPS24 PE=1 SV=1;>tr|A0A087WUS0|A0A087WUS0_HUMAN 40S ribosomal protein S24 OS=Homo sapiens GN=RPS24 PE=1 SV=1;>sp|P62847|RS24_HUMAN 40S ribosomal protein S24 OS=Homo sapiens GN=RPS24 PE=1	3	5	5	5	3	4	5	4	4	5	3	4	5	4	4	5	3	4	5	4	4	5	30.5	30.5	30.5	15.197	131	131;132;133	0	By MS/MS	By MS/MS	By MS/MS	By MS/MS	By MS/MS	By MS/MS	21.4	29.8	30.5	29.8	29.8	30.5	111230000
B8ZZQ6;V9HVW6;Q15202;Q8TBK9;Q86YS2;Q53S24;Q15204;Q15200;P06454;B8ZZA1;A0A087WUT1;Q7Z4R6;B8ZZW7;H7C2N1	B8ZZQ6;V9HVW6;Q15202;Q8TBK9;Q86YS2;Q53S24;Q15204;Q15200;P06454;B8ZZA1;A0A087WUT1;Q7Z4R6;B8ZZW7;H7C2N1	1;1;1;1;1;1;1;1;1;1;1;1;1;1	1;1;1;1;1;1;1;1;1;1;1;1;1;1	1;1;1;1;1;1;1;1;1;1;1;1;1;1	Prothymosin alpha;Prothymosin alpha, N-terminally processed;Thymosin alpha-1	PTMA;PTMAP7	>tr|B8ZZQ6|B8ZZQ6_HUMAN Prothymosin alpha OS=Homo sapiens GN=PTMA PE=1 SV=1;>tr|V9HVW6|V9HVW6_HUMAN Uncharacterized protein OS=Homo sapiens PE=4 SV=1;>tr|Q15202|Q15202_HUMAN Prothymosin alpha OS=Homo sapiens PE=4 SV=2;>tr|Q8TBK9|Q8TBK9_HUMAN Prothymosin, a	14	1	1	1	1	1	1	0	1	1	1	1	1	0	1	1	1	1	1	0	1	1	13.1	13.1	13.1	11.758	107	107;109;109;110;110;110;110;110;111;131;135;136;136;148	0	By MS/MS	By matching	By MS/MS	By matching	By matching	By MS/MS	13.1	13.1	13.1	0	13.1	13.1	4475900
Q8N5A0;O60841;A0A087WUT6;B3KM86;D3DVI5;A0JLR8;Q05CQ1	Q8N5A0;O60841;A0A087WUT6;B3KM86;D3DVI5	4;4;4;2;2;1;1	4;4;4;2;2;1;1	4;4;4;2;2;1;1	Eukaryotic translation initiation factor 5B	EIF5B	>tr|Q8N5A0|Q8N5A0_HUMAN Eukaryotic translation initiation factor 5B OS=Homo sapiens GN=EIF5B PE=1 SV=1;>sp|O60841|IF2P_HUMAN Eukaryotic translation initiation factor 5B OS=Homo sapiens GN=EIF5B PE=1 SV=4;>tr|A0A087WUT6|A0A087WUT6_HUMAN Eukaryotic translati	7	4	4	4	2	1	2	4	4	1	2	1	2	4	4	1	2	1	2	4	4	1	6.2	6.2	6.2	138.8	1220	1220;1220;1220;634;712;363;400	0	By matching	By matching	By matching	By MS/MS	By MS/MS	By matching	3	1.7	3.1	6.2	6.2	1.6	12336000
A0A087WUV8;A0A087X2B5;B4DY23;Q54A51;P35613;R4GN83;R4GMX5;I3L192;B4DNE1	A0A087WUV8;A0A087X2B5;B4DY23;Q54A51;P35613;R4GN83;R4GMX5;I3L192;B4DNE1	2;2;2;2;2;1;1;1;1	2;2;2;2;2;1;1;1;1	2;2;2;2;2;1;1;1;1	Basigin	hEMMPRIN;BSG	>tr|A0A087WUV8|A0A087WUV8_HUMAN Basigin OS=Homo sapiens GN=BSG PE=1 SV=1;>tr|A0A087X2B5|A0A087X2B5_HUMAN Basigin (Fragment) OS=Homo sapiens GN=BSG PE=1 SV=1;>tr|B4DY23|B4DY23_HUMAN cDNA FLJ61188, highly similar to Basigin OS=Homo sapiens PE=2 SV=1;>tr|Q54A	9	2	2	2	2	2	2	0	0	0	2	2	2	0	0	0	2	2	2	0	0	0	18	18	18	20.542	189	189;221;262;269;385;52;84;160;385	0	By MS/MS	By matching	By MS/MS	By matching	By matching	By matching	18	18	18	0	0	0	6133400
D3DWY2;D3DWY0;A0A087X0G7;A0A087WUW6;A0A087X1B1;Q9Y6K9;A0A087WV30;C9JH59;C9J2V2;C9JN51	D3DWY2;D3DWY0;A0A087X0G7;A0A087WUW6;A0A087X1B1;Q9Y6K9;A0A087WV30;C9JH59;C9J2V2;C9JN51	2;2;2;2;2;2;1;1;1;1	2;2;2;2;2;2;1;1;1;1	2;2;2;2;2;2;1;1;1;1	NF-kappa-B essential modulator	IKBKG	>tr|D3DWY2|D3DWY2_HUMAN Inhibitor of kappa light polypeptide gene enhancer in B-cells, kinase gamma, isoform CRA_a OS=Homo sapiens GN=IKBKG PE=4 SV=1;>tr|D3DWY0|D3DWY0_HUMAN Inhibitor of kappa light polypeptide gene enhancer in B-cells, kinase gamma, isofo	10	2	2	2	2	2	2	2	2	1	2	2	2	2	2	1	2	2	2	2	2	1	12	12	12	26.738	234	234;285;411;412;418;419;115;172;195;250	0	By MS/MS	By MS/MS	By matching	By matching	By matching	By matching	12	12	12	12	12	5.1	4418800
A0A0B4J222;Q9NXU5;A8K4C1;A0A087WUW9	A0A0B4J222;Q9NXU5;A8K4C1;A0A087WUW9	2;2;2;2	2;2;2;2	2;2;2;2	ADP-ribosylation factor-like protein 15	ARL15	>tr|A0A0B4J222|A0A0B4J222_HUMAN ADP-ribosylation factor-like protein 15 OS=Homo sapiens GN=ARL15 PE=1 SV=1;>sp|Q9NXU5|ARL15_HUMAN ADP-ribosylation factor-like protein 15 OS=Homo sapiens GN=ARL15 PE=1 SV=1;>tr|A8K4C1|A8K4C1_HUMAN cDNA FLJ77904, highly simil	4	2	2	2	2	2	1	1	2	1	2	2	1	1	2	1	2	2	1	1	2	1	19	19	19	17.444	158	158;204;204;204	0	By matching	By MS/MS	By matching	By MS/MS	By MS/MS	By MS/MS	19	19	7.6	7.6	19	7.6	8075400
P01857;Q6PYX1;A0A0A0MS08;A0A087X1C7;A0A0G2JNK4;A0A087X010;Q6GMX6;S6B291;Q6N096;A0A087WV47;V9HW68;Q6N089;A8K008;Q6MZV7;A0A087X079;Q6N095;Q6MZQ6;Q5EFE5;A0A087WYE1;A0A087WYC5;Q6N094;Q6N097;Q7Z351;A0A0A0MS07;S6AWD9;S6BGE5;S6C4Q7;S6BGE0;S6BAN1;S6BAM6;Q86TT2;P01860;A0A075B6N8;Q8NF17;A0A087WXL8;Q6N030;Q5EBM2;A0A087WVW2	P01857;Q6PYX1;A0A0A0MS08;A0A087X1C7;A0A0G2JNK4;A0A087X010;Q6GMX6;S6B291;Q6N096;A0A087WV47;V9HW68;Q6N089;A8K008;Q6MZV7;A0A087X079;Q6N095;Q6MZQ6;Q5EFE5;A0A087WYE1;A0A087WYC5;Q6N094;Q6N097;Q7Z351;A0A0A0MS07;S6AWD9;S6BGE5	3;3;3;3;3;3;3;3;3;3;3;3;3;3;3;3;3;3;3;3;3;3;3;2;2;2;1;1;1;1;1;1;1;1;1;1;1;1	3;3;3;3;3;3;3;3;3;3;3;3;3;3;3;3;3;3;3;3;3;3;3;2;2;2;1;1;1;1;1;1;1;1;1;1;1;1	3;3;3;3;3;3;3;3;3;3;3;3;3;3;3;3;3;3;3;3;3;3;3;2;2;2;1;1;1;1;1;1;1;1;1;1;1;1	Ig gamma-1 chain C region	IGHG1;IGH@;DKFZp686I15196;DKFZp686P15220;DKFZp686C11235;DKFZp686K03196;DKFZp686G11190;DKFZp686O01196;DKFZp686H20196;DKFZp686N02209	>sp|P01857|IGHG1_HUMAN Ig gamma-1 chain C region OS=Homo sapiens GN=IGHG1 PE=1 SV=1;>tr|Q6PYX1|Q6PYX1_HUMAN Hepatitis B virus receptor binding protein (Fragment) OS=Homo sapiens PE=1 SV=1;>tr|A0A0A0MS08|A0A0A0MS08_HUMAN Ig gamma-1 chain C region (Fragment)	38	3	3	3	2	1	0	0	1	3	2	1	0	0	1	3	2	1	0	0	1	3	12.4	12.4	12.4	36.105	330	330;348;399;462;464;464;465;466;466;466;470;472;472;473;473;475;475;475;475;475;480;481;482;295;311;316;300;300;318;319;354;377;377;509;517;518;519;521	0	By matching	By matching	By matching	By matching	By matching	By MS/MS	8.2	5.8	0	0	2.4	12.4	5392200
A0A087WVD1;Q96B70	A0A087WVD1;Q96B70	2;2	2;2	2;2	Leukocyte receptor cluster member 9	LENG9	>tr|A0A087WVD1|A0A087WVD1_HUMAN Leukocyte receptor cluster member 9 OS=Homo sapiens GN=LENG9 PE=1 SV=1;>sp|Q96B70|LENG9_HUMAN Leukocyte receptor cluster member 9 OS=Homo sapiens GN=LENG9 PE=2 SV=2	2	2	2	2	1	2	2	2	2	0	1	2	2	2	2	0	1	2	2	2	2	0	8.2	8.2	8.2	50.766	478	478;501	0	By matching	By matching	By matching	By MS/MS	By matching	By matching	4.8	8.2	8.2	8.2	8.2	0	2525200
Q9UID7;B4DI61;A0A087WVM3;Q6FI18;O00622;Q53FA4	Q9UID7;B4DI61;A0A087WVM3;Q6FI18;O00622;Q53FA4	4;4;4;4;4;3	4;4;4;4;4;3	4;4;4;4;4;3	Protein CYR61	CYR61	>tr|Q9UID7|Q9UID7_HUMAN CYR61 protein OS=Homo sapiens GN=CYR61 PE=2 SV=1;>tr|B4DI61|B4DI61_HUMAN cDNA FLJ58182, highly similar to Protein CYR61 OS=Homo sapiens PE=2 SV=1;>tr|A0A087WVM3|A0A087WVM3_HUMAN Protein CYR61 OS=Homo sapiens GN=CYR61 PE=1 SV=1;>tr|Q	6	4	4	4	3	4	4	4	3	1	3	4	4	4	3	1	3	4	4	4	3	1	21.3	21.3	21.3	37.246	334	334;357;379;381;381;381	0	By matching	By MS/MS	By matching	By MS/MS	By matching	By matching	12	21.3	21.3	21.3	12	3.9	11995000
A0A087WVM4;Q6UB35;B7ZM99;B2RD24;H0Y327;Q4VXM0;Q8WX68;Q4VXM1;Q4VXV2;Q5JYA8;Q5JYA3	A0A087WVM4;Q6UB35;B7ZM99;B2RD24	16;16;16;14;4;3;2;1;1;1;1	16;16;16;14;4;3;2;1;1;1;1	16;16;16;14;4;3;2;1;1;1;1	Monofunctional C1-tetrahydrofolate synthase, mitochondrial	MTHFD1L	>tr|A0A087WVM4|A0A087WVM4_HUMAN Monofunctional C1-tetrahydrofolate synthase, mitochondrial OS=Homo sapiens GN=MTHFD1L PE=1 SV=1;>sp|Q6UB35|C1TM_HUMAN Monofunctional C1-tetrahydrofolate synthase, mitochondrial OS=Homo sapiens GN=MTHFD1L PE=1 SV=1;>tr|B7ZM99	11	16	16	16	11	11	10	10	12	13	11	11	10	10	12	13	11	11	10	10	12	13	22.6	22.6	22.6	99.31	913	913;978;979;733;332;92;101;57;96;108;114	0	By MS/MS	By MS/MS	By MS/MS	By MS/MS	By MS/MS	By MS/MS	15.6	15.6	13.8	13.8	16	18.6	101200000
E9PRX2;E9PMD5;E9PI38;E9PQS6;Q96F54;E9PKV4;Q96CP1;A0A087WVP0;Q2TAM5;A0A087X0W8;Q04206;E9PJR1;E9PNV4;E9PKH5;B4E082;E9PJZ9;E9PM47;E9PNK5;E9PN69	E9PRX2;E9PMD5;E9PI38;E9PQS6;Q96F54;E9PKV4;Q96CP1;A0A087WVP0;Q2TAM5;A0A087X0W8;Q04206;E9PJR1;E9PNV4;E9PKH5;B4E082	3;3;3;3;3;3;3;3;3;3;3;2;2;2;2;1;1;1;1	3;3;3;3;3;3;3;3;3;3;3;2;2;2;2;1;1;1;1	3;3;3;3;3;3;3;3;3;3;3;2;2;2;2;1;1;1;1	Transcription factor p65	RELA	>tr|E9PRX2|E9PRX2_HUMAN Transcription factor p65 (Fragment) OS=Homo sapiens GN=RELA PE=1 SV=1;>tr|E9PMD5|E9PMD5_HUMAN Transcription factor p65 (Fragment) OS=Homo sapiens GN=RELA PE=1 SV=1;>tr|E9PI38|E9PI38_HUMAN Transcription factor p65 (Fragment) OS=Homo	19	3	3	3	2	2	3	2	3	3	2	2	3	2	3	3	2	2	3	2	3	3	35.8	35.8	35.8	10.723	95	95;161;185;208;220;237;246;246;377;448;551;89;153;418;425;29;64;85;134	0	By MS/MS	By matching	By MS/MS	By MS/MS	By MS/MS	By matching	21.1	26.3	35.8	21.1	35.8	35.8	7787100
Q00610;A0A087WVQ6;J3KS13;K7EJJ5;A0A087WX41;P53675;J3KSQ2;F5H5N6	Q00610;A0A087WVQ6;J3KS13	11;11;6;3;2;2;1;1	11;11;6;3;2;2;1;1	11;11;6;3;2;2;1;1	Clathrin heavy chain 1	CLTC	>sp|Q00610|CLH1_HUMAN Clathrin heavy chain 1 OS=Homo sapiens GN=CLTC PE=1 SV=5;>tr|A0A087WVQ6|A0A087WVQ6_HUMAN Clathrin heavy chain OS=Homo sapiens GN=CLTC PE=1 SV=1;>tr|J3KS13|J3KS13_HUMAN Clathrin heavy chain 1 OS=Homo sapiens GN=CLTC PE=1 SV=1	8	11	11	11	11	8	7	5	8	7	11	8	7	5	8	7	11	8	7	5	8	7	10.4	10.4	10.4	191.61	1675	1675;1679;612;222;1260;1640;122;169	0	By MS/MS	By MS/MS	By MS/MS	By MS/MS	By MS/MS	By MS/MS	10.4	7.2	6.3	5.1	7.2	6.4	43274000
A1A5C4;A0A087WVV2;Q9P2E9;A0A0A0MRV0;A7BI36;F8W7S5;A1A5C5;B3KSG1;A0A087WU26;H0YDJ4;H9KV85;Q5XUU0;E9PN67;C9J066;Q8N4C6	A1A5C4;A0A087WVV2;Q9P2E9;A0A0A0MRV0;A7BI36;F8W7S5;A1A5C5	9;9;9;9;9;8;7;2;2;1;1;1;1;1;1	9;9;9;9;9;8;7;2;2;1;1;1;1;1;1	9;9;9;9;9;8;7;2;2;1;1;1;1;1;1	Ribosome-binding protein 1	RRBP1	>tr|A1A5C4|A1A5C4_HUMAN RRBP1 protein OS=Homo sapiens GN=RRBP1 PE=2 SV=1;>tr|A0A087WVV2|A0A087WVV2_HUMAN Ribosome-binding protein 1 OS=Homo sapiens GN=RRBP1 PE=1 SV=1;>sp|Q9P2E9|RRBP1_HUMAN Ribosome-binding protein 1 OS=Homo sapiens GN=RRBP1 PE=1 SV=4;>tr|	15	9	9	9	9	8	9	9	9	7	9	8	9	9	9	7	9	8	9	9	9	7	13.6	13.6	13.6	102.82	934	934;934;1410;1410;1540;751;751;346;346;1537;1581;1989;1989;2046;2090	0	By MS/MS	By MS/MS	By MS/MS	By MS/MS	By MS/MS	By MS/MS	13.6	12.6	13.6	13.6	13.6	11.1	39592000
A0A087WZC4;A0A087WVW4;Q0II16;O43548;A0A087WVS3;A0A024R9T4;A0A024R9P4;B4DPS8	A0A087WZC4;A0A087WVW4;Q0II16;O43548;A0A087WVS3;A0A024R9T4;A0A024R9P4;B4DPS8	7;7;7;7;6;5;5;4	7;7;7;7;6;5;5;4	7;7;7;7;6;5;5;4	Protein-glutamine gamma-glutamyltransferase 5	TGM5	>tr|A0A087WZC4|A0A087WZC4_HUMAN Protein-glutamine gamma-glutamyltransferase 5 OS=Homo sapiens GN=TGM5 PE=1 SV=1;>tr|A0A087WVW4|A0A087WVW4_HUMAN Protein-glutamine gamma-glutamyltransferase 5 OS=Homo sapiens GN=TGM5 PE=1 SV=1;>tr|Q0II16|Q0II16_HUMAN Transglu	8	7	7	7	0	0	0	0	0	7	0	0	0	0	0	7	0	0	0	0	0	7	14.4	14.4	14.4	71.787	637	637;719;720;720;721;559;560;493	0	By matching	By matching	By matching	By matching	By matching	By MS/MS	0	0	0	0	0	14.4	33658000
A0A087WVZ4;H3BUE4;H3BUI9;H3BP04;H3BSJ9;H3BRG4;P22695	A0A087WVZ4;H3BUE4;H3BUI9;H3BP04;H3BSJ9;H3BRG4;P22695	1;1;1;1;1;1;1	1;1;1;1;1;1;1	1;1;1;1;1;1;1	Cytochrome b-c1 complex subunit 2, mitochondrial	UQCRC2	>tr|A0A087WVZ4|A0A087WVZ4_HUMAN Cytochrome b-c1 complex subunit 2, mitochondrial (Fragment) OS=Homo sapiens GN=UQCRC2 PE=1 SV=1;>tr|H3BUE4|H3BUE4_HUMAN Cytochrome b-c1 complex subunit 2, mitochondrial OS=Homo sapiens GN=UQCRC2 PE=1 SV=1;>tr|H3BUI9|H3BUI9_H	7	1	1	1	0	0	0	0	1	1	0	0	0	0	1	1	0	0	0	0	1	1	20	20	20	7.5394	70	70;116;132;176;336;412;453	0.0051282	By matching	By matching	By matching	By matching	By MS/MS	By matching	0	0	0	0	20	20	847150
Q86W17;Q53ZX9;Q53ZX8;Q53ZX7;Q45KI0;H0Y8D1;Q6PK75;A6XMV8;Q8NHM4;Q5NV56;Q3SY20;Q3SY19;P07478;P07477;CON__P07477;A0A0J9YYC8;A0A087WW55;A0A0J9YW57;Q7Z5F3;E7EQ64;A6XMV9;A0A0J9YXX4	Q86W17;Q53ZX9;Q53ZX8;Q53ZX7;Q45KI0;H0Y8D1;Q6PK75;A6XMV8;Q8NHM4;Q5NV56;Q3SY20;Q3SY19;P07478;P07477;CON__P07477;A0A0J9YYC8;A0A087WW55;A0A0J9YW57;Q7Z5F3;E7EQ64;A6XMV9;A0A0J9YXX4	1;1;1;1;1;1;1;1;1;1;1;1;1;1;1;1;1;1;1;1;1;1	1;1;1;1;1;1;1;1;1;1;1;1;1;1;1;1;1;1;1;1;1;1	1;1;1;1;1;1;1;1;1;1;1;1;1;1;1;1;1;1;1;1;1;1	Putative trypsin-6;Trypsin-2;Trypsin-1;Alpha-trypsin chain 1;Alpha-trypsin chain 2	PRSS1;PRSS2;TRY6;TRY8	>tr|Q86W17|Q86W17_HUMAN Protease serine 1 (Fragment) OS=Homo sapiens GN=PRSS1 PE=3 SV=1;>tr|Q53ZX9|Q53ZX9_HUMAN Protease serine 1 (Fragment) OS=Homo sapiens GN=PRSS1 PE=3 SV=1;>tr|Q53ZX8|Q53ZX8_HUMAN Protease serine 1 (Fragment) OS=Homo sapiens GN=PRSS1 PE	22	1	1	1	1	1	1	1	1	1	1	1	1	1	1	1	1	1	1	1	1	1	23.8	23.8	23.8	9.1995	84	84;84;84;84;84;142;187;246;247;247;247;247;247;247;247;247;247;249;261;261;261;261	0	By MS/MS	By MS/MS	By MS/MS	By MS/MS	By MS/MS	By MS/MS	23.8	23.8	23.8	23.8	23.8	23.8	483010000
A0A087WWC4	A0A087WWC4	1	1	1			>tr|A0A087WWC4|A0A087WWC4_HUMAN Nance-Horan syndrome protein OS=Homo sapiens GN=NHS PE=1 SV=1	1	1	1	1	0	0	1	0	0	0	0	0	1	0	0	0	0	0	1	0	0	0	1.2	1.2	1.2	160.54	1471	1471	0	By matching	By matching	By MS/MS	By matching	By matching	By matching	0	0	1.2	0	0	0	0
A0A087X140;A0A087WWG3;A0A0A6YYH9;Q5RIB0;H0Y5V3;C9J3G2;A0A0A0MRU4;Q9BRT8;Q8IUF1;Q5RIA9;Q5JTY5;Q4V339;Q9H2J8;Q5RIB5;Q5JTY2;B4DDF6;A0A087WTC0;Q6NVZ8;F8WEG4;A8K970;A0A0B4J2E3;A0A087WZQ3;F8WEU0;E7EUZ7;A0A087WYD2;B7Z8M0;A6NM15;F2Z2T4;B7Z4F3;A0A0B4J2F1	A0A087X140;A0A087WWG3;A0A0A6YYH9;Q5RIB0;H0Y5V3;C9J3G2;A0A0A0MRU4;Q9BRT8;Q8IUF1;Q5RIA9;Q5JTY5;Q4V339;Q9H2J8;Q5RIB5;Q5JTY2;B4DDF6;A0A087WTC0;Q6NVZ8;F8WEG4;A8K970;A0A0B4J2E3;A0A087WZQ3;F8WEU0;E7EUZ7;A0A087WYD2;B7Z8M0;A6NM15;F2Z2T4;B7Z4F3;A0A0B4J2F1	2;2;2;2;2;2;2;2;2;2;2;2;1;1;1;1;1;1;1;1;1;1;1;1;1;1;1;1;1;1	2;2;2;2;2;2;2;2;2;2;2;2;1;1;1;1;1;1;1;1;1;1;1;1;1;1;1;1;1;1	2;2;2;2;2;2;2;2;2;2;2;2;1;1;1;1;1;1;1;1;1;1;1;1;1;1;1;1;1;1	COBW domain-containing protein 1;COBW domain-containing protein 2;COBW domain-containing protein 5;COBW domain-containing protein 3;COBW domain-containing protein 6;Putative COBW domain-containing protein 7	CBWD5;CBWD7;CBWD2;CBWD1;CBWD3;CBWD6	>tr|A0A087X140|A0A087X140_HUMAN COBW domain-containing protein 1 OS=Homo sapiens GN=CBWD1 PE=1 SV=1;>tr|A0A087WWG3|A0A087WWG3_HUMAN COBW domain-containing protein 3 OS=Homo sapiens GN=CBWD3 PE=4 SV=1;>tr|A0A0A6YYH9|A0A0A6YYH9_HUMAN COBW domain-containing p	30	2	2	2	1	2	1	1	1	1	1	2	1	1	1	1	1	2	1	1	1	1	7.8	7.8	7.8	38.769	347	347;347;375;376;376;376;376;395;395;395;395;395;105;113;160;160;160;180;180;180;180;180;182;182;182;213;247;250;279;359	0	By matching	By MS/MS	By matching	By MS/MS	By MS/MS	By matching	4	7.8	4	4	4	4	2076900
Q9H4H8;A0A087WXK8	Q9H4H8;A0A087WXK8	2;2	2;2	2;2	Protein FAM83D	FAM83D	>sp|Q9H4H8|FA83D_HUMAN Protein FAM83D OS=Homo sapiens GN=FAM83D PE=1 SV=3;>tr|A0A087WXK8|A0A087WXK8_HUMAN Chromosome 20 open reading frame 129 OS=Homo sapiens GN=FAM83D PE=1 SV=1	2	2	2	2	2	2	2	2	1	2	2	2	2	2	1	2	2	2	2	2	1	2	3.6	3.6	3.6	64.424	585	585;615	0	By MS/MS	By MS/MS	By MS/MS	By MS/MS	By matching	By MS/MS	3.6	3.6	3.6	3.6	1.5	3.6	4805300
Q5SZ82;A0A087WXU0;Q9NWS8	Q5SZ82;A0A087WXU0;Q9NWS8	1;1;1	1;1;1	1;1;1	Required for meiotic nuclear division protein 1 homolog	RMND1	>tr|Q5SZ82|Q5SZ82_HUMAN Required for meiotic nuclear division protein 1 homolog (Fragment) OS=Homo sapiens GN=RMND1 PE=1 SV=1;>tr|A0A087WXU0|A0A087WXU0_HUMAN Required for meiotic nuclear division protein 1 homolog OS=Homo sapiens GN=RMND1 PE=1 SV=1;>sp|Q9N	3	1	1	1	1	1	1	0	0	0	1	1	1	0	0	0	1	1	1	0	0	0	7.1	7.1	7.1	24.064	211	211;279;449	0	By matching	By matching	By MS/MS	By matching	By matching	By matching	7.1	7.1	7.1	0	0	0	1747400
Q7Z4W0;A0A087WXU8;Q7Z4X3;B4DGI6;F5GYL3;B4E300;Q59FS7;B4DM03;B4DKV2;G3V529;Q9GZR7	Q7Z4W0;A0A087WXU8;Q7Z4X3;B4DGI6;F5GYL3;B4E300;Q59FS7;B4DM03;B4DKV2;G3V529;Q9GZR7	1;1;1;1;1;1;1;1;1;1;1	1;1;1;1;1;1;1;1;1;1;1	1;1;1;1;1;1;1;1;1;1;1	ATP-dependent RNA helicase DDX24	DDX24	>tr|Q7Z4W0|Q7Z4W0_HUMAN ATP-dependent RNA helicase OS=Homo sapiens PE=2 SV=1;>tr|A0A087WXU8|A0A087WXU8_HUMAN ATP-dependent RNA helicase DDX24 OS=Homo sapiens GN=DDX24 PE=1 SV=1;>tr|Q7Z4X3|Q7Z4X3_HUMAN ATP-dependent RNA helicase OS=Homo sapiens PE=2 SV=1;>t	11	1	1	1	1	1	1	1	1	1	1	1	1	1	1	1	1	1	1	1	1	1	3.1	3.1	3.1	52.69	454	454;485;486;487;609;609;676;763;766;816;859	0.0044215	By MS/MS	By matching	By matching	By matching	By MS/MS	By matching	3.1	3.1	3.1	3.1	3.1	3.1	2475200
A0A087WXV2;O14917	A0A087WXV2;O14917	2;2	2;2	2;2	Protocadherin-17	PCDH17	>tr|A0A087WXV2|A0A087WXV2_HUMAN Protocadherin-17 (Fragment) OS=Homo sapiens GN=PCDH17 PE=1 SV=1;>sp|O14917|PCD17_HUMAN Protocadherin-17 OS=Homo sapiens GN=PCDH17 PE=2 SV=2	2	2	2	2	1	1	1	1	2	1	1	1	1	1	2	1	1	1	1	1	2	1	5.1	5.1	5.1	60.163	546	546;1159	0	By matching	By MS/MS	By matching	By matching	By MS/MS	By matching	3.3	3.3	3.3	3.3	5.1	3.3	2108500
A0A087WXZ8;Q8N9Q2	A0A087WXZ8;Q8N9Q2	2;2	2;2	2;2	Protein SREK1IP1	SREK1IP1	>tr|A0A087WXZ8|A0A087WXZ8_HUMAN Protein SREK1IP1 OS=Homo sapiens GN=SREK1IP1 PE=1 SV=1;>sp|Q8N9Q2|SR1IP_HUMAN Protein SREK1IP1 OS=Homo sapiens GN=SREK1IP1 PE=1 SV=1	2	2	2	2	2	2	1	1	1	0	2	2	1	1	1	0	2	2	1	1	1	0	23.5	23.5	23.5	11.405	98	98;155	0	By MS/MS	By MS/MS	By MS/MS	By MS/MS	By MS/MS	By matching	23.5	23.5	12.2	12.2	12.2	0	11043000
A0A087WYR0;P09132	A0A087WYR0;P09132	2;2	2;2	2;2	Signal recognition particle 19 kDa protein	SRP19	>tr|A0A087WYR0|A0A087WYR0_HUMAN Signal recognition particle 19 kDa protein OS=Homo sapiens GN=SRP19 PE=1 SV=1;>sp|P09132|SRP19_HUMAN Signal recognition particle 19 kDa protein OS=Homo sapiens GN=SRP19 PE=1 SV=3	2	2	2	2	1	1	2	1	2	1	1	1	2	1	2	1	1	1	2	1	2	1	13.3	13.3	13.3	13.654	120	120;144	0	By MS/MS	By MS/MS	By MS/MS	By matching	By MS/MS	By MS/MS	12.5	12.5	13.3	12.5	13.3	12.5	2220300
K7EKR9;Q8IY67;A0A087WZ13;E9PAU2	K7EKR9;Q8IY67;A0A087WZ13;E9PAU2	1;1;1;1	1;1;1;1	1;1;1;1	Ribonucleoprotein PTB-binding 1	RAVER1	>tr|K7EKR9|K7EKR9_HUMAN Ribonucleoprotein PTB-binding 1 (Fragment) OS=Homo sapiens GN=RAVER1 PE=1 SV=1;>sp|Q8IY67|RAVR1_HUMAN Ribonucleoprotein PTB-binding 1 OS=Homo sapiens GN=RAVER1 PE=1 SV=1;>tr|A0A087WZ13|A0A087WZ13_HUMAN Ribonucleoprotein PTB-binding	4	1	1	1	1	1	1	1	1	0	1	1	1	1	1	0	1	1	1	1	1	0	13.5	13.5	13.5	10.831	96	96;606;739;756	0.0081633	By matching	By MS/MS	By matching	By matching	By matching	By matching	13.5	13.5	13.5	13.5	13.5	0	1764000
B4DJG5;A0A087WZ32;Q9HB19;A8K727;A0A087X038;E5RHB5;E5RGP3	B4DJG5;A0A087WZ32;Q9HB19;A8K727;A0A087X038;E5RHB5	4;4;4;4;3;2;1	4;4;4;4;3;2;1	4;4;4;4;3;2;1	Pleckstrin homology domain-containing family A member 2	PLEKHA2	>tr|B4DJG5|B4DJG5_HUMAN cDNA FLJ51480, highly similar to Pleckstrin homology domain-containing familyA member 2 OS=Homo sapiens PE=2 SV=1;>tr|A0A087WZ32|A0A087WZ32_HUMAN Pleckstrin homology domain-containing family A member 2 OS=Homo sapiens GN=PLEKHA2 PE=	7	4	4	4	3	3	4	4	3	3	3	3	4	4	3	3	3	3	4	4	3	3	17.6	17.6	17.6	41.038	375	375;375;425;425;376;249;115	0	By MS/MS	By MS/MS	By MS/MS	By MS/MS	By MS/MS	By MS/MS	14.7	14.7	17.6	17.6	14.7	14.7	29735000
A0A087WZ96;Q5T7P2;Q5T752;Q5TCM9;Q5T754;Q5T753;Q5T751	A0A087WZ96;Q5T7P2;Q5T752;Q5TCM9;Q5T754;Q5T753;Q5T751	1;1;1;1;1;1;1	1;1;1;1;1;1;1	1;1;1;1;1;1;1	Late cornified envelope protein 1A;Late cornified envelope protein 1D;Late cornified envelope protein 5A;Late cornified envelope protein 1F;Late cornified envelope protein 1E;Late cornified envelope protein 1C	LCE1A;LCE1D;LCE5A;LCE1F;LCE1E;LCE1C	>tr|A0A087WZ96|A0A087WZ96_HUMAN Late cornified envelope protein 3C OS=Homo sapiens GN=LCE3C PE=4 SV=1;>sp|Q5T7P2|LCE1A_HUMAN Late cornified envelope protein 1A OS=Homo sapiens GN=LCE1A PE=2 SV=1;>sp|Q5T752|LCE1D_HUMAN Late cornified envelope protein 1D OS=	7	1	1	1	1	0	0	0	0	1	1	0	0	0	0	1	1	0	0	0	0	1	15.7	15.7	15.7	9.2302	89	89;110;114;118;118;118;118	0.0081688	By matching	By matching	By matching	By matching	By matching	By MS/MS	15.7	0	0	0	0	15.7	1452000
A0A087WZG0;Q3SY00	A0A087WZG0;Q3SY00	1;1	1;1	1;1	Testis-specific protein 10-interacting protein	TSGA10IP	>tr|A0A087WZG0|A0A087WZG0_HUMAN Testis-specific protein 10-interacting protein OS=Homo sapiens GN=TSGA10IP PE=4 SV=1;>sp|Q3SY00|T10IP_HUMAN Testis-specific protein 10-interacting protein OS=Homo sapiens GN=TSGA10IP PE=1 SV=2	2	1	1	1	1	1	1	1	1	0	1	1	1	1	1	0	1	1	1	1	1	0	14	14	14	11.132	114	114;556	1	By MS/MS	By MS/MS	By MS/MS	By MS/MS	By MS/MS	By matching	14	14	14	14	14	0	14356000
A0A087WZH7;P29966;Q6NVI1;Q05C82	A0A087WZH7;P29966;Q6NVI1	4;4;3;1	4;4;3;1	4;4;3;1	Myristoylated alanine-rich C-kinase substrate	MARCKS	>tr|A0A087WZH7|A0A087WZH7_HUMAN Myristoylated alanine-rich C-kinase substrate OS=Homo sapiens GN=MARCKS PE=1 SV=1;>sp|P29966|MARCS_HUMAN Myristoylated alanine-rich C-kinase substrate OS=Homo sapiens GN=MARCKS PE=1 SV=4;>tr|Q6NVI1|Q6NVI1_HUMAN MARCKS protei	4	4	4	4	2	3	4	2	1	1	2	3	4	2	1	1	2	3	4	2	1	1	24.5	24.5	24.5	31.595	330	330;332;157;47	0	By matching	By MS/MS	By MS/MS	By MS/MS	By matching	By MS/MS	7.9	17.6	24.5	7.9	4.5	4.5	12773000
O43837;A0A087WZN1;A0A087X2E5;A0A0D9SG66;Q9UIC5	O43837;A0A087WZN1;A0A087X2E5	4;4;3;1;1	4;4;3;1;1	4;4;3;1;1	Isocitrate dehydrogenase [NAD] subunit beta, mitochondrial	IDH3B	>sp|O43837|IDH3B_HUMAN Isocitrate dehydrogenase [NAD] subunit beta, mitochondrial OS=Homo sapiens GN=IDH3B PE=1 SV=2;>tr|A0A087WZN1|A0A087WZN1_HUMAN Isocitrate dehydrogenase [NAD] subunit, mitochondrial OS=Homo sapiens GN=IDH3B PE=1 SV=1;>tr|A0A087X2E5|A0A	5	4	4	4	4	4	4	4	4	2	4	4	4	4	4	2	4	4	4	4	4	2	14.5	14.5	14.5	42.183	385	385;387;376;145;156	0	By MS/MS	By MS/MS	By MS/MS	By MS/MS	By MS/MS	By MS/MS	14.5	14.5	14.5	14.5	14.5	7.5	31831000
D6R9P3;D6RD18;B4DMY3;D6RBZ0;A0A087WZV1;Q99729;Q53F64	D6R9P3;D6RD18;B4DMY3;D6RBZ0;A0A087WZV1;Q99729;Q53F64	2;2;2;2;2;2;2	2;2;2;2;2;2;2	2;2;2;2;2;2;2	Heterogeneous nuclear ribonucleoprotein A/B	HNRNPAB	>tr|D6R9P3|D6R9P3_HUMAN Heterogeneous nuclear ribonucleoprotein A/B OS=Homo sapiens GN=HNRNPAB PE=1 SV=1;>tr|D6RD18|D6RD18_HUMAN Heterogeneous nuclear ribonucleoprotein A/B OS=Homo sapiens GN=HNRNPAB PE=1 SV=1;>tr|B4DMY3|B4DMY3_HUMAN cDNA FLJ60713, highly	7	2	2	2	2	1	2	0	2	1	2	1	2	0	2	1	2	1	2	0	2	1	10	10	10	30.302	280	280;283;323;327;330;332;332	0	By MS/MS	By MS/MS	By MS/MS	By matching	By matching	By MS/MS	10	4.6	10	0	10	5.4	6230100
Q7Z3K9;A0A087WZZ5;Q13435;E9PPJ0;E9PJT3;E9PJ04;H0YCG1;H0YEX5;E9PIL8	Q7Z3K9;A0A087WZZ5;Q13435;E9PPJ0;E9PJT3;E9PJ04;H0YCG1	6;6;6;5;3;3;3;2;1	6;6;6;5;3;3;3;2;1	6;6;6;5;3;3;3;2;1	Splicing factor 3B subunit 2	DKFZp781L0540;SF3B2	>tr|Q7Z3K9|Q7Z3K9_HUMAN Putative uncharacterized protein DKFZp781L0540 (Fragment) OS=Homo sapiens GN=DKFZp781L0540 PE=1 SV=1;>tr|A0A087WZZ5|A0A087WZZ5_HUMAN Splicing factor 3B subunit 2 OS=Homo sapiens GN=SF3B2 PE=1 SV=1;>sp|Q13435|SF3B2_HUMAN Splicing fac	9	6	6	6	5	5	3	6	5	1	5	5	3	6	5	1	5	5	3	6	5	1	11.3	11.3	11.3	90.022	799	799;871;895;878;273;353;387;315;80	0	By MS/MS	By MS/MS	By MS/MS	By MS/MS	By MS/MS	By MS/MS	10.1	10.1	7	11.3	8.6	1.9	27488000
E9PLA9;B4DSF8;G3V153;B3KXU8;A0A087X082;Q14444	E9PLA9;B4DSF8;G3V153;B3KXU8;A0A087X082;Q14444	1;1;1;1;1;1	1;1;1;1;1;1	1;1;1;1;1;1	Caprin-1	CAPRIN1	>tr|E9PLA9|E9PLA9_HUMAN Caprin-1 (Fragment) OS=Homo sapiens GN=CAPRIN1 PE=1 SV=1;>tr|B4DSF8|B4DSF8_HUMAN cDNA FLJ57278 OS=Homo sapiens PE=2 SV=1;>tr|G3V153|G3V153_HUMAN Caprin-1 OS=Homo sapiens GN=CAPRIN1 PE=1 SV=1;>tr|B3KXU8|B3KXU8_HUMAN cDNA FLJ46087 fis	6	1	1	1	1	0	0	1	1	1	1	0	0	1	1	1	1	0	0	1	1	1	5.9	5.9	5.9	20.236	186	186;372;628;628;649;709	0.0075394	By matching	By matching	By matching	By MS/MS	By matching	By matching	5.9	0	0	5.9	5.9	5.9	5397700
M0R061;Q7Z4Z1;A0A087X0I4;Q53HJ6;O14579;M0QXB4	M0R061;Q7Z4Z1;A0A087X0I4;Q53HJ6;O14579;M0QXB4	1;1;1;1;1;1	1;1;1;1;1;1	1;1;1;1;1;1	Coatomer subunit epsilon	COPE	>tr|M0R061|M0R061_HUMAN Coatomer subunit epsilon OS=Homo sapiens GN=COPE PE=1 SV=1;>tr|Q7Z4Z1|Q7Z4Z1_HUMAN Epsilon-COP OS=Homo sapiens PE=2 SV=1;>tr|A0A087X0I4|A0A087X0I4_HUMAN Coatomer subunit epsilon OS=Homo sapiens GN=COPE PE=1 SV=1;>tr|Q53HJ6|Q53HJ6_HU	6	1	1	1	1	1	1	1	1	0	1	1	1	1	1	0	1	1	1	1	1	0	13.7	13.7	13.7	16.453	146	146;307;307;308;308;331	0.0064748	By MS/MS	By matching	By MS/MS	By matching	By MS/MS	By matching	13.7	13.7	13.7	13.7	13.7	0	1814300
P52272;A0A087X0X3;Q7KYM9;Q59ES8;Q6P2D7;M0R019;B4DEG4;M0QY96;M0R2I7;M0QYQ7;M0R2T0;M0QZM1;M0R0Y6;M0R0N3;Q8TCM5;M0QYL3	P52272;A0A087X0X3;Q7KYM9;Q59ES8;Q6P2D7;M0R019;B4DEG4	14;14;11;11;7;7;7;4;4;4;4;4;3;3;1;1	14;14;11;11;7;7;7;4;4;4;4;4;3;3;1;1	14;14;11;11;7;7;7;4;4;4;4;4;3;3;1;1	Heterogeneous nuclear ribonucleoprotein M	HNRNPM;ORF;HNRPM	>sp|P52272|HNRPM_HUMAN Heterogeneous nuclear ribonucleoprotein M OS=Homo sapiens GN=HNRNPM PE=1 SV=3;>tr|A0A087X0X3|A0A087X0X3_HUMAN Heterogeneous nuclear ribonucleoprotein M OS=Homo sapiens GN=HNRNPM PE=1 SV=1;>tr|Q7KYM9|Q7KYM9_HUMAN ORF protein OS=Homo s	16	14	14	14	12	12	10	12	8	9	12	12	10	12	8	9	12	12	10	12	8	9	24.4	24.4	24.4	77.515	730	730;730;570;615;285;352;366;116;214;219;357;383;99;275;50;99	0	By MS/MS	By MS/MS	By MS/MS	By MS/MS	By MS/MS	By MS/MS	22.2	22.2	19.2	20.3	14.7	17	168790000
A0A087X1A9;O75396	A0A087X1A9;O75396	1;1	1;1	1;1	Vesicle-trafficking protein SEC22b	SEC22B	>tr|A0A087X1A9|A0A087X1A9_HUMAN Vesicle-trafficking protein SEC22b (Fragment) OS=Homo sapiens GN=SEC22B PE=1 SV=1;>sp|O75396|SC22B_HUMAN Vesicle-trafficking protein SEC22b OS=Homo sapiens GN=SEC22B PE=1 SV=4	2	1	1	1	1	1	1	0	0	1	1	1	1	0	0	1	1	1	1	0	0	1	17.7	17.7	17.7	8.7819	79	79;215	0.0075862	By MS/MS	By matching	By MS/MS	By matching	By matching	By matching	17.7	17.7	17.7	0	0	17.7	1851300
Q5VXH5;Q5VWM4;B7ZMI5;A0A087X1I7;O95522	Q5VXH5;Q5VWM4;B7ZMI5;A0A087X1I7;O95522	1;1;1;1;1	1;1;1;1;1	1;1;1;1;1	PRAME family member 7;PRAME family member 8;PRAME family member 12	PRAMEF7;PRAMEF8;PRAMEF12	>sp|Q5VXH5|PRAM7_HUMAN PRAME family member 7 OS=Homo sapiens GN=PRAMEF7 PE=2 SV=1;>sp|Q5VWM4|PRAM8_HUMAN PRAME family member 8 OS=Homo sapiens GN=PRAMEF8 PE=3 SV=2;>tr|B7ZMI5|B7ZMI5_HUMAN PRAME family member 8 OS=Homo sapiens GN=PRAMEF8 PE=2 SV=1;>tr|A0A08	5	1	1	1	1	1	1	1	1	1	1	1	1	1	1	1	1	1	1	1	1	1	1.9	1.9	1.9	53.652	474	474;474;474;474;483	0.0093834	By matching	By matching	By matching	By matching	By matching	By MS/MS	1.9	1.9	1.9	1.9	1.9	1.9	27916000
D6RF16;D6RAQ7;D6RE78;D6RAW3;Q86U72;A0A087X1U9;Q6P490;B4DS37;O14976	D6RF16;D6RAQ7;D6RE78;D6RAW3;Q86U72;A0A087X1U9;Q6P490;B4DS37;O14976	1;1;1;1;1;1;1;1;1	1;1;1;1;1;1;1;1;1	1;1;1;1;1;1;1;1;1	Cyclin-G-associated kinase	GAK	>tr|D6RF16|D6RF16_HUMAN Cyclin-G-associated kinase OS=Homo sapiens GN=GAK PE=1 SV=1;>tr|D6RAQ7|D6RAQ7_HUMAN Cyclin-G-associated kinase OS=Homo sapiens GN=GAK PE=1 SV=1;>tr|D6RE78|D6RE78_HUMAN Cyclin G associated kinase, isoform CRA_c OS=Homo sapiens GN=GAK	9	1	1	1	0	0	0	0	1	1	0	0	0	0	1	1	0	0	0	0	1	1	32.7	32.7	32.7	5.1307	49	49;75;118;138;416;416;587;1213;1311	0.0058097	By matching	By matching	By matching	By matching	By MS/MS	By MS/MS	0	0	0	0	32.7	32.7	1673500
Q9UL46;Q86SZ7;Q6FHK9;Q2TNB3;A0A087X1Z3;H0YM70	Q9UL46;Q86SZ7;Q6FHK9;Q2TNB3;A0A087X1Z3;H0YM70	3;3;3;3;3;2	3;3;3;3;3;2	3;3;3;3;3;2	Proteasome activator complex subunit 2	PSME2	>sp|Q9UL46|PSME2_HUMAN Proteasome activator complex subunit 2 OS=Homo sapiens GN=PSME2 PE=1 SV=4;>tr|Q86SZ7|Q86SZ7_HUMAN Full-length cDNA clone CS0DJ015YJ12 of T cells (Jurkat cell line) of Homo sapiens (human) OS=Homo sapiens GN=PSME2 PE=2 SV=1;>tr|Q6FHK9	6	3	3	3	3	3	3	2	3	2	3	3	3	2	3	2	3	3	3	2	3	2	13.8	13.8	13.8	27.401	239	239;239;239;239;254;228	0	By MS/MS	By MS/MS	By MS/MS	By MS/MS	By MS/MS	By matching	13.8	13.8	13.8	8.8	13.8	8.4	47417000
A0A087X208;O00468;H0Y5U1;B3KMM7;Q5XG79;Q15952	A0A087X208;O00468	7;7;2;2;2;1	7;7;2;2;2;1	7;7;2;2;2;1	Agrin;Agrin N-terminal 110 kDa subunit;Agrin C-terminal 110 kDa subunit;Agrin C-terminal 90 kDa fragment;Agrin C-terminal 22 kDa fragment	AGRN	>tr|A0A087X208|A0A087X208_HUMAN Agrin OS=Homo sapiens GN=AGRN PE=1 SV=1;>sp|O00468|AGRIN_HUMAN Agrin OS=Homo sapiens GN=AGRN PE=1 SV=5	6	7	7	7	6	6	6	2	5	1	6	6	6	2	5	1	6	6	6	2	5	1	6.8	6.8	6.8	202.29	1930	1930;2067;271;413;719;62	0	By MS/MS	By MS/MS	By MS/MS	By MS/MS	By MS/MS	By matching	5.4	5.8	5.8	1.7	4.5	0.7	14727000
Q6AZD6;Q9H9M3;E9PBK6;B4DLP3;Q8NDH0;E9PDU5;B4E256;Q9NNW5;A0A087X295;Q6PKC6;B3KRR8	Q6AZD6;Q9H9M3;E9PBK6;B4DLP3;Q8NDH0;E9PDU5;B4E256;Q9NNW5;A0A087X295;Q6PKC6;B3KRR8	2;2;2;2;2;2;2;2;2;1;1	2;2;2;2;2;2;2;2;2;1;1	2;2;2;2;2;2;2;2;2;1;1	WD repeat-containing protein 6	WDR6;DKFZp434F1720	>tr|Q6AZD6|Q6AZD6_HUMAN WDR6 protein (Fragment) OS=Homo sapiens GN=WDR6 PE=2 SV=1;>tr|Q9H9M3|Q9H9M3_HUMAN cDNA FLJ12657 fis, clone NT2RM4002140 OS=Homo sapiens PE=2 SV=1;>tr|E9PBK6|E9PBK6_HUMAN WD repeat-containing protein 6 OS=Homo sapiens GN=WDR6 PE=1 SV	11	2	2	2	2	1	2	1	1	0	2	1	2	1	1	0	2	1	2	1	1	0	8.7	8.7	8.7	52.716	484	484;509;569;569;859;1070;1070;1121;1151;289;340	0	By matching	By MS/MS	By MS/MS	By matching	By matching	By matching	8.7	2.5	8.7	6.2	2.5	0	2150700
A0A087X2D0;P84103;B2R6F3	A0A087X2D0;P84103;B2R6F3	5;5;5	5;5;5	4;4;4	Serine/arginine-rich splicing factor 3	SRSF3;SFRS3	>tr|A0A087X2D0|A0A087X2D0_HUMAN Serine/arginine-rich-splicing factor 3 OS=Homo sapiens GN=SRSF3 PE=1 SV=1;>sp|P84103|SRSF3_HUMAN Serine/arginine-rich splicing factor 3 OS=Homo sapiens GN=SRSF3 PE=1 SV=1;>tr|B2R6F3|B2R6F3_HUMAN Splicing factor arginine/seri	3	5	5	4	5	5	3	3	5	4	5	5	3	3	5	4	4	4	2	2	4	3	57.9	57.9	57.9	10.32	95	95;164;164	0	By MS/MS	By MS/MS	By matching	By MS/MS	By MS/MS	By MS/MS	57.9	57.9	41.1	32.6	57.9	49.5	71053000
F1T0B3;A0A087X2G1;Q92499;A3RJH1;B4DP70	F1T0B3;A0A087X2G1;Q92499;A3RJH1;B4DP70	4;4;4;4;3	4;4;4;4;3	4;4;4;4;3	ATP-dependent RNA helicase DDX1	DDX1	>tr|F1T0B3|F1T0B3_HUMAN ATP-dependent RNA helicase DDX1 OS=Homo sapiens GN=DDX1 PE=1 SV=1;>tr|A0A087X2G1|A0A087X2G1_HUMAN ATP-dependent RNA helicase DDX1 OS=Homo sapiens GN=DDX1 PE=1 SV=1;>sp|Q92499|DDX1_HUMAN ATP-dependent RNA helicase DDX1 OS=Homo sapien	5	4	4	4	3	4	3	4	3	3	3	4	3	4	3	3	3	4	3	4	3	3	10	10	10	73.915	659	659;659;740;740;529	0	By MS/MS	By matching	By MS/MS	By MS/MS	By matching	By MS/MS	8	10	8	10	7.3	8	10855000
Q9ULT8;A0A087X2H1;Q2KQ74;H0YJP0;B3KWT6;H0YJD4;A0A087WVU6;G3V4V5	Q9ULT8;A0A087X2H1;Q2KQ74;H0YJP0;B3KWT6;H0YJD4	4;4;3;3;2;2;1;1	4;4;3;3;2;2;1;1	4;4;3;3;2;2;1;1	E3 ubiquitin-protein ligase HECTD1	HECTD1	>sp|Q9ULT8|HECD1_HUMAN E3 ubiquitin-protein ligase HECTD1 OS=Homo sapiens GN=HECTD1 PE=1 SV=3;>tr|A0A087X2H1|A0A087X2H1_HUMAN E3 ubiquitin-protein ligase HECTD1 OS=Homo sapiens GN=HECTD1 PE=1 SV=1;>tr|Q2KQ74|Q2KQ74_HUMAN HECTD1 (Fragment) OS=Homo sapiens P	8	4	4	4	3	3	2	2	2	2	3	3	2	2	2	2	3	3	2	2	2	2	2.3	2.3	2.3	289.38	2610	2610;2614;1224;1465;736;976;212;926	0	By MS/MS	By MS/MS	By MS/MS	By MS/MS	By MS/MS	By matching	1.9	1.5	0.9	0.9	1.4	1	6925800
V9HW24;P62333;A0A087X2I1;H0YJC0;H0YJS8;H0YJX2;H0YJE9;H0YJT1;B4DR91	V9HW24;P62333;A0A087X2I1;H0YJC0	6;6;6;4;2;1;1;1;1	6;6;6;4;2;1;1;1;1	6;6;6;4;2;1;1;1;1	26S protease regulatory subunit 10B	PSMC6	>tr|V9HW24|V9HW24_HUMAN Epididymis secretory protein Li 73 OS=Homo sapiens GN=HEL-S-73 PE=2 SV=1;>sp|P62333|PRS10_HUMAN 26S protease regulatory subunit 10B OS=Homo sapiens GN=PSMC6 PE=1 SV=1;>tr|A0A087X2I1|A0A087X2I1_HUMAN 26S protease regulatory subunit 1	9	6	6	6	5	5	6	4	5	5	5	5	6	4	5	5	5	5	6	4	5	5	20.3	20.3	20.3	44.16	389	389;389;403;262;194;67;70;97;186	0	By MS/MS	By MS/MS	By MS/MS	By MS/MS	By MS/MS	By MS/MS	17	17	20.3	13.6	17	17	21913000
Q14525;CON__Q14525;A0A087X2I6;CON__O76011;Q15323;CON__Q9UE12;CON__Q15323;O76011;CON__Q8IUT8;O76009;CON__Q6NTB9;CON__O76009;CON__Q92764;C4AM86;Q14532;CON__Q14532;Q92764;CON__Q497I4;A0A024R1T2;Q16275;CON__Q9D646	Q14525;CON__Q14525;A0A087X2I6;CON__O76011;Q15323;CON__Q9UE12;CON__Q15323;O76011;CON__Q8IUT8;O76009;CON__Q6NTB9;CON__O76009;CON__Q92764;C4AM86;Q14532;CON__Q14532;Q92764;CON__Q497I4;A0A024R1T2	4;4;4;3;3;3;3;3;3;2;2;2;2;2;2;2;2;2;2;1;1	3;3;3;3;2;2;2;3;3;2;2;2;1;1;1;1;1;1;1;1;1	3;3;3;3;2;2;2;3;3;2;2;2;1;1;1;1;1;1;1;1;1	Keratin, type I cuticular Ha3-II;Keratin, type I cuticular Ha1;Keratin, type I cuticular Ha4;Keratin, type I cuticular Ha3-I;Keratin, type I cuticular Ha2;Keratin, type I cuticular Ha5	KRT33B;KRT31;KRT34;KRT33A;KRT35;KRT32	>sp|Q14525|KT33B_HUMAN Keratin, type I cuticular Ha3-II OS=Homo sapiens GN=KRT33B PE=1 SV=3;>Q14525 SWISS-PROT:Q14525 Keratin, type I cuticular HA3-II (Hair keratin, type I HA3-II);>tr|A0A087X2I6|A0A087X2I6_HUMAN Keratin, type I cuticular Ha3-II OS=Homo sa	21	4	3	3	2	4	1	1	1	2	1	3	0	0	0	1	1	3	0	0	0	1	10.6	8.9	8.9	46.213	404	404;404;404;394;416;416;416;436;436;404;404;404;425;425;448;448;455;455;455;85;392	0	By matching	By MS/MS	By matching	By matching	By matching	By matching	5.7	10.6	1.7	1.7	1.7	4.7	5444400
O75223;A0A090N7V5;M0QZK8;B8ZZK2;B3KMN7;H7BZK5;A0A0B4J1Y4	O75223;A0A090N7V5;M0QZK8;B8ZZK2;B3KMN7	6;6;4;4;3;2;1	6;6;4;4;3;2;1	6;6;4;4;3;2;1	Gamma-glutamylcyclotransferase	GGCT	>sp|O75223|GGCT_HUMAN Gamma-glutamylcyclotransferase OS=Homo sapiens GN=GGCT PE=1 SV=1;>tr|A0A090N7V5|A0A090N7V5_HUMAN Chromosome 7 open reading frame 24 OS=Homo sapiens GN=C7orf24 PE=4 SV=1;>tr|M0QZK8|M0QZK8_HUMAN Uncharacterized protein OS=Homo sapiens P	7	6	6	6	5	6	5	5	5	5	5	6	5	5	5	5	5	6	5	5	5	5	39.9	39.9	39.9	21.007	188	188;188;103;166;127;119;51	0	By MS/MS	By matching	By MS/MS	By MS/MS	By MS/MS	By MS/MS	30.9	39.9	30.9	30.9	30.9	34.6	61266000
Q00535;A0A090N7W4;Q6IAW3	Q00535;A0A090N7W4;Q6IAW3	3;3;2	2;2;1	2;2;1	Cyclin-dependent kinase 5	CDK5	>sp|Q00535|CDK5_HUMAN Cyclin-dependent-like kinase 5 OS=Homo sapiens GN=CDK5 PE=1 SV=3;>tr|A0A090N7W4|A0A090N7W4_HUMAN Cyclin-dependent kinase 5, isoform CRA_a OS=Homo sapiens GN=CDK5 PE=4 SV=1;>tr|Q6IAW3|Q6IAW3_HUMAN CDK5 protein OS=Homo sapiens GN=CDK5 P	3	3	2	2	2	2	2	2	3	3	1	1	1	1	2	2	1	1	1	1	2	2	10.3	7.5	7.5	33.304	292	292;292;292	0	By matching	By matching	By MS/MS	By MS/MS	By MS/MS	By MS/MS	6.5	6.5	6.5	6.5	10.3	10.3	8895700
Q9UG63;A0A090N7X1;A0A090N7Y2;C9JHK9;C9JZV3	Q9UG63;A0A090N7X1;A0A090N7Y2;C9JHK9;C9JZV3	6;6;6;3;3	6;6;6;3;3	6;6;6;3;3	ATP-binding cassette sub-family F member 2	ABCF2	>sp|Q9UG63|ABCF2_HUMAN ATP-binding cassette sub-family F member 2 OS=Homo sapiens GN=ABCF2 PE=1 SV=2;>tr|A0A090N7X1|A0A090N7X1_HUMAN ATP-binding cassette, sub-family F (GCN20), member 2 OS=Homo sapiens GN=ABCF2 PE=3 SV=1;>tr|A0A090N7Y2|A0A090N7Y2_HUMAN ATP	5	6	6	6	6	6	6	5	6	4	6	6	6	5	6	4	6	6	6	5	6	4	12.2	12.2	12.2	71.289	623	623;623;634;240;287	0	By MS/MS	By MS/MS	By MS/MS	By MS/MS	By MS/MS	By MS/MS	12.2	12.2	12.2	10.6	12.2	9	23366000
A0A090N8G0;P41250;Q75MN1	A0A090N8G0;P41250	7;6;2	7;6;2	7;6;2	Glycine--tRNA ligase	GARS	>tr|A0A090N8G0|A0A090N8G0_HUMAN Glycyl-tRNA synthetase OS=Homo sapiens GN=GARS PE=3 SV=1;>sp|P41250|SYG_HUMAN Glycine--tRNA ligase OS=Homo sapiens GN=GARS PE=1 SV=3	3	7	7	7	5	4	5	6	6	4	5	4	5	6	6	4	5	4	5	6	6	4	13	13	13	77.53	685	685;739;98	0	By MS/MS	By MS/MS	By MS/MS	By MS/MS	By MS/MS	By MS/MS	8.5	6.3	9.3	9.9	10.8	7.6	24284000
A0A096LNW1;A0A096LNL9;P46100;A4LAA3;Q86U63;A0A087WWG0;A0A096LNN3	A0A096LNW1;A0A096LNL9;P46100;A4LAA3;Q86U63;A0A087WWG0;A0A096LNN3	2;2;2;2;1;1;1	2;2;2;2;1;1;1	2;2;2;2;1;1;1	Transcriptional regulator ATRX	ATRX	>tr|A0A096LNW1|A0A096LNW1_HUMAN Transcriptional regulator ATRX (Fragment) OS=Homo sapiens GN=ATRX PE=1 SV=1;>tr|A0A096LNL9|A0A096LNL9_HUMAN Transcriptional regulator ATRX (Fragment) OS=Homo sapiens GN=ATRX PE=1 SV=1;>sp|P46100|ATRX_HUMAN Transcriptional re	7	2	2	2	1	1	0	1	0	1	1	1	0	1	0	1	1	1	0	1	0	1	3.1	3.1	3.1	106.97	954	954;1351;2492;2492;90;164;528	0	By matching	By matching	By matching	By MS/MS	By matching	By MS/MS	1.4	1.4	0	1.4	0	1.8	410880
A0A096LNV3;A0A096LP02;Q9Y508;H0UI65;B4DLW5;A0A096LNT1;A0A096LNN8;A0A096LPF9	A0A096LNV3;A0A096LP02;Q9Y508;H0UI65;B4DLW5	7;7;7;5;5;1;1;1	7;7;7;5;5;1;1;1	7;7;7;5;5;1;1;1	RING finger protein 114	RNF114;ZNF313	>tr|A0A096LNV3|A0A096LNV3_HUMAN E3 ubiquitin-protein ligase RNF114 (Fragment) OS=Homo sapiens GN=RNF114 PE=1 SV=1;>tr|A0A096LP02|A0A096LP02_HUMAN E3 ubiquitin-protein ligase RNF114 OS=Homo sapiens GN=RNF114 PE=1 SV=1;>sp|Q9Y508|RN114_HUMAN E3 ubiquitin-pro	8	7	7	7	4	4	5	5	6	4	4	4	5	5	6	4	4	4	5	5	6	4	39.9	39.9	39.9	20.885	188	188;206;228;111;155;49;70;83	0	By MS/MS	By MS/MS	By MS/MS	By MS/MS	By MS/MS	By matching	29.8	29.8	29.3	34	39.9	22.9	23529000
B4DUM2;A0A096LNY6;X5D8S6;Q71UA4;P30566;B4DP46;A0A0A6YY92;A0A096LP92;A0A096LPA2;A0A096LNY5;X5DP48;X5D2Z4;A8K4X6	B4DUM2;A0A096LNY6;X5D8S6;Q71UA4;P30566;B4DP46;A0A0A6YY92;A0A096LP92;A0A096LPA2;A0A096LNY5;X5DP48;X5D2Z4;A8K4X6	2;2;2;2;2;2;2;1;1;1;1;1;1	2;2;2;2;2;2;2;1;1;1;1;1;1	2;2;2;2;2;2;2;1;1;1;1;1;1	Adenylosuccinate lyase	ADSL	>tr|B4DUM2|B4DUM2_HUMAN cDNA FLJ53891, highly similar to Adenylosuccinate lyase (EC 4.3.2.2) OS=Homo sapiens PE=2 SV=1;>tr|A0A096LNY6|A0A096LNY6_HUMAN Adenylosuccinate lyase (Fragment) OS=Homo sapiens GN=ADSL PE=1 SV=1;>tr|X5D8S6|X5D8S6_HUMAN Adenylosuccin	13	2	2	2	1	1	2	2	2	1	1	1	2	2	2	1	1	1	2	2	2	1	11.8	11.8	11.8	34.554	304	304;360;484;484;484;498;498;78;133;262;351;369;425	0	By matching	By matching	By matching	By MS/MS	By MS/MS	By matching	3.6	3.6	11.8	11.8	11.8	3.6	7025200
A0A096LP51;P49643;A8K7A0	A0A096LP51;P49643;A8K7A0	1;1;1	1;1;1	1;1;1	DNA primase large subunit	PRIM2	>tr|A0A096LP51|A0A096LP51_HUMAN DNA primase large subunit (Fragment) OS=Homo sapiens GN=PRIM2 PE=1 SV=1;>sp|P49643|PRI2_HUMAN DNA primase large subunit OS=Homo sapiens GN=PRIM2 PE=1 SV=2;>tr|A8K7A0|A8K7A0_HUMAN DNA primase large subunit OS=Homo sapiens PE=	3	1	1	1	1	1	1	1	1	1	1	1	1	1	1	1	1	1	1	1	1	1	12.9	12.9	12.9	10.66	93	93;509;509	0.0081466	By matching	By matching	By matching	By MS/MS	By matching	By matching	12.9	12.9	12.9	12.9	12.9	12.9	2166300
B2RBV7;A0A0A0MR50;Q13619	B2RBV7;A0A0A0MR50;Q13619	2;2;2	2;2;2	1;1;1	Cullin-4A	CUL4A	>tr|B2RBV7|B2RBV7_HUMAN cDNA, FLJ95721, highly similar to Homo sapiens cullin 4A (CUL4A), mRNA OS=Homo sapiens PE=2 SV=1;>tr|A0A0A0MR50|A0A0A0MR50_HUMAN Cullin-4A OS=Homo sapiens GN=CUL4A PE=1 SV=1;>sp|Q13619|CUL4A_HUMAN Cullin-4A OS=Homo sapiens GN=CUL4A	3	2	2	1	0	2	1	0	1	1	0	2	1	0	1	1	0	1	1	0	0	0	3.9	3.9	2.3	76.804	659	659;667;759	0	By matching	By MS/MS	By MS/MS	By matching	By MS/MS	By matching	0	3.9	2.3	0	1.7	1.7	2537800
A0A0A0MR52;E7EX73;B4DSI9;E9PGM1;E7EUU4;B4DGF1;Q04637;B2RU10;B2RU06;Q4LE58;C9J6B6;C9J2Z7;C9K073;C9JF13;C9JWH7;C9J556;C9JSU8;C9JWW9;Q96I65	A0A0A0MR52;E7EX73;B4DSI9;E9PGM1;E7EUU4;B4DGF1;Q04637;B2RU10;B2RU06;Q4LE58;C9J6B6;C9J2Z7;C9K073;C9JF13	3;3;3;3;3;3;3;3;3;3;2;2;2;2;1;1;1;1;1	3;3;3;3;3;3;3;3;3;3;2;2;2;2;1;1;1;1;1	3;3;3;3;3;3;3;3;3;3;2;2;2;2;1;1;1;1;1	Eukaryotic translation initiation factor 4 gamma 1	EIF4G1;EIF4G1 variant protein	>tr|A0A0A0MR52|A0A0A0MR52_HUMAN Eukaryotic translation initiation factor 4 gamma 1 OS=Homo sapiens GN=EIF4G1 PE=1 SV=1;>tr|E7EX73|E7EX73_HUMAN Eukaryotic translation initiation factor 4 gamma 1 OS=Homo sapiens GN=EIF4G1 PE=1 SV=1;>tr|B4DSI9|B4DSI9_HUMAN cD	19	3	3	3	2	1	2	1	1	3	2	1	2	1	1	3	2	1	2	1	1	3	5.2	5.2	5.2	153.2	1395	1395;1436;1512;1513;1560;1566;1599;1606;1606;1624;757;833;869;903;127;143;163;285;645	0	By MS/MS	By matching	By matching	By matching	By matching	By MS/MS	3.8	2.4	3.8	1.4	1.4	5.2	7185100
Q96KG3;A0A0A0MRE9;A0A0A0MRF6;Q99996;Q5GIA7;H7BZV6;Q9UFL2;Q6PJH3;Q5IBP5;A0A087WX84;A4D1E4;H7BYL6	Q96KG3;A0A0A0MRE9;A0A0A0MRF6;Q99996;Q5GIA7	3;3;3;3;2;1;1;1;1;1;1;1	3;3;3;3;2;1;1;1;1;1;1;1	3;3;3;3;2;1;1;1;1;1;1;1	A-kinase anchor protein 9	AKAP9	>tr|Q96KG3|Q96KG3_HUMAN AKAP350C OS=Homo sapiens PE=2 SV=3;>tr|A0A0A0MRE9|A0A0A0MRE9_HUMAN A-kinase anchor protein 9 OS=Homo sapiens GN=AKAP9 PE=1 SV=1;>tr|A0A0A0MRF6|A0A0A0MRF6_HUMAN A-kinase anchor protein 9 OS=Homo sapiens GN=AKAP9 PE=1 SV=1;>sp|Q99996|	12	3	3	3	1	1	3	3	3	1	1	1	3	3	3	1	1	1	3	3	3	1	1.7	1.7	1.7	362.45	3126	3126;3126;3910;3911;1016;232;281;314;1492;1637;1655;1769	0	By MS/MS	By matching	By matching	By MS/MS	By MS/MS	By matching	0.5	0.5	1.7	1.7	1.7	0.8	4030900
Q5QTQ6;B4DJS7;Q9UNH7;A8K885;A0A0A0MRI2;G3V5X9	Q5QTQ6;B4DJS7;Q9UNH7;A8K885;A0A0A0MRI2;G3V5X9	2;2;2;2;2;1	2;2;2;2;2;1	2;2;2;2;2;1	Sorting nexin-6;Sorting nexin-6, N-terminally processed	SNX6	>tr|Q5QTQ6|Q5QTQ6_HUMAN MSTP010 OS=Homo sapiens PE=2 SV=1;>tr|B4DJS7|B4DJS7_HUMAN Sorting nexin 6, isoform CRA_e OS=Homo sapiens GN=SNX6 PE=2 SV=1;>sp|Q9UNH7|SNX6_HUMAN Sorting nexin-6 OS=Homo sapiens GN=SNX6 PE=1 SV=1;>tr|A8K885|A8K885_HUMAN cDNA FLJ77179	6	2	2	2	1	2	2	1	1	1	1	2	2	1	1	1	1	2	2	1	1	1	16.2	16.2	16.2	24.652	216	216;294;406;406;418;239	0	By MS/MS	By MS/MS	By matching	By matching	By MS/MS	By matching	9.7	16.2	16.2	6.5	6.5	6.5	3544400
P22061;A0A0A0MRJ6;H7BY58;F6S8N6;B7Z972;F8WDT3;F8WAV5;F8WAX2;H7C4X2;C9J0F2	P22061;A0A0A0MRJ6;H7BY58;F6S8N6;B7Z972	10;10;10;9;7;4;4;4;1;1	10;10;10;9;7;4;4;4;1;1	10;10;10;9;7;4;4;4;1;1	Protein-L-isoaspartate(D-aspartate) O-methyltransferase;Protein-L-isoaspartate O-methyltransferase	PCMT1	>sp|P22061|PIMT_HUMAN Protein-L-isoaspartate(D-aspartate) O-methyltransferase OS=Homo sapiens GN=PCMT1 PE=1 SV=4;>tr|A0A0A0MRJ6|A0A0A0MRJ6_HUMAN Protein-L-isoaspartate O-methyltransferase OS=Homo sapiens GN=PCMT1 PE=1 SV=1;>tr|H7BY58|H7BY58_HUMAN Protein-L	10	10	10	10	10	10	9	8	10	10	10	10	9	8	10	10	10	10	9	8	10	10	57.7	57.7	57.7	24.636	227	227;285;286;250;192;120;124;130;67;96	0	By MS/MS	By MS/MS	By MS/MS	By MS/MS	By MS/MS	By MS/MS	57.7	57.7	57.7	46.3	57.7	57.7	532610000
Q14978;B2RAU8;A0A0A0MRM9;Q96J17;S4R402;S4R341;S4R349	Q14978;B2RAU8;A0A0A0MRM9;Q96J17	4;4;4;3;1;1;1	4;4;4;3;1;1;1	4;4;4;3;1;1;1	Nucleolar and coiled-body phosphoprotein 1	NOLC1	>sp|Q14978|NOLC1_HUMAN Nucleolar and coiled-body phosphoprotein 1 OS=Homo sapiens GN=NOLC1 PE=1 SV=2;>tr|B2RAU8|B2RAU8_HUMAN cDNA, FLJ95131, highly similar to Homo sapiens nucleolar and coiled-body phosphoprotein 1 (NOLC1), mRNA OS=Homo sapiens PE=2 SV=1;>	7	4	4	4	4	4	4	3	3	3	4	4	4	3	3	3	4	4	4	3	3	3	6.6	6.6	6.6	73.602	699	699;699;708;418;46;73;258	0	By MS/MS	By MS/MS	By MS/MS	By MS/MS	By matching	By matching	6.6	6.6	6.6	4.7	5.2	5.2	10552000
B6VEX5;B6VEX4;B6VEX3;A0A0A0MRT6;Q59G41;Q8IZP0;B4DKX2	B6VEX5;B6VEX4;B6VEX3;A0A0A0MRT6;Q59G41;Q8IZP0;B4DKX2	2;2;2;2;2;2;1	2;2;2;2;2;2;1	2;2;2;2;2;2;1	Abl interactor 1	ABI1	>tr|B6VEX5|B6VEX5_HUMAN Abl-interactor 1 variant 72 OS=Homo sapiens PE=2 SV=1;>tr|B6VEX4|B6VEX4_HUMAN Abl interactor 1 OS=Homo sapiens GN=ABI1 PE=1 SV=1;>tr|B6VEX3|B6VEX3_HUMAN Abl-interactor 1 variant 41 OS=Homo sapiens PE=2 SV=1;>tr|A0A0A0MRT6|A0A0A0MRT6	7	2	2	2	1	1	2	2	1	2	1	1	2	2	1	2	1	1	2	2	1	2	7	7	7	42.637	388	388;393;422;475;476;508;318	0	By matching	By MS/MS	By matching	By MS/MS	By matching	By MS/MS	2.8	4.1	7	7	4.1	7	5381400
Q5T0D5;A0A0A0MRV3;Q9P2S5	Q5T0D5;A0A0A0MRV3;Q9P2S5	1;1;1	1;1;1	1;1;1	WD repeat-containing protein WRAP73	WRAP73	>tr|Q5T0D5|Q5T0D5_HUMAN WD repeat-containing protein WRAP73 (Fragment) OS=Homo sapiens GN=WRAP73 PE=1 SV=1;>tr|A0A0A0MRV3|A0A0A0MRV3_HUMAN WD repeat domain 8, isoform CRA_c OS=Homo sapiens GN=WRAP73 PE=1 SV=1;>sp|Q9P2S5|WRP73_HUMAN WD repeat-containing pro	3	1	1	1	1	1	1	1	1	0	1	1	1	1	1	0	1	1	1	1	1	0	10.2	10.2	10.2	34.326	304	304;435;460	0	By matching	By MS/MS	By matching	By matching	By matching	By matching	10.2	10.2	10.2	10.2	10.2	0	4802500
A0A0A0MS41;Q9BWM7;B4DRS6;S4R3N9	A0A0A0MS41;Q9BWM7;B4DRS6	3;3;3;1	3;3;3;1	3;3;3;1	Sideroflexin-3	SFXN3	>tr|A0A0A0MS41|A0A0A0MS41_HUMAN Sideroflexin OS=Homo sapiens GN=SFXN3 PE=1 SV=1;>sp|Q9BWM7|SFXN3_HUMAN Sideroflexin-3 OS=Homo sapiens GN=SFXN3 PE=1 SV=2;>tr|B4DRS6|B4DRS6_HUMAN Sideroflexin OS=Homo sapiens PE=2 SV=1	4	3	3	3	1	3	3	2	0	1	1	3	3	2	0	1	1	3	3	2	0	1	14	14	14	35.503	321	321;325;329;177	0	By MS/MS	By MS/MS	By MS/MS	By MS/MS	By matching	By matching	4.7	14	14	8.7	0	4.7	7020400
Q6I9R8;Q2TSB7;Q14192;Q2XQU9;J3KNW4;A0A0A0MSG2;I0CE67;Q53T40;Q53QP3;F8WDA8;U3KQT4;C9J3S8	Q6I9R8;Q2TSB7;Q14192;Q2XQU9;J3KNW4;A0A0A0MSG2;I0CE67;Q53T40	13;13;13;13;13;13;12;8;5;3;3;1	13;13;13;13;13;13;12;8;5;3;3;1	13;13;13;13;13;13;12;8;5;3;3;1	Four and a half LIM domains protein 2	FHL2;AAG11	>tr|Q6I9R8|Q6I9R8_HUMAN FHL2 protein OS=Homo sapiens GN=FHL2 PE=2 SV=1;>tr|Q2TSB7|Q2TSB7_HUMAN Aging-associated gene 11 OS=Homo sapiens GN=AAG11 PE=2 SV=1;>sp|Q14192|FHL2_HUMAN Four and a half LIM domains protein 2 OS=Homo sapiens GN=FHL2 PE=1 SV=3;>tr|Q2X	12	13	13	13	11	12	11	13	11	9	11	12	11	13	11	9	11	12	11	13	11	9	52.3	52.3	52.3	32.193	279	279;279;279;389;389;395;269;168;110;54;65;19	0	By MS/MS	By MS/MS	By MS/MS	By MS/MS	By MS/MS	By MS/MS	45.2	49.8	45.2	52.3	49.8	37.3	288890000
B4DP44;A0A0A0MSN7;B4DWB1;O60678;Q8WUV3	B4DP44;A0A0A0MSN7;B4DWB1;O60678;Q8WUV3	3;3;3;3;3	3;3;3;3;3	3;3;3;3;3	Protein arginine N-methyltransferase 3	PRMT3	>tr|B4DP44|B4DP44_HUMAN cDNA FLJ60751, highly similar to Protein arginine N-methyltransferase 3 (EC 2.1.1.-) OS=Homo sapiens PE=2 SV=1;>tr|A0A0A0MSN7|A0A0A0MSN7_HUMAN Protein arginine N-methyltransferase 3 OS=Homo sapiens GN=PRMT3 PE=1 SV=1;>tr|B4DWB1|B4DW	5	3	3	3	2	2	3	1	2	1	2	2	3	1	2	1	2	2	3	1	2	1	9.9	9.9	9.9	51.59	454	454;469;517;531;548	0	By matching	By MS/MS	By MS/MS	By matching	By MS/MS	By matching	5.3	5.3	9.9	2.2	6.8	2.2	11425000
P51532;A7E2E1;Q9HBD4;B9EGQ8;A0A0A0MT49;K7EP28;B3KNW7;B4E0F1;B4DSI8;A5D6X0;Q59FZ6	P51532;A7E2E1;Q9HBD4;B9EGQ8;A0A0A0MT49;K7EP28;B3KNW7;B4E0F1;B4DSI8	3;3;3;3;3;2;2;2;2;1;1	3;3;3;3;3;2;2;2;2;1;1	3;3;3;3;3;2;2;2;2;1;1	Transcription activator BRG1	SMARCA4	>sp|P51532|SMCA4_HUMAN Transcription activator BRG1 OS=Homo sapiens GN=SMARCA4 PE=1 SV=2;>tr|A7E2E1|A7E2E1_HUMAN SWI/SNF related, matrix associated, actin dependent regulator of chromatin, subfamily a, member 4 OS=Homo sapiens GN=SMARCA4 PE=2 SV=1;>tr|Q9HB	11	3	3	3	2	3	2	2	3	2	2	3	2	2	3	2	2	3	2	2	3	2	2.4	2.4	2.4	184.64	1647	1647;1647;1679;1681;1681;136;737;834;867;584;1165	0	By MS/MS	By MS/MS	By MS/MS	By MS/MS	By MS/MS	By matching	1.8	2.4	1.8	1.5	2.4	1.8	5261200
Q86VU2;A0PJF8;A0A0A6YYC0;B4DPV1;E9PJN1;O75676	Q86VU2;A0PJF8;A0A0A6YYC0;B4DPV1;E9PJN1;O75676	1;1;1;1;1;1	1;1;1;1;1;1	1;1;1;1;1;1	Ribosomal protein S6 kinase;Ribosomal protein S6 kinase alpha-4	RPS6KA4	>tr|Q86VU2|Q86VU2_HUMAN RPS6KA4 protein OS=Homo sapiens PE=2 SV=1;>tr|A0PJF8|A0PJF8_HUMAN RPS6KA4 protein (Fragment) OS=Homo sapiens GN=RPS6KA4 PE=2 SV=1;>tr|A0A0A6YYC0|A0A0A6YYC0_HUMAN Ribosomal protein S6 kinase alpha-4 (Fragment) OS=Homo sapiens GN=RPS6	6	1	1	1	1	1	1	1	1	1	1	1	1	1	1	1	1	1	1	1	1	1	2.7	2.7	2.7	58.096	524	524;556;704;709;765;772	0	By MS/MS	By matching	By MS/MS	By matching	By matching	By matching	2.7	2.7	2.7	2.7	2.7	2.7	2395900
F8WDD7;Q9H7Z5;H7C0A3;P59998;F8WCF6;A0A0A6YYG9;F8WDW3;F8WE39	F8WDD7;Q9H7Z5;H7C0A3;P59998;F8WCF6;A0A0A6YYG9;F8WDW3;F8WE39	2;2;2;2;2;2;1;1	2;2;2;2;2;2;1;1	2;2;2;2;2;2;1;1	Actin-related protein 2/3 complex subunit 4	ARPC4;ARPC4-TTLL3	>tr|F8WDD7|F8WDD7_HUMAN Actin-related protein 2/3 complex subunit 4 OS=Homo sapiens GN=ARPC4 PE=4 SV=1;>tr|Q9H7Z5|Q9H7Z5_HUMAN cDNA FLJ14048 fis, clone HEMBA1006650, weakly similar to ARP2/3 COMPLEX 20 KD SUBUNIT OS=Homo sapiens PE=2 SV=1;>tr|H7C0A3|H7C0A3	8	2	2	2	2	2	2	2	2	1	2	2	2	2	2	1	2	2	2	2	2	1	26.5	26.5	26.5	13.057	113	113;156;167;168;181;625;44;47	0	By matching	By MS/MS	By matching	By MS/MS	By MS/MS	By MS/MS	26.5	26.5	26.5	26.5	26.5	9.7	9924700
M9P9U0;A0A0A7C8J0;G1ENK8	M9P9U0;A0A0A7C8J0;G1ENK8	3;3;2	1;1;1	1;1;1		HLA-C;HLA-B	>tr|M9P9U0|M9P9U0_HUMAN MHC class I antigen (Fragment) OS=Homo sapiens GN=HLA-C PE=3 SV=1;>tr|A0A0A7C8J0|A0A0A7C8J0_HUMAN MHC class I antigen (Fragment) OS=Homo sapiens GN=HLA-C PE=3 SV=1;>tr|G1ENK8|G1ENK8_HUMAN MHC class I antigen (Fragment) OS=Homo sapie	3	3	1	1	2	2	3	1	2	0	1	1	1	1	1	0	1	1	1	1	1	0	23.8	7.7	7.7	20.825	181	181;181;181	0.0071378	By matching	By MS/MS	By MS/MS	By MS/MS	By matching	By matching	18.8	18.8	23.8	7.7	18.8	0	2860600
A0A0B4J1R6;B3KSI4;B4E022;V9HWD9;Q53EM5;P29401;A0A0K0K1H9;B3KPZ8;B4DVU1;E9PFF2;Q6MZE3	A0A0B4J1R6;B3KSI4;B4E022;V9HWD9;Q53EM5;P29401;A0A0K0K1H9;B3KPZ8;B4DVU1	11;11;11;11;11;11;9;8;7;4;2	11;11;11;11;11;11;9;8;7;4;2	11;11;11;11;11;11;9;8;7;4;2	Transketolase	TKT	>tr|A0A0B4J1R6|A0A0B4J1R6_HUMAN Transketolase OS=Homo sapiens GN=TKT PE=1 SV=1;>tr|B3KSI4|B3KSI4_HUMAN Transketolase OS=Homo sapiens PE=2 SV=1;>tr|B4E022|B4E022_HUMAN cDNA FLJ56274, highly similar to Transketolase (EC 2.2.1.1) OS=Homo sapiens PE=2 SV=1;>tr	11	11	11	11	5	5	5	6	4	11	5	5	5	6	4	11	5	5	5	6	4	11	38.3	38.3	38.3	49.91	457	457;540;576;623;623;623;395;358;425;334;66	0	By MS/MS	By matching	By matching	By matching	By MS/MS	By MS/MS	16.2	17.5	17.5	19.5	11.4	38.3	63055000
A0A0B4J1Z1;B4DEK2;C9JAB2;Q16629	A0A0B4J1Z1;B4DEK2;C9JAB2;Q16629	2;2;2;2	1;1;1;1	1;1;1;1	Serine/arginine-rich splicing factor 7	SRSF7	>tr|A0A0B4J1Z1|A0A0B4J1Z1_HUMAN Serine/arginine-rich-splicing factor 7 OS=Homo sapiens GN=SRSF7 PE=1 SV=1;>tr|B4DEK2|B4DEK2_HUMAN cDNA FLJ59182, highly similar to Splicing factor, arginine/serine-rich 7 OS=Homo sapiens PE=2 SV=1;>tr|C9JAB2|C9JAB2_HUMAN Ser	4	2	1	1	2	2	2	2	2	1	1	1	1	1	1	0	1	1	1	1	1	0	15.3	15.3	15.3	15.763	137	137;165;235;238	0.0075705	By matching	By MS/MS	By MS/MS	By matching	By matching	By matching	15.3	15.3	15.3	15.3	15.3	10.2	3060900
E5RH50;A0A0B4J210;Q6PKG0;H0YC33;H0YBW1	E5RH50;A0A0B4J210;Q6PKG0;H0YC33;H0YBW1	2;2;2;1;1	2;2;2;1;1	2;2;2;1;1	La-related protein 1	LARP1	>tr|E5RH50|E5RH50_HUMAN La-related protein 1 (Fragment) OS=Homo sapiens GN=LARP1 PE=1 SV=6;>tr|A0A0B4J210|A0A0B4J210_HUMAN La-related protein 1 (Fragment) OS=Homo sapiens GN=LARP1 PE=1 SV=3;>sp|Q6PKG0|LARP1_HUMAN La-related protein 1 OS=Homo sapiens GN=LAR	5	2	2	2	1	2	1	2	1	2	1	2	1	2	1	2	1	2	1	2	1	2	4.6	4.6	4.6	69.746	610	610;815;1096;183;281	0	By matching	By MS/MS	By matching	By matching	By matching	By MS/MS	2	4.6	2	4.6	2	4.6	11183000
E9PNF5;A0A0B4J216;Q6IA69	E9PNF5;A0A0B4J216;Q6IA69	1;1;1	1;1;1	1;1;1	Glutamine-dependent NAD(+) synthetase	NADSYN1	>tr|E9PNF5|E9PNF5_HUMAN Glutamine-dependent NAD(+) synthetase (Fragment) OS=Homo sapiens GN=NADSYN1 PE=1 SV=1;>tr|A0A0B4J216|A0A0B4J216_HUMAN Glutamine-dependent NAD(+) synthetase OS=Homo sapiens GN=NADSYN1 PE=1 SV=1;>sp|Q6IA69|NADE_HUMAN Glutamine-depende	3	1	1	1	0	0	0	0	0	1	0	0	0	0	0	1	0	0	0	0	0	1	9.4	9.4	9.4	16.147	149	149;335;706	0.0075085	By matching	By matching	By matching	By matching	By matching	By MS/MS	0	0	0	0	0	9.4	847060
S4R456;K7EM56;A0A0B4J2B4;K7EJ78;S4R417;K7EQJ5;P62841;K7ELC2	S4R456;K7EM56;A0A0B4J2B4;K7EJ78;S4R417;K7EQJ5;P62841;K7ELC2	2;2;2;2;2;2;2;2	2;2;2;2;2;2;2;2	2;2;2;2;2;2;2;2	40S ribosomal protein S15	RPS15	>tr|S4R456|S4R456_HUMAN 40S ribosomal protein S15 (Fragment) OS=Homo sapiens GN=RPS15 PE=1 SV=1;>tr|K7EM56|K7EM56_HUMAN 40S ribosomal protein S15 OS=Homo sapiens GN=RPS15 PE=1 SV=2;>tr|A0A0B4J2B4|A0A0B4J2B4_HUMAN 40S ribosomal protein S15 OS=Homo sapiens G	8	2	2	2	1	2	1	2	1	1	1	2	1	2	1	1	1	2	1	2	1	1	45.6	45.6	45.6	8.0266	68	68;112;118;129;135;141;145;152	0	By matching	By MS/MS	By matching	By MS/MS	By matching	By MS/MS	27.9	45.6	27.9	45.6	17.6	17.6	10833000
Q5TAX3;A0A0C4DFM7;E9PKX1;E9PKY2;H0YDJ1;H0YEE8	Q5TAX3;A0A0C4DFM7;E9PKX1;E9PKY2	4;4;3;3;1;1	4;4;3;3;1;1	4;4;3;3;1;1	Terminal uridylyltransferase 4	ZCCHC11	>sp|Q5TAX3|TUT4_HUMAN Terminal uridylyltransferase 4 OS=Homo sapiens GN=ZCCHC11 PE=1 SV=3;>tr|A0A0C4DFM7|A0A0C4DFM7_HUMAN Terminal uridylyltransferase 4 OS=Homo sapiens GN=ZCCHC11 PE=1 SV=1;>tr|E9PKX1|E9PKX1_HUMAN Terminal uridylyltransferase 4 (Fragment)	6	4	4	4	2	4	4	3	3	2	2	4	4	3	3	2	2	4	4	3	3	2	4	4	4	185.16	1644	1644;1645;906;1203;337;338	0	By MS/MS	By matching	By MS/MS	By MS/MS	By MS/MS	By MS/MS	2.4	4	4	3.3	2.2	2.4	5824300
A0A0C4DFS3;B4DVQ2;H0Y3K4;Q96EV2	A0A0C4DFS3;B4DVQ2;H0Y3K4;Q96EV2	1;1;1;1	1;1;1;1	1;1;1;1	RNA-binding protein 33	RBM33	>tr|A0A0C4DFS3|A0A0C4DFS3_HUMAN RNA-binding protein 33 OS=Homo sapiens GN=RBM33 PE=1 SV=1;>tr|B4DVQ2|B4DVQ2_HUMAN cDNA FLJ60909, highly similar to Proline-rich protein 8 OS=Homo sapiens PE=2 SV=1;>tr|H0Y3K4|H0Y3K4_HUMAN RNA-binding protein 33 (Fragment) OS	4	1	1	1	1	1	1	0	1	0	1	1	1	0	1	0	1	1	1	0	1	0	24.5	24.5	24.5	11.678	106	106;854;909;1170	0.000777	By matching	By MS/MS	By MS/MS	By matching	By matching	By matching	24.5	24.5	24.5	0	24.5	0	1530800
B7Z6K9;B7Z7W2;H0YBE7;B7Z1R9;A0A0C4DFV1;E5RGM0;B7Z9Z3;B7Z2W4;H0YBU6;Q86UR5	B7Z6K9;B7Z7W2;H0YBE7;B7Z1R9;A0A0C4DFV1;E5RGM0;B7Z9Z3;B7Z2W4;H0YBU6;Q86UR5	1;1;1;1;1;1;1;1;1;1	1;1;1;1;1;1;1;1;1;1	1;1;1;1;1;1;1;1;1;1	Regulating synaptic membrane exocytosis protein 1	RIMS1	>tr|B7Z6K9|B7Z6K9_HUMAN cDNA FLJ51095, highly similar to Regulating synaptic membrane exocytosis protein 1 OS=Homo sapiens PE=2 SV=1;>tr|B7Z7W2|B7Z7W2_HUMAN cDNA FLJ55558, highly similar to Regulating synaptic membrane exocytosis protein 1 OS=Homo sapiens	10	1	1	1	1	0	0	1	1	0	1	0	0	1	1	0	1	0	0	1	1	0	7	7	7	34.945	316	316;498;610;736;740;753;826;980;1038;1692	0	By matching	By matching	By matching	By MS/MS	By MS/MS	By matching	7	0	0	7	7	0	1179900
F5GYV5;H7BZV4;A0A0C4DG62;F8WCT1;Q66PJ3;Q8TEM4;B2RE15;F5H7X4;F8WEP2;A0A0C4DH18	F5GYV5;H7BZV4;A0A0C4DG62;F8WCT1;Q66PJ3;Q8TEM4;B2RE15;F5H7X4;F8WEP2;A0A0C4DH18	6;6;6;6;6;6;5;4;3;3	6;6;6;6;6;6;5;4;3;3	6;6;6;6;6;6;5;4;3;3	ADP-ribosylation factor-like protein 6-interacting protein 4	ARL6IP4;FLJ00169	>tr|F5GYV5|F5GYV5_HUMAN ADP-ribosylation factor-like protein 6-interacting protein 4 (Fragment) OS=Homo sapiens GN=ARL6IP4 PE=1 SV=1;>tr|H7BZV4|H7BZV4_HUMAN ADP-ribosylation factor-like protein 6-interacting protein 4 (Fragment) OS=Homo sapiens GN=ARL6IP4	10	6	6	6	5	5	6	6	6	5	5	5	6	6	6	5	5	5	6	6	6	5	31.8	31.8	31.8	23.687	211	211;216;218;229;421;432;218;307;170;181	0	By MS/MS	By MS/MS	By MS/MS	By MS/MS	By MS/MS	By MS/MS	27.5	31.8	31.8	31.8	31.8	27.5	75387000
A0A0C4DG77;Q96C45;B4E2M4	A0A0C4DG77;Q96C45;B4E2M4	1;1;1	1;1;1	1;1;1	Serine/threonine-protein kinase ULK4	ULK4	>tr|A0A0C4DG77|A0A0C4DG77_HUMAN Serine/threonine-protein kinase ULK4 OS=Homo sapiens GN=ULK4 PE=1 SV=1;>sp|Q96C45|ULK4_HUMAN Serine/threonine-protein kinase ULK4 OS=Homo sapiens GN=ULK4 PE=1 SV=2;>tr|B4E2M4|B4E2M4_HUMAN cDNA FLJ56804, weakly similar to Ser	3	1	1	1	1	1	1	1	1	1	1	1	1	1	1	1	1	1	1	1	1	1	5.2	5.2	5.2	64.973	580	580;1275;1275	0.0081191	By matching	By matching	By matching	By matching	By MS/MS	By MS/MS	5.2	5.2	5.2	5.2	5.2	5.2	238590000
B4DWS1;E9PFG0;A0A0C4DG85;P40394	B4DWS1;E9PFG0;A0A0C4DG85;P40394	2;2;2;2	2;2;2;2	2;2;2;2	Alcohol dehydrogenase class 4 mu/sigma chain	ADH7	>tr|B4DWS1|B4DWS1_HUMAN cDNA FLJ51125, highly similar to Alcohol dehydrogenase class 4 mu/sigma chain (EC 1.1.1.1) OS=Homo sapiens PE=2 SV=1;>tr|E9PFG0|E9PFG0_HUMAN Alcohol dehydrogenase class 4 mu/sigma chain OS=Homo sapiens GN=ADH7 PE=1 SV=1;>tr|A0A0C4DG	4	2	2	2	0	0	0	0	0	2	0	0	0	0	0	2	0	0	0	0	0	2	12.8	12.8	12.8	24.871	234	234;317;374;386	0	By matching	By matching	By matching	By matching	By matching	By MS/MS	0	0	0	0	0	12.8	1959900
Q59GQ7;A0A0C4DGA6;Q14527;A8K5B6;H7C5K0;Q05DQ5;Q05DF7;Q05BZ6	Q59GQ7;A0A0C4DGA6;Q14527;A8K5B6;H7C5K0	7;7;7;5;4;2;2;2	7;7;7;5;4;2;2;2	7;7;7;5;4;2;2;2	Helicase-like transcription factor	HLTF	>tr|Q59GQ7|Q59GQ7_HUMAN SWI/SNF-related matrix-associated actin-dependent regulator of chromatin a3 variant (Fragment) OS=Homo sapiens PE=2 SV=1;>tr|A0A0C4DGA6|A0A0C4DGA6_HUMAN Helicase-like transcription factor OS=Homo sapiens GN=HLTF PE=1 SV=1;>sp|Q14527	8	7	7	7	4	5	4	4	4	1	4	5	4	4	4	1	4	5	4	4	4	1	11.2	11.2	11.2	111.97	992	992;1008;1009;1009;425;395;455;460	0	By MS/MS	By MS/MS	By MS/MS	By MS/MS	By MS/MS	By MS/MS	8	9.4	7.6	7.2	7.1	1.8	11854000
Q659F1;K7EMY3;Q659D0;Q6ZSZ4;F2Z2R5;B3KY63;F5GWX5;Q14839;A0A0C4DGG9;Q8TDI0	Q659F1;K7EMY3;Q659D0;Q6ZSZ4;F2Z2R5;B3KY63;F5GWX5;Q14839;A0A0C4DGG9;Q8TDI0	1;1;1;1;1;1;1;1;1;1	1;1;1;1;1;1;1;1;1;1	1;1;1;1;1;1;1;1;1;1	Chromodomain-helicase-DNA-binding protein 4;Chromodomain-helicase-DNA-binding protein 5	DKFZp434K213;CHD5;DKFZp434P202;CHD4	>tr|Q659F1|Q659F1_HUMAN Putative uncharacterized protein DKFZp434K213 (Fragment) OS=Homo sapiens GN=DKFZp434K213 PE=2 SV=1;>tr|K7EMY3|K7EMY3_HUMAN Chromodomain-helicase-DNA-binding protein 5 (Fragment) OS=Homo sapiens GN=CHD5 PE=1 SV=1;>tr|Q659D0|Q659D0_HU	10	1	1	1	1	1	1	1	1	1	1	1	1	1	1	1	1	1	1	1	1	1	1.1	1.1	1.1	120.89	1059	1059;1060;1061;1225;1225;1886;1905;1912;1937;1954	0.0071023	By matching	By matching	By MS/MS	By MS/MS	By MS/MS	By matching	1.1	1.1	1.1	1.1	1.1	1.1	2585900
A0A0C4DGS5;Q08379;Q5PXD5;Q5HYE0;A0A087WYC0	A0A0C4DGS5;Q08379;Q5PXD5;Q5HYE0;A0A087WYC0	3;3;2;2;2	3;3;2;2;2	3;3;2;2;2	Golgin subfamily A member 2	GOLGA2;DKFZp686K0319	>tr|A0A0C4DGS5|A0A0C4DGS5_HUMAN Golgi autoantigen, golgin subfamily a, 2, isoform CRA_a OS=Homo sapiens GN=GOLGA2 PE=1 SV=1;>sp|Q08379|GOGA2_HUMAN Golgin subfamily A member 2 OS=Homo sapiens GN=GOLGA2 PE=1 SV=3;>tr|Q5PXD5|Q5PXD5_HUMAN Golgi matrix protein	5	3	3	3	2	2	3	2	3	2	2	2	3	2	3	2	2	2	3	2	3	2	3.7	3.7	3.7	111.66	990	990;1002;194;286;286	0	By matching	By matching	By MS/MS	By MS/MS	By matching	By MS/MS	2.7	2.7	3.7	2.1	3.7	2.7	7454900
A0A0C4DGU8;Q5XUX0;H3BMH7;H3BUC7	A0A0C4DGU8;Q5XUX0;H3BMH7	4;4;3;1	4;4;3;1	4;4;3;1	F-box only protein 31	FBXO31	>tr|A0A0C4DGU8|A0A0C4DGU8_HUMAN F-box only protein 31 OS=Homo sapiens GN=FBXO31 PE=1 SV=1;>sp|Q5XUX0|FBX31_HUMAN F-box only protein 31 OS=Homo sapiens GN=FBXO31 PE=1 SV=2;>tr|H3BMH7|H3BMH7_HUMAN Uncharacterized protein (Fragment) OS=Homo sapiens PE=4 SV=1	4	4	4	4	2	3	4	2	2	2	2	3	4	2	2	2	2	3	4	2	2	2	23.7	23.7	23.7	41.734	367	367;539;237;145	0	By MS/MS	By MS/MS	By MS/MS	By matching	By MS/MS	By matching	8.2	21	23.7	6.5	6.5	8.2	8006100
B4DSE2;B4E0C7;A0A0C4DGZ9;Q53HP2;O14773;D3DQU2;B4DIV8	B4DSE2;B4E0C7;A0A0C4DGZ9;Q53HP2;O14773;D3DQU2;B4DIV8	1;1;1;1;1;1;1	1;1;1;1;1;1;1	1;1;1;1;1;1;1	Tripeptidyl-peptidase 1	TPP1	>tr|B4DSE2|B4DSE2_HUMAN cDNA FLJ57277, highly similar to Tripeptidyl-peptidase 1 (EC 3.4.14.9) OS=Homo sapiens PE=2 SV=1;>tr|B4E0C7|B4E0C7_HUMAN cDNA FLJ58558, highly similar to Tripeptidyl-peptidase 1 (EC 3.4.14.9) OS=Homo sapiens PE=2 SV=1;>tr|A0A0C4DGZ9	7	1	1	1	1	0	1	1	1	1	1	0	1	1	1	1	1	0	1	1	1	1	3.6	3.6	3.6	41.675	385	385;496;556;563;563;572;572	0.00078064	By matching	By matching	By matching	By matching	By matching	By MS/MS	3.6	0	3.6	3.6	3.6	3.6	3713400
B4DKV5;Q96EK7;B4DG54;A0A0D9SEJ5;F5GY05;B4DSS4	B4DKV5;Q96EK7;B4DG54;A0A0D9SEJ5;F5GY05;B4DSS4	3;3;3;3;3;3	3;3;3;3;3;3	3;3;3;3;3;3	Constitutive coactivator of peroxisome proliferator-activated receptor gamma	FAM120B	>tr|B4DKV5|B4DKV5_HUMAN cDNA FLJ55614 OS=Homo sapiens PE=2 SV=1;>sp|Q96EK7|F120B_HUMAN Constitutive coactivator of peroxisome proliferator-activated receptor gamma OS=Homo sapiens GN=FAM120B PE=1 SV=1;>tr|B4DG54|B4DG54_HUMAN cDNA FLJ56635 OS=Homo sapiens P	6	3	3	3	3	3	3	2	3	3	3	3	3	2	3	3	3	3	3	2	3	3	5.7	5.7	5.7	81.459	718	718;910;922;922;933;933	0	By MS/MS	By matching	By matching	By MS/MS	By MS/MS	By matching	5.7	5.7	5.7	4	5.7	5.7	8726400
A0A0D9SFB3;A0A0D9SG12;O00571;B5BTY4;A0A0D9SF53;Q59GX6;O15523;A0A024R9A4;Q5S4N1;B4DLU5;B4E010;B4E132;A0A0J9YVQ7;A0A087WVZ1;A0A087WX09;B4DLA0;A0A0J9YYH6;B4E3C4;C9J8G5;C9J081;D6RCM4;Q9NQI0	A0A0D9SFB3;A0A0D9SG12;O00571;B5BTY4;A0A0D9SF53;Q59GX6;O15523;A0A024R9A4;Q5S4N1;B4DLU5	18;18;18;18;18;17;13;13;12;12;8;7;5;3;2;2;2;2;1;1;1;1	18;18;18;18;18;17;13;13;12;12;8;7;5;3;2;2;2;2;1;1;1;1	17;17;17;17;17;16;12;12;11;11;7;6;5;3;2;2;2;2;1;1;1;1	ATP-dependent RNA helicase DDX3X;ATP-dependent RNA helicase DDX3Y	DDX3X;DDX3Y	>tr|A0A0D9SFB3|A0A0D9SFB3_HUMAN ATP-dependent RNA helicase DDX3X OS=Homo sapiens GN=DDX3X PE=1 SV=1;>tr|A0A0D9SG12|A0A0D9SG12_HUMAN ATP-dependent RNA helicase DDX3X OS=Homo sapiens GN=DDX3X PE=1 SV=1;>sp|O00571|DDX3X_HUMAN ATP-dependent RNA helicase DDX3X	22	18	18	17	16	16	17	12	16	16	16	16	17	12	16	16	15	15	16	12	16	15	35.6	35.6	33.9	70.839	640	640;647;662;662;733;674;660;660;362;532;410;407;164;138;98;139;164;308;224;250;518;724	0	By MS/MS	By MS/MS	By MS/MS	By MS/MS	By MS/MS	By MS/MS	32	29.2	34.1	22	32	33.9	299460000
A0A0D9SG71;B4DWT6;Q53G86;Q53G67;P49459	A0A0D9SG71;B4DWT6;Q53G86;Q53G67;P49459	1;1;1;1;1	1;1;1;1;1	1;1;1;1;1	Ubiquitin-conjugating enzyme E2 A	UBE2A	>tr|A0A0D9SG71|A0A0D9SG71_HUMAN Ubiquitin-conjugating enzyme E2 A OS=Homo sapiens GN=UBE2A PE=1 SV=1;>tr|B4DWT6|B4DWT6_HUMAN cDNA FLJ51703, highly similar to Ubiquitin-conjugating enzyme E2 A (EC 6.3.2.19) OS=Homo sapiens PE=2 SV=1;>tr|Q53G86|Q53G86_HUMAN	5	1	1	1	1	1	1	1	1	0	1	1	1	1	1	0	1	1	1	1	1	0	8.4	8.4	8.4	13.635	119	119;145;152;152;152	0.0070274	By MS/MS	By matching	By matching	By MS/MS	By MS/MS	By matching	8.4	8.4	8.4	8.4	8.4	0	3923600
A0A0F7L0Q8;B4DXZ6;P51114;A0A0F7L1S3;A0A0F7KYT8;C9JAJ4;E7EU85;B4DGH9;E9PFF5;B4DM21;B4DM78	A0A0F7L0Q8;B4DXZ6;P51114;A0A0F7L1S3;A0A0F7KYT8;C9JAJ4;E7EU85;B4DGH9;E9PFF5;B4DM21;B4DM78	2;2;2;2;2;1;1;1;1;1;1	2;2;2;2;2;1;1;1;1;1;1	2;2;2;2;2;1;1;1;1;1;1	Fragile X mental retardation syndrome-related protein 1	FXR1	>tr|A0A0F7L0Q8|A0A0F7L0Q8_HUMAN Fragile X mental retardation autosomal homolog variant p5FK OS=Homo sapiens GN=FXR1 PE=2 SV=1;>tr|B4DXZ6|B4DXZ6_HUMAN Fragile X mental retardation syndrome-related protein 1 OS=Homo sapiens GN=FXR1 PE=1 SV=1;>sp|P51114|FXR1_	11	2	2	2	2	2	2	1	2	2	2	2	2	1	2	2	2	2	2	1	2	2	5.2	5.2	5.2	67.27	595	595;608;621;648;677;151;454;454;490;490;565	0	By MS/MS	By MS/MS	By MS/MS	By matching	By MS/MS	By MS/MS	5.2	5.2	5.2	3	5.2	5.2	7794300
A0A0F7NGI8;Q32MZ4	A0A0F7NGI8;Q32MZ4	1;1	1;1	1;1	Leucine-rich repeat flightless-interacting protein 1	LRRFIP1	>tr|A0A0F7NGI8|A0A0F7NGI8_HUMAN Leucine rich repeat (In FLII) interacting protein 1, isoform CRA_c OS=Homo sapiens GN=LRRFIP1 PE=2 SV=1;>sp|Q32MZ4|LRRF1_HUMAN Leucine-rich repeat flightless-interacting protein 1 OS=Homo sapiens GN=LRRFIP1 PE=1 SV=2	2	1	1	1	1	1	0	0	1	1	1	1	0	0	1	1	1	1	0	0	1	1	1.7	1.7	1.7	82.688	752	752;808	0.0081577	By MS/MS	By MS/MS	By matching	By matching	By matching	By matching	1.7	1.7	0	0	1.7	1.7	1077400
H9KV28;A0RZB8;Q6URC4;O60610;A0A0G2JH68;Q96IL1;B4DVR3;Q7KZJ7	H9KV28;A0RZB8;Q6URC4;O60610;A0A0G2JH68;Q96IL1;B4DVR3	3;3;3;3;3;2;2;1	3;3;3;3;3;2;2;1	3;3;3;3;3;2;2;1	Protein diaphanous homolog 1	DIAPH1	>tr|H9KV28|H9KV28_HUMAN Protein diaphanous homolog 1 OS=Homo sapiens GN=DIAPH1 PE=1 SV=2;>tr|A0RZB8|A0RZB8_HUMAN Diaphanous-1 OS=Homo sapiens GN=DIAPH1 PE=2 SV=1;>tr|Q6URC4|Q6URC4_HUMAN Diaphanous 1 OS=Homo sapiens PE=2 SV=1;>sp|O60610|DIAP1_HUMAN Protein	8	3	3	3	3	3	2	3	2	3	3	3	2	3	2	3	3	3	2	3	2	3	4.2	4.2	4.2	136.85	1228	1228;1262;1272;1272;1272;456;560;404	0	By MS/MS	By MS/MS	By matching	By MS/MS	By matching	By MS/MS	4.2	4.2	3.1	4.2	3.1	4.2	6222100
P0DMV9;P0DMV8;A8K5I0;A0A0G2JIW1;B4DNT8;Q59EJ3;B4DFN9;B4DI39;B4DWK5;B4E388;B4E1S9;B4DVU9;V9GZ37;B3KTT5;B4E1T6;B4DNX1;B4DNV4;Q9UQC1	P0DMV9;P0DMV8;A8K5I0;A0A0G2JIW1;B4DNT8;Q59EJ3;B4DFN9;B4DI39;B4DWK5;B4E388;B4E1S9;B4DVU9;V9GZ37;B3KTT5;B4E1T6;B4DNX1	31;31;31;31;28;28;27;26;26;25;24;23;21;21;17;17;8;6	28;28;28;28;26;25;24;23;23;23;22;21;19;19;14;14;7;6	17;17;17;17;15;15;15;12;12;15;12;11;11;11;10;10;3;2		HSPA1B	>sp|P0DMV9|HS71B_HUMAN Heat shock 70 kDa protein 1B OS=Homo sapiens GN=HSPA1B PE=1 SV=1;>sp|P0DMV8|HS71A_HUMAN Heat shock 70 kDa protein 1A OS=Homo sapiens GN=HSPA1A PE=1 SV=1;>tr|A8K5I0|A8K5I0_HUMAN Epididymis secretory protein Li 103 OS=Homo sapiens GN=H	18	31	28	17	30	29	29	26	28	23	27	26	26	23	25	21	17	16	17	12	14	11	56	52.6	33.7	70.051	641	641;641;641;642;617;709;572;618;623;563;550;544;476;476;398;417;232;151	0	By MS/MS	By MS/MS	By MS/MS	By MS/MS	By MS/MS	By MS/MS	56	51.5	52.3	45.2	47	46	569430000
B7Z7J5;A0A0G2JKR7;J3JS71;Q5STP9;P28702;Q06310;B7Z6X3;J3JS70;B7Z3E4;B7Z6J2;P19793;F1D8Q5;Q6P3U7;A0A0G2JHI1;A0A087WZ88;P48443;F1D8Q7;B6ZGT6;B2R7C0	B7Z7J5;A0A0G2JKR7;J3JS71;Q5STP9;P28702;Q06310;B7Z6X3	5;5;5;5;5;3;3;2;2;2;2;2;2;1;1;1;1;1;1	5;5;5;5;5;3;3;2;2;2;2;2;2;1;1;1;1;1;1	5;5;5;5;5;3;3;2;2;2;2;2;2;1;1;1;1;1;1	Retinoic acid receptor RXR-beta	RXRB;NR2B2	>tr|B7Z7J5|B7Z7J5_HUMAN cDNA FLJ61673, highly similar to Retinoic acid receptor RXR-beta OS=Homo sapiens PE=2 SV=1;>tr|A0A0G2JKR7|A0A0G2JKR7_HUMAN Retinoic acid receptor RXR-beta OS=Homo sapiens GN=RXRB PE=1 SV=1;>tr|J3JS71|J3JS71_HUMAN Retinoid X receptor	19	5	5	5	4	5	4	4	4	3	4	5	4	4	4	3	4	5	4	4	4	3	17.6	17.6	17.6	38.5	347	347;347;482;533;533;231;259;262;286;382;462;462;516;96;340;463;463;463;463	0	By MS/MS	By MS/MS	By MS/MS	By MS/MS	By matching	By MS/MS	15.3	17.6	15.3	15.3	15.3	12.1	113990000
A0A0G2JLG5;E9PC15;B4E2Z8;Q53H12;A4D1U5	A0A0G2JLG5;E9PC15;B4E2Z8;Q53H12;A4D1U5	1;1;1;1;1	1;1;1;1;1	1;1;1;1;1	Acylglycerol kinase, mitochondrial	AGK;FLJ10842	>tr|A0A0G2JLG5|A0A0G2JLG5_HUMAN Acylglycerol kinase, mitochondrial (Fragment) OS=Homo sapiens GN=AGK PE=1 SV=1;>tr|E9PC15|E9PC15_HUMAN Acylglycerol kinase, mitochondrial OS=Homo sapiens GN=AGK PE=1 SV=1;>tr|B4E2Z8|B4E2Z8_HUMAN cDNA FLJ61206, highly similar	5	1	1	1	1	1	1	1	1	1	1	1	1	1	1	1	1	1	1	1	1	1	10.6	10.6	10.6	25.729	226	226;394;394;422;422	0	By MS/MS	By matching	By MS/MS	By matching	By matching	By MS/MS	10.6	10.6	10.6	10.6	10.6	10.6	4533200
Q14160;A0A0G2JNZ2;A0A0G2JPP5;A0A0G2JMS7;A0PJK8;H0YDF9;Q5T0G3;H0YCG0	Q14160;A0A0G2JNZ2;A0A0G2JPP5;A0A0G2JMS7;A0PJK8	14;14;14;12;7;3;1;1	14;14;14;12;7;3;1;1	13;13;13;12;7;3;0;1	Protein scribble homolog	SCRIB	>sp|Q14160|SCRIB_HUMAN Protein scribble homolog OS=Homo sapiens GN=SCRIB PE=1 SV=4;>tr|A0A0G2JNZ2|A0A0G2JNZ2_HUMAN Protein scribble homolog OS=Homo sapiens GN=SCRIB PE=1 SV=1;>tr|A0A0G2JPP5|A0A0G2JPP5_HUMAN Protein scribble homolog OS=Homo sapiens GN=SCRIB	8	14	14	13	13	11	12	11	12	10	13	11	12	11	12	10	12	11	11	11	11	9	15.1	15.1	14.3	174.88	1630	1630;1630;1655;1549;682;140;154;650	0	By MS/MS	By MS/MS	By MS/MS	By MS/MS	By MS/MS	By MS/MS	14	11.5	12.3	11.2	12	10.4	118260000
A0A0G2JRI7;D3DTC2;A0A0G2JQ62;Q8NF37	A0A0G2JRI7;D3DTC2;A0A0G2JQ62;Q8NF37	2;2;2;2	2;2;2;2	2;2;2;2	Lysophosphatidylcholine acyltransferase 1	AYTL2;LPCAT1	>tr|A0A0G2JRI7|A0A0G2JRI7_HUMAN Lysophosphatidylcholine acyltransferase 1 OS=Homo sapiens GN=LPCAT1 PE=1 SV=1;>tr|D3DTC2|D3DTC2_HUMAN Acyltransferase like 2, isoform CRA_a OS=Homo sapiens GN=AYTL2 PE=4 SV=1;>tr|A0A0G2JQ62|A0A0G2JQ62_HUMAN Lysophosphatidylc	4	2	2	2	2	1	2	1	1	1	2	1	2	1	1	1	2	1	2	1	1	1	11.5	11.5	11.5	25.74	234	234;486;489;534	0	By MS/MS	By matching	By MS/MS	By matching	By matching	By MS/MS	11.5	5.1	11.5	5.1	5.1	5.1	6709300
B4DZX1;A0A0G2JR38;E9PHT6;Q9NVE7;B4DHW9;H0YA26;H0Y9E4	B4DZX1;A0A0G2JR38;E9PHT6;Q9NVE7;B4DHW9;H0YA26	3;3;3;3;3;2;1	3;3;3;3;3;2;1	3;3;3;3;3;2;1	Pantothenate kinase 4	PANK4	>tr|B4DZX1|B4DZX1_HUMAN cDNA FLJ53892, highly similar to Pantothenate kinase 4 (EC 2.7.1.33) OS=Homo sapiens PE=2 SV=1;>tr|A0A0G2JR38|A0A0G2JR38_HUMAN Pantothenate kinase 4 OS=Homo sapiens GN=PANK4 PE=1 SV=1;>tr|E9PHT6|E9PHT6_HUMAN Pantothenate kinase 4 (F	7	3	3	3	3	3	2	2	3	2	3	3	2	2	3	2	3	3	2	2	3	2	6	6	6	81.41	734	734;734;737;773;781;473;136	0	By MS/MS	By matching	By matching	By MS/MS	By MS/MS	By matching	6	6	4.2	4.1	6	4.2	7883400
A0A0J9YYL3;A0A0J9YXJ8;A0A0J9YVP6;A0A0J9YXX5;Q9UHX1;A0A0J9YVR6;E9PQ56;A0A0J9YWM1;H0YEM1;E9PN18;E9PMU7;H0YCP8	A0A0J9YYL3;A0A0J9YXJ8;A0A0J9YVP6;A0A0J9YXX5;Q9UHX1;A0A0J9YVR6;E9PQ56;A0A0J9YWM1;H0YEM1	5;5;5;5;5;4;4;4;4;2;1;1	5;5;5;5;5;4;4;4;4;2;1;1	5;5;5;5;5;4;4;4;4;2;1;1	Poly(U)-binding-splicing factor PUF60	PUF60	>tr|A0A0J9YYL3|A0A0J9YYL3_HUMAN Poly(U)-binding-splicing factor PUF60 (Fragment) OS=Homo sapiens GN=PUF60 PE=1 SV=1;>tr|A0A0J9YXJ8|A0A0J9YXJ8_HUMAN Poly(U)-binding-splicing factor PUF60 (Fragment) OS=Homo sapiens GN=PUF60 PE=1 SV=1;>tr|A0A0J9YVP6|A0A0J9YVP	12	5	5	5	5	4	3	3	4	3	5	4	3	3	4	3	5	4	3	3	4	3	16.8	16.8	16.8	54.626	505	505;522;534;551;559;314;322;329;336;263;247;273	0	By MS/MS	By MS/MS	By MS/MS	By MS/MS	By MS/MS	By MS/MS	16.8	10.7	12.1	12.1	10.7	9.1	35956000
Q4VY20;A0A0J9YWZ2;Q4VY19;A0A0J9YWE8;Q59EQ2;V9HWD6;P31946;B5BU24	Q4VY20;A0A0J9YWZ2;Q4VY19;A0A0J9YWE8;Q59EQ2;V9HWD6;P31946;B5BU24	2;2;2;2;2;2;2;2	1;1;1;1;1;1;1;1	1;1;1;1;1;1;1;1	14-3-3 protein beta/alpha;14-3-3 protein beta/alpha, N-terminally processed	YWHAB	>tr|Q4VY20|Q4VY20_HUMAN 14-3-3 protein beta/alpha (Fragment) OS=Homo sapiens GN=YWHAB PE=1 SV=1;>tr|A0A0J9YWZ2|A0A0J9YWZ2_HUMAN 14-3-3 protein beta/alpha (Fragment) OS=Homo sapiens GN=YWHAB PE=1 SV=1;>tr|Q4VY19|Q4VY19_HUMAN 14-3-3 protein beta/alpha (Fragm	8	2	1	1	1	1	1	1	2	2	1	1	1	1	1	1	1	1	1	1	1	1	29.7	18.9	18.9	8.4284	74	74;81;100;149;189;246;246;246	0	By MS/MS	By MS/MS	By matching	By matching	By matching	By MS/MS	18.9	18.9	18.9	18.9	29.7	29.7	7594100
V9HW05;A0A0K0K1J6;P30086;D9IAI1;B4DRT4	V9HW05;A0A0K0K1J6;P30086;D9IAI1;B4DRT4	2;2;2;2;1	2;2;2;2;1	2;2;2;2;1	Phosphatidylethanolamine-binding protein 1;Hippocampal cholinergic neurostimulating peptide	PEBP1	>tr|V9HW05|V9HW05_HUMAN Epididymis luminal protein 210 OS=Homo sapiens GN=HEL-210 PE=2 SV=1;>tr|A0A0K0K1J6|A0A0K0K1J6_HUMAN Epididymis secretory protein Li 96 (Fragment) OS=Homo sapiens GN=HEL-S-96 PE=2 SV=1;>sp|P30086|PEBP1_HUMAN Phosphatidylethanolamine-	5	2	2	2	0	1	0	0	0	2	0	1	0	0	0	2	0	1	0	0	0	2	43.8	43.8	43.8	10.856	96	96;140;187;187;155	0	By matching	By matching	By matching	By matching	By matching	By MS/MS	0	20.8	0	0	0	43.8	2107000
Q05DH1;O14818;A0A0K0K1K4;H0UI83;B0YJ74;Q8TAA3;H0Y586;A0A087WYS6;F5GY34;Q4G1B8	Q05DH1;O14818;A0A0K0K1K4;H0UI83;B0YJ74;Q8TAA3	8;8;8;5;5;5;3;3;2;2	8;8;8;5;5;5;3;3;2;2	8;8;8;5;5;5;3;3;2;2	Proteasome subunit alpha type;Proteasome subunit alpha type-7;Proteasome subunit alpha type-7-like	PSMA7;hCG_41772;PSMA8	>tr|Q05DH1|Q05DH1_HUMAN Proteasome subunit alpha type (Fragment) OS=Homo sapiens GN=PSMA7 PE=2 SV=1;>sp|O14818|PSA7_HUMAN Proteasome subunit alpha type-7 OS=Homo sapiens GN=PSMA7 PE=1 SV=1;>tr|A0A0K0K1K4|A0A0K0K1K4_HUMAN Proteasome subunit alpha type OS=Ho	10	8	8	8	6	6	4	5	4	8	6	6	4	5	4	8	6	6	4	5	4	8	46.2	46.2	46.2	26.713	238	238;248;248;166;212;256;187;224;63;210	0	By MS/MS	By MS/MS	By MS/MS	By MS/MS	By MS/MS	By MS/MS	35.3	35.3	29.4	25.6	20.6	46.2	51243000
O95336;A0A0K0K1K7;M0R261;M0R1L2;M0R0U3	O95336;A0A0K0K1K7;M0R261	6;6;4;2;2	6;6;4;2;2	6;6;4;2;2	6-phosphogluconolactonase	PGLS	>sp|O95336|6PGL_HUMAN 6-phosphogluconolactonase OS=Homo sapiens GN=PGLS PE=1 SV=2;>tr|A0A0K0K1K7|A0A0K0K1K7_HUMAN 6-phosphogluconolactonase, isoform CRA_b OS=Homo sapiens GN=HEL-S-304 PE=2 SV=1;>tr|M0R261|M0R261_HUMAN 6-phosphogluconolactonase (Fragment) O	5	6	6	6	6	5	5	5	5	5	6	5	5	5	5	5	6	5	5	5	5	5	33.7	33.7	33.7	27.547	258	258;258;216;147;179	0	By MS/MS	By MS/MS	By MS/MS	By MS/MS	By MS/MS	By MS/MS	33.7	27.5	27.5	27.5	27.5	27.5	51287000
Q53GB6;A0A0K0K1L3;V9HVZ6;Q92747;Q75MY0;E9PF58;O15143;A4D275;Q59GQ0	Q53GB6;A0A0K0K1L3;V9HVZ6;Q92747;Q75MY0;E9PF58;O15143;A4D275;Q59GQ0	2;2;2;2;1;1;1;1;1	2;2;2;2;1;1;1;1;1	2;2;2;2;1;1;1;1;1	Actin-related protein 2/3 complex subunit 1A;Actin-related protein 2/3 complex subunit 1B	ARPC1A;ARPC1B	>tr|Q53GB6|Q53GB6_HUMAN Actin related protein 2/3 complex subunit 1A variant (Fragment) OS=Homo sapiens PE=2 SV=1;>tr|A0A0K0K1L3|A0A0K0K1L3_HUMAN Epididymis secretory protein Li 307 (Fragment) OS=Homo sapiens GN=HEL-S-307 PE=2 SV=1;>tr|V9HVZ6|V9HVZ6_HUMAN	9	2	2	2	1	2	1	2	2	2	1	2	1	2	2	2	1	2	1	2	2	2	9	9	9	40.953	365	365;365;370;370;166;279;372;372;401	0	By matching	By matching	By matching	By matching	By matching	By MS/MS	2.7	9	2.7	9	9	9	11802000
Q6FHU3;Q06323;A0A0K0K1L8;H0YLU2;Q86SZ9	Q6FHU3;Q06323;A0A0K0K1L8	6;6;6;1;1	6;6;6;1;1	6;6;6;1;1	Proteasome activator complex subunit 1	PSME1	>tr|Q6FHU3|Q6FHU3_HUMAN PSME1 protein (Fragment) OS=Homo sapiens GN=PSME1 PE=2 SV=1;>sp|Q06323|PSME1_HUMAN Proteasome activator complex subunit 1 OS=Homo sapiens GN=PSME1 PE=1 SV=1;>tr|A0A0K0K1L8|A0A0K0K1L8_HUMAN Epididymis secretory sperm binding protein	5	6	6	6	5	6	6	5	6	5	5	6	6	5	6	5	5	6	6	5	6	5	26.5	26.5	26.5	28.709	249	249;249;249;114;174	0	By MS/MS	By MS/MS	By MS/MS	By MS/MS	By MS/MS	By MS/MS	26.5	26.5	26.5	22.1	26.5	20.9	85802000
A0A183	A0A183	1	1	1	Late cornified envelope protein 6A	LCE6A	>sp|A0A183|LCE6A_HUMAN Late cornified envelope protein 6A OS=Homo sapiens GN=LCE6A PE=3 SV=1	1	1	1	1	1	0	0	1	0	1	1	0	0	1	0	1	1	0	0	1	0	1	17.5	17.5	17.5	9.0221	80	80	0	By matching	By matching	By matching	By matching	By matching	By MS/MS	17.5	0	0	17.5	0	17.5	3409700
A0MZ66	A0MZ66	3	3	3	Shootin-1	KIAA1598	>sp|A0MZ66|SHOT1_HUMAN Shootin-1 OS=Homo sapiens GN=SHTN1 PE=1 SV=4	1	3	3	3	2	3	3	3	3	2	2	3	3	3	3	2	2	3	3	3	3	2	6.2	6.2	6.2	71.639	631	631	0	By MS/MS	By matching	By MS/MS	By matching	By MS/MS	By matching	4.4	6.2	6.2	6.2	6.2	4.8	12216000
E7EPB3;A0PJ62;B7Z6S8;P50914;A8K7N0;Q6IPH7	E7EPB3;A0PJ62;B7Z6S8;P50914;A8K7N0;Q6IPH7	4;4;4;4;4;4	4;4;4;4;4;4	1;1;1;1;1;1	60S ribosomal protein L14	RPL14	>tr|E7EPB3|E7EPB3_HUMAN 60S ribosomal protein L14 OS=Homo sapiens GN=RPL14 PE=1 SV=1;>tr|A0PJ62|A0PJ62_HUMAN RPL14 protein (Fragment) OS=Homo sapiens GN=RPL14 PE=2 SV=1;>tr|B7Z6S8|B7Z6S8_HUMAN cDNA FLJ51325, highly similar to 60S ribosomal protein L14 OS=H	6	4	4	1	4	4	4	4	4	4	4	4	4	4	4	4	1	1	1	1	1	1	36.3	36.3	9.7	14.558	124	124;124;128;215;218;220	0	By MS/MS	By MS/MS	By MS/MS	By MS/MS	By MS/MS	By MS/MS	36.3	36.3	36.3	36.3	36.3	36.3	389110000
A0PJK4;Q8NFH3;B3KTT0	A0PJK4;Q8NFH3;B3KTT0	1;1;1	1;1;1	1;1;1	Nucleoporin Nup43	NUP43	>tr|A0PJK4|A0PJK4_HUMAN NUP43 protein (Fragment) OS=Homo sapiens GN=NUP43 PE=2 SV=1;>sp|Q8NFH3|NUP43_HUMAN Nucleoporin Nup43 OS=Homo sapiens GN=NUP43 PE=1 SV=1;>tr|B3KTT0|B3KTT0_HUMAN cDNA FLJ38675 fis, clone IMR322000243, highly similar to Nucleoporin Nup	3	1	1	1	0	1	0	0	0	0	0	1	0	0	0	0	0	1	0	0	0	0	5.9	5.9	5.9	31.614	287	287;380;380	0.0071685	By matching	By MS/MS	By matching	By matching	By matching	By matching	0	5.9	0	0	0	0	0
CON__P13646-1;A1A4E9;A8K2H9;B4DL17;A4FUA1;K7EQH6;K7EMJ2	CON__P13646-1;A1A4E9;A8K2H9;B4DL17	13;13;12;10;2;2;1	6;6;5;5;2;1;1	1;1;1;1;1;0;0		KRT13	>P13646-1 SWISS-PROT:P13646-1 Tax_Id=9606 Gene_Symbol=KRT13 Isoform 1 of Keratin, type I cytoskeletal 13;>tr|A1A4E9|A1A4E9_HUMAN Keratin 13 OS=Homo sapiens GN=KRT13 PE=2 SV=1;>tr|A8K2H9|A8K2H9_HUMAN cDNA FLJ78503, highly similar to Homo sapiens keratin 13	7	13	6	1	9	5	5	5	5	13	3	0	0	0	0	6	0	0	0	0	0	1	28.2	17	2	49.586	458	458;458;458;308;75;162;63	0	By matching	By matching	By matching	By matching	By matching	By MS/MS	17.5	7.6	7.6	7.6	7.6	28.2	56926000
Q86W20;B1AN99;A1A508;Q8N2U3;Q7Z5F4;P35030	Q86W20;B1AN99;A1A508;Q8N2U3;Q7Z5F4;P35030	1;1;1;1;1;1	1;1;1;1;1;1	1;1;1;1;1;1	Trypsin-3	PRSS1;PRSS3	>tr|Q86W20|Q86W20_HUMAN Protease serine 1 (Fragment) OS=Homo sapiens GN=PRSS1 PE=3 SV=1;>tr|B1AN99|B1AN99_HUMAN Trypsin-3 (Fragment) OS=Homo sapiens GN=PRSS3 PE=1 SV=6;>tr|A1A508|A1A508_HUMAN PRSS3 protein OS=Homo sapiens GN=PRSS3 PE=2 SV=1;>tr|Q8N2U3|Q8N2	6	1	1	1	1	1	1	1	1	1	1	1	1	1	1	1	1	1	1	1	1	1	15.5	15.5	15.5	9.1665	84	84;177;247;251;261;304	0.003028	By MS/MS	By MS/MS	By MS/MS	By MS/MS	By MS/MS	By MS/MS	15.5	15.5	15.5	15.5	15.5	15.5	7508200
P27658;A1KY36	P27658;A1KY36	2;2	2;2	2;2	Collagen alpha-1(VIII) chain;Vastatin	COL8A1	>sp|P27658|CO8A1_HUMAN Collagen alpha-1(VIII) chain OS=Homo sapiens GN=COL8A1 PE=1 SV=2;>tr|A1KY36|A1KY36_HUMAN Cell proliferation-inducing protein 41 OS=Homo sapiens PE=2 SV=1	2	2	2	2	2	2	2	2	2	0	2	2	2	2	2	0	2	2	2	2	2	0	4.4	4.4	4.4	73.363	744	744;745	0	By MS/MS	By MS/MS	By MS/MS	By MS/MS	By matching	By matching	4.4	4.4	4.4	4.4	4.4	0	20884000
A1L1A9;I3L2S3;Q05BP1;Q9ULH7	A1L1A9;I3L2S3;Q05BP1;Q9ULH7	1;1;1;1	1;1;1;1	1;1;1;1	MKL/myocardin-like protein 2	MKL2	>tr|A1L1A9|A1L1A9_HUMAN Phosphatase and actin regulator (Fragment) OS=Homo sapiens GN=MKL2 PE=2 SV=2;>tr|I3L2S3|I3L2S3_HUMAN Phosphatase and actin regulator OS=Homo sapiens GN=MKL2 PE=1 SV=1;>tr|Q05BP1|Q05BP1_HUMAN Phosphatase and actin regulator (Fragment	4	1	1	1	1	0	0	1	0	1	1	0	0	1	0	1	1	0	0	1	0	1	14.4	14.4	14.4	14.998	132	132;369;402;1088	0	By matching	By matching	By matching	By MS/MS	By matching	By MS/MS	14.4	0	0	14.4	0	14.4	5005500
Q9NXG9;Q2TAL8;A1L3Z9	Q9NXG9;Q2TAL8;A1L3Z9	1;1;1	1;1;1	1;1;1	Glutamine-rich protein 1	QRICH1	>tr|Q9NXG9|Q9NXG9_HUMAN cDNA FLJ20259 fis, clone COLF7443 OS=Homo sapiens PE=2 SV=1;>sp|Q2TAL8|QRIC1_HUMAN Glutamine-rich protein 1 OS=Homo sapiens GN=QRICH1 PE=1 SV=1;>tr|A1L3Z9|A1L3Z9_HUMAN Glutamine-rich 1 OS=Homo sapiens GN=QRICH1 PE=2 SV=1	3	1	1	1	1	1	1	1	0	1	1	1	1	1	0	1	1	1	1	1	0	1	2.6	2.6	2.6	47.549	416	416;776;776	0.0051245	By matching	By MS/MS	By matching	By matching	By matching	By MS/MS	2.6	2.6	2.6	2.6	0	2.6	3736100
A1X283	A1X283	1	1	1	SH3 and PX domain-containing protein 2B	SH3PXD2B	>sp|A1X283|SPD2B_HUMAN SH3 and PX domain-containing protein 2B OS=Homo sapiens GN=SH3PXD2B PE=1 SV=3	1	1	1	1	1	1	1	0	1	0	1	1	1	0	1	0	1	1	1	0	1	0	2.2	2.2	2.2	101.58	911	911	0.0064702	By matching	By matching	By MS/MS	By matching	By MS/MS	By matching	2.2	2.2	2.2	0	2.2	0	5089100
A2A2D0;Q59G27;Q96CE4;P16949;B5BU83	A2A2D0;Q59G27;Q96CE4;P16949;B5BU83	1;1;1;1;1	1;1;1;1;1	1;1;1;1;1	Stathmin	STMN1	>tr|A2A2D0|A2A2D0_HUMAN Stathmin (Fragment) OS=Homo sapiens GN=STMN1 PE=1 SV=6;>tr|Q59G27|Q59G27_HUMAN Stathmin (Fragment) OS=Homo sapiens PE=2 SV=1;>tr|Q96CE4|Q96CE4_HUMAN Stathmin OS=Homo sapiens GN=STMN1 PE=1 SV=1;>sp|P16949|STMN1_HUMAN Stathmin OS=Homo	5	1	1	1	1	1	0	0	1	1	1	1	0	0	1	1	1	1	0	0	1	1	15.3	15.3	15.3	9.7931	85	85;134;149;149;149	0.009396	By MS/MS	By matching	By matching	By matching	By MS/MS	By matching	15.3	15.3	0	0	15.3	15.3	2536400
Q96DV6;P62753;A2A3R6;A2A3R5;A2A3R7;Q9BZU1	Q96DV6;P62753;A2A3R6;A2A3R5;A2A3R7	10;10;10;6;5;1	10;10;10;6;5;1	10;10;10;6;5;1	40S ribosomal protein S6	RPS6	>tr|Q96DV6|Q96DV6_HUMAN 40S ribosomal protein S6 OS=Homo sapiens GN=RPS6 PE=2 SV=1;>sp|P62753|RS6_HUMAN 40S ribosomal protein S6 OS=Homo sapiens GN=RPS6 PE=1 SV=1;>tr|A2A3R6|A2A3R6_HUMAN 40S ribosomal protein S6 OS=Homo sapiens GN=RPS6 PE=2 SV=1;>tr|A2A3R5	6	10	10	10	8	8	9	8	5	7	8	8	9	8	5	7	8	8	9	8	5	7	33.7	33.7	33.7	28.708	249	249;249;249;218;91;79	0	By MS/MS	By MS/MS	By MS/MS	By MS/MS	By MS/MS	By MS/MS	30.1	30.1	33.7	28.9	20.9	30.1	171280000
A2IDA3;Q1W6H1;P29372	A2IDA3;Q1W6H1;P29372	7;7;7	7;7;7	7;7;7	DNA-3-methyladenine glycosylase	MPG	>tr|A2IDA3|A2IDA3_HUMAN DNA-3-methyladenine glycosylase (Fragment) OS=Homo sapiens GN=MPG PE=1 SV=1;>tr|Q1W6H1|Q1W6H1_HUMAN DNA-3-methyladenine glycosylase OS=Homo sapiens GN=MPG PE=3 SV=1;>sp|P29372|3MG_HUMAN DNA-3-methyladenine glycosylase OS=Homo sapien	3	7	7	7	6	7	7	6	6	7	6	7	7	6	6	7	6	7	7	6	6	7	43.4	43.4	43.4	27.295	251	251;298;298	0	By MS/MS	By MS/MS	By MS/MS	By MS/MS	By MS/MS	By MS/MS	37.5	43.4	43.4	37.5	37.5	43.4	88238000
B3KTM6;P46777;A2RUM7;Q59GX9;Q5T7N0;Q9BUV4	B3KTM6;P46777;A2RUM7;Q59GX9	12;12;12;10;5;2	12;12;12;10;5;2	12;12;12;10;5;2	60S ribosomal protein L5	RPL5	>tr|B3KTM6|B3KTM6_HUMAN Ribosomal protein L5, isoform CRA_b OS=Homo sapiens GN=RPL5 PE=2 SV=1;>sp|P46777|RL5_HUMAN 60S ribosomal protein L5 OS=Homo sapiens GN=RPL5 PE=1 SV=3;>tr|A2RUM7|A2RUM7_HUMAN Ribosomal protein L5 OS=Homo sapiens GN=RPL5 PE=2 SV=1;>tr	6	12	12	12	12	12	11	12	11	11	12	12	11	12	11	11	12	12	11	12	11	11	46.2	46.2	46.2	28.044	247	247;297;297;303;130;101	0	By MS/MS	By MS/MS	By MS/MS	By MS/MS	By MS/MS	By MS/MS	46.2	46.2	41.3	46.2	41.3	42.1	179860000
Q4VB24;P10412;B2R984;A3R0T8;A3R0T7;P16402;P22492;A1L407;Q02539	Q4VB24;P10412;B2R984;A3R0T8;A3R0T7;P16402	5;5;5;5;5;4;2;2;2	1;1;1;1;1;0;0;0;0	1;1;1;1;1;0;0;0;0	Histone H1.4;Histone H1.3	HIST1H1E;HIST1H1D	>tr|Q4VB24|Q4VB24_HUMAN Histone cluster 1, H1e OS=Homo sapiens GN=HIST1H1E PE=2 SV=1;>sp|P10412|H14_HUMAN Histone H1.4 OS=Homo sapiens GN=HIST1H1E PE=1 SV=2;>tr|B2R984|B2R984_HUMAN cDNA, FLJ94268, highly similar to Homo sapiens histone 1, H1e (HIST1H1E), m	9	5	1	1	5	5	4	5	4	4	1	1	0	1	0	1	1	1	0	1	0	1	20.5	9.1	9.1	21.893	219	219;219;219;219;219;221;207;207;215	0	By matching	By MS/MS	By matching	By MS/MS	By matching	By MS/MS	20.5	20.5	11.4	20.5	11.4	20.5	8866900
Q53GE2;Q53GC7;P47755;A4D0V4;F8W9N7;A0A0D9SET8;B4DE01;C9JUG7;F8WED3	Q53GE2;Q53GC7;P47755;A4D0V4;F8W9N7;A0A0D9SET8;B4DE01;C9JUG7	13;13;13;13;10;8;8;7;1	13;13;13;13;10;8;8;7;1	12;12;12;12;9;7;8;6;1	F-actin-capping protein subunit alpha-2	CAPZA2	>tr|Q53GE2|Q53GE2_HUMAN Capping protein (Actin filament) muscle Z-line, alpha 2 variant (Fragment) OS=Homo sapiens PE=2 SV=1;>tr|Q53GC7|Q53GC7_HUMAN Capping protein (Actin filament) muscle Z-line, alpha 2 variant (Fragment) OS=Homo sapiens PE=2 SV=1;>sp|P4	9	13	13	12	11	11	12	11	13	11	11	11	12	11	13	11	10	10	11	10	12	10	68.9	68.9	65.4	32.967	286	286;286;286;286;174;174;209;146;37	0	By MS/MS	By MS/MS	By MS/MS	By MS/MS	By MS/MS	By MS/MS	61.5	59.8	66.1	46.2	68.9	54.2	214830000
C9J1Z8;P84085;A4D0Z3;B4DLJ3	C9J1Z8;P84085;A4D0Z3;B4DLJ3	2;2;2;2	2;2;2;2	1;1;1;1	ADP-ribosylation factor 5	ARF5	>tr|C9J1Z8|C9J1Z8_HUMAN ADP-ribosylation factor 5 (Fragment) OS=Homo sapiens GN=ARF5 PE=1 SV=1;>sp|P84085|ARF5_HUMAN ADP-ribosylation factor 5 OS=Homo sapiens GN=ARF5 PE=1 SV=2;>tr|A4D0Z3|A4D0Z3_HUMAN ADP-ribosylation factor 5 OS=Homo sapiens GN=ARF5 PE=2	4	2	2	1	1	1	2	2	2	2	1	1	2	2	2	2	0	0	1	1	1	1	13.3	13.3	6.7	17.107	150	150;180;180;229	0	By matching	By MS/MS	By MS/MS	By matching	By MS/MS	By MS/MS	6.7	6.7	13.3	13.3	13.3	13.3	10269000
A4D110	A4D110	1	1	1		LOC401309	>tr|A4D110|A4D110_HUMAN Putative uncharacterized protein OS=Homo sapiens GN=LOC401309 PE=4 SV=1	1	1	1	1	0	0	1	0	0	0	0	0	1	0	0	0	0	0	1	0	0	0	18.9	18.9	18.9	13.387	127	127	0	By matching	By matching	By MS/MS	By matching	By matching	By matching	0	0	18.9	0	0	0	3651000
Q13185;A4D177;C9JMM0;B8ZZ43;S4R2Y4;K7ELA4;B5MD17;J3KS05;Q6IBN6;P83916	Q13185;A4D177;C9JMM0;B8ZZ43;S4R2Y4	3;3;2;2;2;1;1;1;1;1	3;3;2;2;2;1;1;1;1;1	3;3;2;2;2;1;1;1;1;1	Chromobox protein homolog 3	CBX3	>sp|Q13185|CBX3_HUMAN Chromobox protein homolog 3 OS=Homo sapiens GN=CBX3 PE=1 SV=4;>tr|A4D177|A4D177_HUMAN Chromobox homolog 3 (HP1 gamma homolog, Drosophila) OS=Homo sapiens GN=CBX3 PE=4 SV=1;>tr|C9JMM0|C9JMM0_HUMAN Chromobox protein homolog 3 (Fragment)	10	3	3	3	3	3	3	2	2	3	3	3	3	2	2	3	3	3	3	2	2	3	16.4	16.4	16.4	20.811	183	183;183;62;101;107;138;168;173;185;185	0	By MS/MS	By MS/MS	By MS/MS	By MS/MS	By MS/MS	By MS/MS	16.4	16.4	16.4	16.4	16.4	16.4	13581000
Q75MT8;Q15056;A4D198	Q75MT8;Q15056;A4D198	1;1;1	1;1;1	1;1;1	Eukaryotic translation initiation factor 4H	WBSCR1;EIF4H;LOC392647	>tr|Q75MT8|Q75MT8_HUMAN Putative uncharacterized protein WBSCR1 (Fragment) OS=Homo sapiens GN=WBSCR1 PE=4 SV=1;>sp|Q15056|IF4H_HUMAN Eukaryotic translation initiation factor 4H OS=Homo sapiens GN=EIF4H PE=1 SV=5;>tr|A4D198|A4D198_HUMAN Similar to mKIAA0038	3	1	1	1	1	1	0	0	0	1	1	1	0	0	0	1	1	1	0	0	0	1	25.3	25.3	25.3	10.2	91	91;248;294	0.0007734	By MS/MS	By matching	By matching	By matching	By matching	By MS/MS	25.3	25.3	0	0	0	25.3	6050500
B7Z5J4;Q9UI42;A4D1M3;B7Z577;C9J6N7	B7Z5J4;Q9UI42;A4D1M3;B7Z577	3;3;3;2;1	3;3;3;2;1	3;3;3;2;1	Carboxypeptidase A4	CPA4	>tr|B7Z5J4|B7Z5J4_HUMAN Carboxypeptidase A4 OS=Homo sapiens GN=CPA4 PE=1 SV=1;>sp|Q9UI42|CBPA4_HUMAN Carboxypeptidase A4 OS=Homo sapiens GN=CPA4 PE=1 SV=2;>tr|A4D1M3|A4D1M3_HUMAN Carboxypeptidase A4 OS=Homo sapiens GN=CPA4 PE=2 SV=1;>tr|B7Z577|B7Z577_HUMAN	5	3	3	3	1	2	0	0	0	3	1	2	0	0	0	3	1	2	0	0	0	3	14.5	14.5	14.5	35.634	317	317;421;421;226;177	0	By matching	By matching	By matching	By matching	By matching	By MS/MS	7.3	11.4	0	0	0	14.5	7171000
A4D1V5;Q76N89	A4D1V5;Q76N89	1;1	1;1	1;1	E3 ubiquitin-protein ligase HECW1	NEDL1;HECW1	>tr|A4D1V5|A4D1V5_HUMAN HECT type E3 ubiquitin ligase OS=Homo sapiens GN=NEDL1 PE=4 SV=1;>sp|Q76N89|HECW1_HUMAN E3 ubiquitin-protein ligase HECW1 OS=Homo sapiens GN=HECW1 PE=1 SV=3	2	1	1	1	1	1	1	1	1	1	1	1	1	1	1	1	1	1	1	1	1	1	0.8	0.8	0.8	177.16	1585	1585;1606	0.0081356	By MS/MS	By MS/MS	By MS/MS	By MS/MS	By matching	By MS/MS	0.8	0.8	0.8	0.8	0.8	0.8	1825600000
A4FUT8;Q7LBC6	A4FUT8;Q7LBC6	2;2	2;2	2;2	Lysine-specific demethylase 3B	JMJD1B;KDM3B	>tr|A4FUT8|A4FUT8_HUMAN JMJD1B protein (Fragment) OS=Homo sapiens GN=JMJD1B PE=2 SV=1;>sp|Q7LBC6|KDM3B_HUMAN Lysine-specific demethylase 3B OS=Homo sapiens GN=KDM3B PE=1 SV=2	2	2	2	2	1	1	2	1	1	1	1	1	2	1	1	1	1	1	2	1	1	1	2.5	2.5	2.5	169.05	1551	1551;1761	0	By matching	By matching	By MS/MS	By matching	By MS/MS	By matching	0.8	0.8	2.5	0.8	0.8	0.8	2672500
Q02750;A4QPA9	Q02750;A4QPA9	1;1	1;1	1;1	Dual specificity mitogen-activated protein kinase kinase 1	MAP2K1	>sp|Q02750|MP2K1_HUMAN Dual specificity mitogen-activated protein kinase kinase 1 OS=Homo sapiens GN=MAP2K1 PE=1 SV=2;>tr|A4QPA9|A4QPA9_HUMAN Mitogen-activated protein kinase kinase 1 OS=Homo sapiens GN=MAP2K1 PE=2 SV=1	2	1	1	1	1	0	0	1	0	0	1	0	0	1	0	0	1	0	0	1	0	0	8.1	8.1	8.1	43.439	393	393;393	0.0069638	By MS/MS	By matching	By matching	By MS/MS	By matching	By matching	8.1	0	0	8.1	0	0	1175000
A4ZU86;P06748;Q9NX34;Q9BTI9;E5RGW4;A0A024R3V9;E5RI98	A4ZU86;P06748;Q9NX34;Q9BTI9	4;4;2;2;1;1;1	4;4;2;2;1;1;1	4;4;2;2;1;1;1	Nucleophosmin	NPM1	>tr|A4ZU86|A4ZU86_HUMAN Truncated nucleolar phosphoprotein B23 OS=Homo sapiens GN=NPM1 PE=2 SV=1;>sp|P06748|NPM_HUMAN Nucleophosmin OS=Homo sapiens GN=NPM1 PE=1 SV=2;>tr|Q9NX34|Q9NX34_HUMAN cDNA FLJ20465 fis, clone KAT06236 OS=Homo sapiens PE=2 SV=1;>tr|Q9	7	4	4	4	4	4	4	4	4	4	4	4	4	4	4	4	4	4	4	4	4	4	25.9	25.9	25.9	29.978	274	274;294;179;228;59;92;111	0	By MS/MS	By MS/MS	By MS/MS	By MS/MS	By MS/MS	By MS/MS	25.9	25.9	25.9	25.9	25.9	25.9	255240000
O00170;G9I2H4;D5LTB3;D0EKE6;C8CK05;C8CK04;D0EKE5;A5JGZ4;C0JXB9;C8CHN4;D2CVN5;B7SBB1;D0EKE4;C0JXB8;E9PMH2;V9GYQ3;D0EKE7;A8BQF1;A7KS94;A7YDK7;E5L4L0;A7KS92;A7KS93;A7YDK1;A3RDS1;A7YDK6;B3TMT2;A7YDK2;A7YDK4;A3RDR7;A3RDR6	O00170;G9I2H4;D5LTB3;D0EKE6;C8CK05;C8CK04;D0EKE5;A5JGZ4;C0JXB9;C8CHN4;D2CVN5;B7SBB1;D0EKE4;C0JXB8;E9PMH2	14;14;14;14;14;14;14;14;13;13;12;12;12;12;10;6;4;2;2;2;2;2;1;1;1;1;1;1;1;1;1	14;14;14;14;14;14;14;14;13;13;12;12;12;12;10;6;4;2;2;2;2;2;1;1;1;1;1;1;1;1;1	14;14;14;14;14;14;14;14;13;13;12;12;12;12;10;6;4;2;2;2;2;2;1;1;1;1;1;1;1;1;1	AH receptor-interacting protein;Peptidyl-prolyl cis-trans isomerase	AIP	>sp|O00170|AIP_HUMAN AH receptor-interacting protein OS=Homo sapiens GN=AIP PE=1 SV=2;>tr|G9I2H4|G9I2H4_HUMAN Aryl hydrocarbon receptor interacting protein OS=Homo sapiens GN=AIP PE=4 SV=1;>tr|D5LTB3|D5LTB3_HUMAN Aryl hydrocarbon receptor interacting prote	31	14	14	14	11	12	12	11	12	13	11	12	12	11	12	13	11	12	12	11	12	13	57.3	57.3	57.3	37.636	330	330;330;330;330;330;330;337;368;330;330;270;329;330;330;232;188;154;33;44;50;60;61;30;31;38;40;47;48;61;65;67	0	By MS/MS	By MS/MS	By MS/MS	By MS/MS	By MS/MS	By MS/MS	40.3	46.1	48.8	42.4	43	48.8	202080000
B4DXG8;D6RIY6;Q06265;A5PLM5;D6R905;D6RAP4;D6RA17;H0Y9L5	B4DXG8;D6RIY6;Q06265;A5PLM5;D6R905	5;5;5;5;3;2;2;1	5;5;5;5;3;2;2;1	5;5;5;5;3;2;2;1	Exosome complex component RRP45	EXOSC9	>tr|B4DXG8|B4DXG8_HUMAN cDNA FLJ55260, highly similar to Exosome complex exonuclease RRP45 (EC 3.1.13.-) OS=Homo sapiens PE=2 SV=1;>tr|D6RIY6|D6RIY6_HUMAN Exosome complex component RRP45 OS=Homo sapiens GN=EXOSC9 PE=1 SV=1;>sp|Q06265|EXOS9_HUMAN Exosome co	8	5	5	5	5	5	5	5	4	4	5	5	5	5	4	4	5	5	5	5	4	4	15.6	15.6	15.6	43.561	392	392;423;439;439;226;86;242;172	0	By MS/MS	By MS/MS	By MS/MS	By MS/MS	By MS/MS	By MS/MS	15.6	15.6	15.6	15.6	12.8	12.8	27655000
A6NDU8;A0A0C4DGW6	A6NDU8;A0A0C4DGW6	3;2	3;2	3;2	UPF0600 protein C5orf51	C5orf51	>sp|A6NDU8|CE051_HUMAN UPF0600 protein C5orf51 OS=Homo sapiens GN=C5orf51 PE=1 SV=1;>tr|A0A0C4DGW6|A0A0C4DGW6_HUMAN UPF0600 protein C5orf51 OS=Homo sapiens GN=C5orf51 PE=1 SV=1	2	3	3	3	3	3	3	2	3	1	3	3	3	2	3	1	3	3	3	2	3	1	19.7	19.7	19.7	33.62	294	294;152	0	By MS/MS	By MS/MS	By MS/MS	By matching	By MS/MS	By matching	19.7	19.7	19.7	9.9	19.7	6.8	10008000
P51610;A6NEM2;Q05C05	P51610;A6NEM2	9;9;2	9;9;2	9;9;2	Host cell factor 1;HCF N-terminal chain 1;HCF N-terminal chain 2;HCF N-terminal chain 3;HCF N-terminal chain 4;HCF N-terminal chain 5;HCF N-terminal chain 6;HCF C-terminal chain 1;HCF C-terminal chain 2;HCF C-terminal chain 3;HCF C-terminal chain 4;HCF C-terminal chain 5;HCF C-terminal chain 6	HCFC1	>sp|P51610|HCFC1_HUMAN Host cell factor 1 OS=Homo sapiens GN=HCFC1 PE=1 SV=2;>tr|A6NEM2|A6NEM2_HUMAN Host cell factor 1 OS=Homo sapiens GN=HCFC1 PE=1 SV=2	3	9	9	9	6	7	7	6	8	7	6	7	7	6	8	7	6	7	7	6	8	7	7.4	7.4	7.4	208.73	2035	2035;2080;551	0	By MS/MS	By MS/MS	By MS/MS	By MS/MS	By MS/MS	By MS/MS	5.5	6	6.3	5.3	6.6	5.7	59333000
Q9UKK9;A6NFX8;H0YEY4;A6NCQ0;A6NJU6	Q9UKK9;A6NFX8;H0YEY4;A6NCQ0;A6NJU6	3;3;2;2;2	3;3;2;2;2	3;3;2;2;2	ADP-sugar pyrophosphatase	NUDT5	>sp|Q9UKK9|NUDT5_HUMAN ADP-sugar pyrophosphatase OS=Homo sapiens GN=NUDT5 PE=1 SV=1;>tr|A6NFX8|A6NFX8_HUMAN ADP-sugar pyrophosphatase OS=Homo sapiens GN=NUDT5 PE=1 SV=1;>tr|H0YEY4|H0YEY4_HUMAN ADP-sugar pyrophosphatase (Fragment) OS=Homo sapiens GN=NUDT5 P	5	3	3	3	1	0	0	0	0	3	1	0	0	0	0	3	1	0	0	0	0	3	19.2	19.2	19.2	24.327	219	219;232;137;180;186	0	By matching	By matching	By matching	By matching	By matching	By MS/MS	7.3	0	0	0	0	19.2	3231800
H3BMT0;H3BTV5;H3BU16;A6NGP5;Q9H910;H3BMV3;B4DL85	H3BMT0;H3BTV5;H3BU16;A6NGP5;Q9H910;H3BMV3;B4DL85	2;2;2;2;2;2;2	2;2;2;2;2;2;2	2;2;2;2;2;2;2	Hematological and neurological expressed 1-like protein	HN1L	>tr|H3BMT0|H3BMT0_HUMAN Hematological and neurological-expressed 1-like protein (Fragment) OS=Homo sapiens GN=HN1L PE=1 SV=1;>tr|H3BTV5|H3BTV5_HUMAN Hematological and neurological-expressed 1-like protein (Fragment) OS=Homo sapiens GN=HN1L PE=1 SV=1;>tr|H3	7	2	2	2	2	2	1	2	2	2	2	2	1	2	2	2	2	2	1	2	2	2	24.3	24.3	24.3	12.23	115	115;116;167;178;190;190;208	0	By MS/MS	By matching	By matching	By MS/MS	By MS/MS	By MS/MS	24.3	24.3	12.2	24.3	24.3	24.3	21833000
A6NJH9;P47813;O14602	A6NJH9;P47813;O14602	1;1;1	1;1;1	1;1;1	Eukaryotic translation initiation factor 1A, X-chromosomal;Eukaryotic translation initiation factor 1A, Y-chromosomal	EIF1AY;EIF1AX	>tr|A6NJH9|A6NJH9_HUMAN Eukaryotic translation initiation factor 1A, Y-chromosomal OS=Homo sapiens GN=EIF1AY PE=1 SV=1;>sp|P47813|IF1AX_HUMAN Eukaryotic translation initiation factor 1A, X-chromosomal OS=Homo sapiens GN=EIF1AX PE=1 SV=2;>sp|O14602|IF1AY_HU	3	1	1	1	1	1	1	0	1	0	1	1	1	0	1	0	1	1	1	0	1	0	12.6	12.6	12.6	14.455	127	127;144;144	0.0070822	By MS/MS	By matching	By matching	By matching	By matching	By matching	12.6	12.6	12.6	0	12.6	0	1087800
A6NKB8;Q9H4A4;A0A087WU27;Q7RU04;A0A087WUS4;C9JMZ3	A6NKB8;Q9H4A4;A0A087WU27;Q7RU04;A0A087WUS4	6;6;5;5;4;1	6;6;5;5;4;1	6;6;5;5;4;1	Aminopeptidase B	RNPEP	>tr|A6NKB8|A6NKB8_HUMAN Aminopeptidase B OS=Homo sapiens GN=RNPEP PE=1 SV=1;>sp|Q9H4A4|AMPB_HUMAN Aminopeptidase B OS=Homo sapiens GN=RNPEP PE=1 SV=2;>tr|A0A087WU27|A0A087WU27_HUMAN Aminopeptidase B (Fragment) OS=Homo sapiens GN=RNPEP PE=1 SV=1;>tr|Q7RU04|	6	6	6	6	4	3	4	6	5	4	4	3	4	6	5	4	4	3	4	6	5	4	13.4	13.4	13.4	68.168	611	611;650;171;658;151;344	0	By MS/MS	By MS/MS	By MS/MS	By MS/MS	By MS/MS	By matching	8.8	5.9	8.8	13.4	11.3	9.2	20877000
O75165;A7E2Y5	O75165;A7E2Y5	1;1	1;1	1;1	DnaJ homolog subfamily C member 13	DNAJC13	>sp|O75165|DJC13_HUMAN DnaJ homolog subfamily C member 13 OS=Homo sapiens GN=DNAJC13 PE=1 SV=5;>tr|A7E2Y5|A7E2Y5_HUMAN DnaJ (Hsp40) homolog, subfamily C, member 13 OS=Homo sapiens GN=DNAJC13 PE=2 SV=1	2	1	1	1	0	0	0	0	0	1	0	0	0	0	0	1	0	0	0	0	0	1	0.7	0.7	0.7	254.41	2243	2243;2243	0	By matching	By matching	By matching	By matching	By matching	By MS/MS	0	0	0	0	0	0.7	0
B4DGC2;V9HW25;Q5TCU3;P07951;CON__Q3SX28;A7XZE4;Q5TCU8;B4E3P1	B4DGC2;V9HW25;Q5TCU3;P07951;CON__Q3SX28;A7XZE4;Q5TCU8;B4E3P1	6;6;6;6;6;6;6;4	1;1;1;1;1;1;1;1	1;1;1;1;1;1;1;1	Tropomyosin beta chain	TPM2;TPM2b	>tr|B4DGC2|B4DGC2_HUMAN cDNA FLJ56690, highly similar to Tropomyosin beta chain OS=Homo sapiens PE=2 SV=1;>tr|V9HW25|V9HW25_HUMAN Epididymis secretory protein Li 273 OS=Homo sapiens GN=HEL-S-273 PE=2 SV=1;>tr|Q5TCU3|Q5TCU3_HUMAN Tropomyosin beta chain OS=H	8	6	1	1	6	6	6	5	5	5	1	1	1	0	0	1	1	1	1	0	0	1	28.7	4.8	4.8	21.833	188	188;284;284;284;284;284;322;303	0.0076495	By MS/MS	By matching	By matching	By matching	By matching	By matching	28.7	28.7	28.7	23.9	23.9	25	3367900
B1PL87;P55957;A8ASI8;B3KT21	B1PL87;P55957;A8ASI8;B3KT21	1;1;1;1	1;1;1;1	1;1;1;1	BH3-interacting domain death agonist;BH3-interacting domain death agonist p15;BH3-interacting domain death agonist p13;BH3-interacting domain death agonist p11	BID	>tr|B1PL87|B1PL87_HUMAN Bid (Fragment) OS=Homo sapiens PE=2 SV=1;>sp|P55957|BID_HUMAN BH3-interacting domain death agonist OS=Homo sapiens GN=BID PE=1 SV=1;>tr|A8ASI8|A8ASI8_HUMAN BH3 interacting domain death agonist, isoform CRA_d OS=Homo sapiens GN=BID P	4	1	1	1	1	0	1	0	1	0	1	0	1	0	1	0	1	0	1	0	1	0	9.6	9.6	9.6	15.335	136	136;195;195;241	0	By MS/MS	By matching	By MS/MS	By matching	By MS/MS	By matching	9.6	0	9.6	0	9.6	0	7010500
A8K048;V9HW29;P33176;M1VRN1;M1VKJ2;M1VE91;C1PHA2;D3DRX6;M1V490;M1VPF9;M1V481;M1VPF7;M1VRN0;M1VKI9;M1VE89;Q6P164;Q2TA90;Q66K46;B4DS27;O60282;Q6PJC4;Q6PKD1;A0A0G2JMZ6;A1L179;J3KNA1;B7Z2M7;Q12840;B2RCP3;B0I1S7;Q57YV6;A5D6Y6;Q57Z91;C9JWB9;Q59GB8	A8K048;V9HW29;P33176;M1VRN1;M1VKJ2;M1VE91;C1PHA2;D3DRX6;M1V490;M1VPF9;M1V481;M1VPF7;M1VRN0;M1VKI9;M1VE89	12;12;12;12;12;12;12;11;10;10;8;7;7;7;7;5;5;5;5;5;4;4;4;4;4;4;4;4;4;2;2;2;1;1	12;12;12;12;12;12;12;11;10;10;8;7;7;7;7;5;5;5;5;5;4;4;4;4;4;4;4;4;4;2;2;2;1;1	12;12;12;12;12;12;12;11;10;10;8;7;7;7;7;5;5;5;5;5;4;4;4;4;4;4;4;4;4;2;2;2;1;1	Kinesin-1 heavy chain;Tyrosine-protein kinase receptor	KIF5B;KIF5B-RET(NM_020630)_K23;R12;KIF5B-RET(NM_020975)_K23;R12;KIF5B-RET(NM_020630)_K24;R11;KIF5B-ALK;KIF5B-RET(NM_020630)_K22;R12;KIF5B-RET(NM_020975)_K22;R12;KIF5B-ALK_K17;A20;KIF5B-RET(NM_020630)_K15;R12;KIF5B-RET(NM_020975)_K15;R12;KIF5B-RET(NM_020630)_K16;R12;KIF5B-RET(NM_020975)_K16;R12	>tr|A8K048|A8K048_HUMAN Kinesin-like protein (Fragment) OS=Homo sapiens PE=2 SV=1;>tr|V9HW29|V9HW29_HUMAN Kinesin-like protein OS=Homo sapiens GN=HEL-S-61 PE=1 SV=1;>sp|P33176|KINH_HUMAN Kinesin-1 heavy chain OS=Homo sapiens GN=KIF5B PE=1 SV=1;>tr|M1VRN1|M	34	12	12	12	11	12	10	10	11	11	11	12	10	10	11	11	11	12	10	10	11	11	20.5	20.5	20.5	100.84	881	881;963;963;1208;1250;1366;1483;963;1173;1215;1240;935;977;998;1040;345;350;351;438;957;351;352;860;863;943;943;1032;1032;1032;76;287;684;76;265	0	By MS/MS	By MS/MS	By MS/MS	By MS/MS	By MS/MS	By MS/MS	18.3	20.5	17	17.5	19.3	18.3	59943000
Q5JVF3;A8K097;A0A024RE04	Q5JVF3;A8K097;A0A024RE04	2;2;1	2;2;1	2;2;1	PCI domain-containing protein 2	PCID2	>sp|Q5JVF3|PCID2_HUMAN PCI domain-containing protein 2 OS=Homo sapiens GN=PCID2 PE=1 SV=2;>tr|A8K097|A8K097_HUMAN cDNA FLJ78373, highly similar to Homo sapiens PCI domain containing 2, mRNA OS=Homo sapiens PE=2 SV=1;>tr|A0A024RE04|A0A024RE04_HUMAN Uncharac	3	2	2	2	2	2	2	2	2	0	2	2	2	2	2	0	2	2	2	2	2	0	5.8	5.8	5.8	46.029	399	399;399;453	0	By MS/MS	By MS/MS	By MS/MS	By matching	By MS/MS	By matching	5.8	5.8	5.8	5.8	5.8	0	4464500
F5GZV7;P23763;A8K0D3;B4DZX9;B4DJY5	F5GZV7;P23763;A8K0D3;B4DZX9;B4DJY5	1;1;1;1;1	1;1;1;1;1	1;1;1;1;1	Vesicle-associated membrane protein 1	VAMP1	>tr|F5GZV7|F5GZV7_HUMAN Vesicle-associated membrane protein 1 OS=Homo sapiens GN=VAMP1 PE=1 SV=1;>sp|P23763|VAMP1_HUMAN Vesicle-associated membrane protein 1 OS=Homo sapiens GN=VAMP1 PE=1 SV=1;>tr|A8K0D3|A8K0D3_HUMAN cDNA FLJ76369, highly similar to Homo s	5	1	1	1	1	1	1	1	1	1	1	1	1	1	1	1	1	1	1	1	1	1	14.7	14.7	14.7	12.599	116	116;118;118;143;248	0.0080917	By matching	By matching	By matching	By matching	By MS/MS	By matching	14.7	14.7	14.7	14.7	14.7	14.7	181230000
F5H0Y3;Q5U0N1;Q15773;A8K1F4	F5H0Y3;Q5U0N1;Q15773;A8K1F4	1;1;1;1	1;1;1;1	1;1;1;1	Myeloid leukemia factor 2	MLF2	>tr|F5H0Y3|F5H0Y3_HUMAN Myeloid leukemia factor 2 (Fragment) OS=Homo sapiens GN=MLF2 PE=1 SV=6;>tr|Q5U0N1|Q5U0N1_HUMAN MLF2 protein OS=Homo sapiens GN=MLF2 PE=2 SV=1;>sp|Q15773|MLF2_HUMAN Myeloid leukemia factor 2 OS=Homo sapiens GN=MLF2 PE=1 SV=1;>tr|A8K1	4	1	1	1	1	1	1	1	1	1	1	1	1	1	1	1	1	1	1	1	1	1	3.9	3.9	3.9	24.731	230	230;248;248;248	0.0058394	By matching	By matching	By matching	By matching	By matching	By MS/MS	3.9	3.9	3.9	3.9	3.9	3.9	2237900
B7Z601;Q53T76;P43304;A8K1Z2;Q8WUQ0;F5GYK7	B7Z601;Q53T76;P43304;A8K1Z2	3;3;3;3;1;1	3;3;3;3;1;1	3;3;3;3;1;1	Glycerol-3-phosphate dehydrogenase, mitochondrial	GPD2	>tr|B7Z601|B7Z601_HUMAN cDNA FLJ57187, highly similar to Glycerol-3-phosphate dehydrogenase, mitochondrial (EC 1.1.99.5) OS=Homo sapiens PE=2 SV=1;>tr|Q53T76|Q53T76_HUMAN Glycerol-3-phosphate dehydrogenase (Fragment) OS=Homo sapiens GN=GPD2 PE=3 SV=1;>sp|P	6	3	3	3	2	3	3	2	3	1	2	3	3	2	3	1	2	3	3	2	3	1	10.2	10.2	10.2	55.739	500	500;693;727;727;378;379	0	By MS/MS	By MS/MS	By matching	By MS/MS	By MS/MS	By MS/MS	7.2	10.2	10.2	7.2	10.2	4.4	6619200
B4DRR0;P02538;CON__P02538;A8K2I0;B4DRU6;B4DWU6;CON__Q8VED5;B4DXK4;Q8IWY7	B4DRR0;P02538;CON__P02538;A8K2I0;B4DRU6;B4DWU6	50;50;50;50;48;44;10;4;2	31;31;31;31;29;27;2;2;1	3;3;3;3;3;2;0;0;0	Keratin, type II cytoskeletal 6A	KRT6A	>tr|B4DRR0|B4DRR0_HUMAN cDNA FLJ53910, highly similar to Keratin, type II cytoskeletal 6A OS=Homo sapiens PE=2 SV=1;>sp|P02538|K2C6A_HUMAN Keratin, type II cytoskeletal 6A OS=Homo sapiens GN=KRT6A PE=1 SV=3;>P02538 SWISS-PROT:P02538 Tax_Id=9606 Gene_Symbol	9	50	31	3	40	36	39	37	39	48	23	19	22	21	23	29	2	2	2	2	2	3	66.2	46.5	4.1	57.838	535	535;564;564;564;549;520;531;323;1649	0	By MS/MS	By MS/MS	By MS/MS	By MS/MS	By MS/MS	By MS/MS	63	55.5	63.7	61.5	60.6	66.2	5080800000
Q68DY8;Q63HM4;Q02487;A9X9L0;A9X9K9;A8K2P8;B4DLJ5	Q68DY8;Q63HM4;Q02487;A9X9L0;A9X9K9;A8K2P8;B4DLJ5	3;3;3;3;3;3;3	2;2;2;2;2;2;2	2;2;2;2;2;2;2	Desmocollin-2	DKFZp686I11137;DKFZp686P18250;DSC2	>tr|Q68DY8|Q68DY8_HUMAN Putative uncharacterized protein DKFZp686I11137 OS=Homo sapiens GN=DKFZp686I11137 PE=2 SV=1;>tr|Q63HM4|Q63HM4_HUMAN Putative uncharacterized protein DKFZp686P18250 OS=Homo sapiens GN=DKFZp686P18250 PE=2 SV=1;>sp|Q02487|DSC2_HUMAN De	7	3	2	2	0	0	1	0	0	3	0	0	0	0	0	2	0	0	0	0	0	2	7.2	5.2	5.2	73.33	667	667;758;901;901;901;901;912	0	By matching	By matching	By matching	By matching	By matching	By MS/MS	0	0	1.9	0	0	7.2	2447700
Q59FL8;B7Z2I3;E9PFD7;F2YGG7;Q2TTR7;P00533;A9CB80;A8K2T7;Q75MF2;Q504U8;E7BSV0;E2I6F8;Q4ZG14;I3WA73;I3WA72;I3WA68;J3KTI5;H3BLT0;B4DTR1;J3QLU9;A0A0A0MSE1;X5DNK3;P04626;Q15303	Q59FL8;B7Z2I3;E9PFD7;F2YGG7;Q2TTR7;P00533;A9CB80;A8K2T7;Q75MF2;Q504U8;E7BSV0	3;3;3;3;3;3;3;3;2;2;2;1;1;1;1;1;1;1;1;1;1;1;1;1	3;3;3;3;3;3;3;3;2;2;2;1;1;1;1;1;1;1;1;1;1;1;1;1	3;3;3;3;3;3;3;3;2;2;2;1;1;1;1;1;1;1;1;1;1;1;1;1	Epidermal growth factor receptor	EGFR	>tr|Q59FL8|Q59FL8_HUMAN Receptor protein-tyrosine kinase (Fragment) OS=Homo sapiens PE=2 SV=1;>tr|B7Z2I3|B7Z2I3_HUMAN cDNA FLJ55514, highly similar to Epidermal growth factor receptor (EC 2.7.10.1) OS=Homo sapiens PE=2 SV=1;>tr|E9PFD7|E9PFD7_HUMAN Epiderma	24	3	3	3	2	2	3	3	3	1	2	2	3	3	3	1	2	2	3	3	3	1	3.6	3.6	3.6	119.95	1081	1081;1157;1165;1167;1210;1210;1210;1210;387;1091;1136;80;136;183;188;191;251;731;979;1055;1249;1255;1255;1308	0	By matching	By matching	By matching	By MS/MS	By MS/MS	By matching	2.5	2.1	3.6	3.6	3.6	1.1	9816400
A8K2U0;H0YGG5;Q6ZWK7	A8K2U0;H0YGG5	3;2;1	1;0;1	1;0;1	Alpha-2-macroglobulin-like protein 1	A2ML1	>sp|A8K2U0|A2ML1_HUMAN Alpha-2-macroglobulin-like protein 1 OS=Homo sapiens GN=A2ML1 PE=1 SV=3;>tr|H0YGG5|H0YGG5_HUMAN Alpha-2-macroglobulin-like protein 1 (Fragment) OS=Homo sapiens GN=A2ML1 PE=1 SV=1	3	3	1	1	1	1	0	0	0	3	1	1	0	0	0	1	1	1	0	0	0	1	2.5	0.9	0.9	161.1	1454	1454;1004;842	0	By matching	By matching	By matching	By matching	By matching	By MS/MS	0.9	0.9	0	0	0	2.5	9020600
Q9Y620;A8K322;Q9UF71;A0A087X0H2;E5RI14;E5RHN9	Q9Y620;A8K322;Q9UF71;A0A087X0H2	4;4;3;3;1;1	4;4;3;3;1;1	4;4;3;3;1;1	DNA repair and recombination protein RAD54B	RAD54B;DKFZp434J1672	>sp|Q9Y620|RA54B_HUMAN DNA repair and recombination protein RAD54B OS=Homo sapiens GN=RAD54B PE=1 SV=1;>tr|A8K322|A8K322_HUMAN cDNA FLJ76782, highly similar to Homo sapiens RAD54 homolog B (S. cerevisiae) (RAD54B), transcript variant 1, mRNA OS=Homo sapien	6	4	4	4	4	3	4	3	3	3	4	3	4	3	3	3	4	3	4	3	3	3	9.1	9.1	9.1	102.97	910	910;910;580;726;121;125	0	By MS/MS	By matching	By MS/MS	By matching	By matching	By MS/MS	9.1	5.4	9.1	5.4	5.4	6.9	22622000
B4DVI2;Q92820;A8K335	B4DVI2;Q92820;A8K335	1;1;1	1;1;1	1;1;1	Gamma-glutamyl hydrolase	GGH	>tr|B4DVI2|B4DVI2_HUMAN cDNA FLJ55415, highly similar to Gamma-glutamyl hydrolase (EC 3.4.19.9) OS=Homo sapiens PE=2 SV=1;>sp|Q92820|GGH_HUMAN Gamma-glutamyl hydrolase OS=Homo sapiens GN=GGH PE=1 SV=2;>tr|A8K335|A8K335_HUMAN cDNA FLJ76254, highly similar t	3	1	1	1	0	1	0	0	0	1	0	1	0	0	0	1	0	1	0	0	0	1	7.3	7.3	7.3	22.652	205	205;318;318	0.0044543	By matching	By matching	By matching	By matching	By matching	By MS/MS	0	7.3	0	0	0	7.3	1396400
Q53HS0;P47897;A8K3A8;B4DNN3;Q9BUZ3;B4DDN1;Q96AW5;Q9H3A5;H7C0R3;C9J165;B4DTH6;B7Z840;F2Z2V6;I3QNU8	Q53HS0;P47897;A8K3A8;B4DNN3;Q9BUZ3;B4DDN1;Q96AW5;Q9H3A5	17;17;17;16;14;14;14;13;8;5;3;3;2;1	17;17;17;16;14;14;14;13;8;5;3;3;2;1	17;17;17;16;14;14;14;13;8;5;3;3;2;1	Glutamine--tRNA ligase	QARS	>tr|Q53HS0|Q53HS0_HUMAN Glutaminyl-tRNA synthetase variant (Fragment) OS=Homo sapiens PE=2 SV=1;>sp|P47897|SYQ_HUMAN Glutamine--tRNA ligase OS=Homo sapiens GN=QARS PE=1 SV=1;>tr|A8K3A8|A8K3A8_HUMAN cDNA FLJ75085, highly similar to Homo sapiens glutaminyl-t	14	17	17	17	15	14	15	16	15	9	15	14	15	16	15	9	15	14	15	16	15	9	28.4	28.4	28.4	87.71	775	775;775;775;725;618;630;717;608;253;305;147;282;100;108	0	By MS/MS	By MS/MS	By MS/MS	By MS/MS	By MS/MS	By MS/MS	24.8	23	24	26.1	25	13.4	159650000
B4DP99;P41240;B5BU52;B2R6Q4;A8K3B6;H3BUM9;Q53EL3;H3BN15;B4DMZ0	B4DP99;P41240;B5BU52;B2R6Q4;A8K3B6;H3BUM9;Q53EL3	3;3;3;3;3;2;2;1;1	3;3;3;3;3;2;2;1;1	3;3;3;3;3;2;2;1;1	Tyrosine-protein kinase CSK	CSK	>tr|B4DP99|B4DP99_HUMAN cDNA FLJ51496, highly similar to Tyrosine-protein kinase CSK (EC 2.7.10.2) OS=Homo sapiens PE=2 SV=1;>sp|P41240|CSK_HUMAN Tyrosine-protein kinase CSK OS=Homo sapiens GN=CSK PE=1 SV=1;>tr|B5BU52|B5BU52_HUMAN Tyrosine-protein kinase O	9	3	3	3	2	2	2	2	2	3	2	2	2	2	2	3	2	2	2	2	2	3	10.3	10.3	10.3	44.736	399	399;450;450;450;450;110;449;64;371	0	By MS/MS	By MS/MS	By MS/MS	By MS/MS	By MS/MS	By MS/MS	6.3	6.3	6.3	6.3	6.3	10.3	12154000
P50991;A8K3C3;B7Z9L0;B7Z2Z8;B7Z2F4	P50991;A8K3C3;B7Z9L0;B7Z2Z8;B7Z2F4	14;14;13;13;10	14;14;13;13;10	14;14;13;13;10	T-complex protein 1 subunit delta	CCT4	>sp|P50991|TCPD_HUMAN T-complex protein 1 subunit delta OS=Homo sapiens GN=CCT4 PE=1 SV=4;>tr|A8K3C3|A8K3C3_HUMAN T-complex protein 1 subunit delta OS=Homo sapiens PE=2 SV=1;>tr|B7Z9L0|B7Z9L0_HUMAN T-complex protein 1 subunit delta OS=Homo sapiens PE=2 SV=	5	14	14	14	14	11	14	12	12	9	14	11	14	12	12	9	14	11	14	12	12	9	33.2	33.2	33.2	57.924	539	539;539;483;483;389	0	By MS/MS	By MS/MS	By MS/MS	By MS/MS	By MS/MS	By MS/MS	33.2	31.5	33.2	31.9	27.6	22.8	118200000
Q86Y74;O95232;A8K3C5;J3KPP4;Q6PKC2;B4DJ96;D6RDI2;D6RHH0;U3KQT3;H0YA81;H7C5U7;C9JL41	Q86Y74;O95232;A8K3C5;J3KPP4;Q6PKC2;B4DJ96;D6RDI2	7;7;7;7;6;6;4;2;2;2;1;1	7;7;7;7;6;6;4;2;2;2;1;1	7;7;7;7;6;6;4;2;2;2;1;1	Luc7-like protein 3	CROP;LUC7L3	>tr|Q86Y74|Q86Y74_HUMAN CROP protein (Fragment) OS=Homo sapiens GN=CROP PE=2 SV=1;>sp|O95232|LC7L3_HUMAN Luc7-like protein 3 OS=Homo sapiens GN=LUC7L3 PE=1 SV=2;>tr|A8K3C5|A8K3C5_HUMAN cDNA FLJ77715, highly similar to Homo sapiens cisplatin resistance-asso	12	7	7	7	7	7	7	7	7	7	7	7	7	7	7	7	7	7	7	7	7	7	31.5	31.5	31.5	28.926	251	251;432;432;489;236;356;184;36;46;207;39;79	0	By MS/MS	By MS/MS	By MS/MS	By MS/MS	By MS/MS	By MS/MS	31.5	31.5	31.5	31.5	31.5	31.5	106440000
B4DDF7;P30153;A8K7B7;A8K3H8;B4DE69;B4DQY1;Q8NB89;C9J9C1;B3KQV6;P30154;A8K8B0;E9PH38;B4E1Q0;H0YDG7;B7Z1G3;E9PPI5;E9PNM7;E9PHZ6	B4DDF7;P30153;A8K7B7;A8K3H8;B4DE69;B4DQY1;Q8NB89;C9J9C1;B3KQV6	14;14;14;14;13;13;10;9;9;4;4;3;3;2;2;1;1;1	14;14;14;14;13;13;10;9;9;4;4;3;3;2;2;1;1;1	14;14;14;14;13;13;10;9;9;4;4;3;3;2;2;1;1;1	Serine/threonine-protein phosphatase 2A 65 kDa regulatory subunit A alpha isoform	PPP2R1A	>tr|B4DDF7|B4DDF7_HUMAN cDNA FLJ53296, highly similar to Serine/threonine-protein phosphatase 2A 65 kDa regulatory subunit A alpha isoform OS=Homo sapiens PE=2 SV=1;>sp|P30153|2AAA_HUMAN Serine/threonine-protein phosphatase 2A 65 kDa regulatory subunit A a	18	14	14	14	13	13	13	11	12	11	13	13	13	11	12	11	13	13	13	11	12	11	34.5	34.5	34.5	64.181	579	579;589;589;589;534;555;509;395;410;601;667;132;156;224;440;83;119;135	0	By MS/MS	By MS/MS	By MS/MS	By MS/MS	By MS/MS	By MS/MS	32.3	31.6	31.3	25.2	28.3	24.9	156040000
D6R992;Q01201;A8K3H9;D6RIV7	D6R992;Q01201;A8K3H9;D6RIV7	2;2;2;1	2;2;2;1	2;2;2;1	Transcription factor RelB	RELB	>tr|D6R992|D6R992_HUMAN Transcription factor RelB OS=Homo sapiens GN=RELB PE=1 SV=1;>sp|Q01201|RELB_HUMAN Transcription factor RelB OS=Homo sapiens GN=RELB PE=1 SV=2;>tr|A8K3H9|A8K3H9_HUMAN cDNA FLJ75649, highly similar to Homo sapiens v-rel reticuloendoth	4	2	2	2	1	1	2	2	2	2	1	1	2	2	2	2	1	1	2	2	2	2	8.3	8.3	8.3	61.776	576	576;579;579;58	0	By MS/MS	By MS/MS	By MS/MS	By MS/MS	By MS/MS	By matching	3.6	3.6	8.3	8.3	8.3	8.3	4757100
P63267;P68032;P62736;D2JYH4;A8K3K1;B3KW67;P68133;Q13707;B3KUD3;B7Z6P1;Q7Z7J6;A6NL76;B4DUI8;C9JFL5;F6UVQ4;F6QUT6;B7Z6I1;F8WB63;B8ZZJ2;C9JUM1;B3KPP5;F8WCH0;Q562S2;K4EQ44;K4EP00;K4ENJ5	P63267;P68032;P62736;D2JYH4;A8K3K1;B3KW67;P68133;Q13707;B3KUD3;B7Z6P1;Q7Z7J6;A6NL76;B4DUI8;C9JFL5;F6UVQ4;F6QUT6;B7Z6I1;F8WB63;B8ZZJ2	13;13;13;13;13;12;12;10;10;10;9;9;9;8;8;8;8;7;7;6;4;3;2;1;1;1	5;5;5;5;5;5;4;4;2;2;2;2;5;2;2;2;2;1;1;0;2;0;2;0;0;0	5;5;5;5;5;5;4;4;2;2;2;2;5;2;2;2;2;1;1;0;2;0;2;0;0;0	Actin, gamma-enteric smooth muscle;Actin, alpha cardiac muscle 1;Actin, aortic smooth muscle;Actin, alpha skeletal muscle	ACTG2;ACTC1;ACTA2;ACTA1	>sp|P63267|ACTH_HUMAN Actin, gamma-enteric smooth muscle OS=Homo sapiens GN=ACTG2 PE=1 SV=1;>sp|P68032|ACTC_HUMAN Actin, alpha cardiac muscle 1 OS=Homo sapiens GN=ACTC1 PE=1 SV=1;>sp|P62736|ACTA_HUMAN Actin, aortic smooth muscle OS=Homo sapiens GN=ACTA2 PE	26	13	5	5	12	12	12	12	12	13	4	4	5	4	4	5	4	4	5	4	4	5	49.5	30.6	30.6	41.876	376	376;377;377;377;377;376;377;330;342;343;254;254;332;144;151;151;154;105;119;99;186;52;103;97;97;97	0	By MS/MS	By MS/MS	By MS/MS	By MS/MS	By MS/MS	By MS/MS	44.7	44.7	49.5	41.5	41.5	49.5	111680000
P18031;A8K3M3;B4DSN5	P18031;A8K3M3;B4DSN5	3;3;2	3;3;2	3;3;2	Tyrosine-protein phosphatase non-receptor type 1;Tyrosine-protein phosphatase non-receptor type	PTPN1	>sp|P18031|PTN1_HUMAN Tyrosine-protein phosphatase non-receptor type 1 OS=Homo sapiens GN=PTPN1 PE=1 SV=1;>tr|A8K3M3|A8K3M3_HUMAN Tyrosine-protein phosphatase non-receptor type OS=Homo sapiens GN=PTPN1 PE=2 SV=1;>tr|B4DSN5|B4DSN5_HUMAN Tyrosine-protein pho	3	3	3	3	2	3	2	2	2	1	2	3	2	2	2	1	2	3	2	2	2	1	7.6	7.6	7.6	49.966	435	435;435;362	0	By matching	By MS/MS	By matching	By MS/MS	By matching	By MS/MS	5.5	7.6	5.5	5.5	5.5	3	8078000
A8K3Q9	A8K3Q9	4	1	1			>tr|A8K3Q9|A8K3Q9_HUMAN cDNA FLJ76611, highly similar to Homo sapiens ribosomal protein L14 (RPL14), mRNA OS=Homo sapiens PE=1 SV=1	1	4	1	1	4	4	4	4	4	4	1	1	1	1	1	1	1	1	1	1	1	1	21.8	6.5	6.5	23.455	216	216	0	By MS/MS	By MS/MS	By MS/MS	By MS/MS	By MS/MS	By MS/MS	21.8	21.8	21.8	21.8	21.8	21.8	96284000
Q99661;A8K3S3;B7Z6Q6;B7Z7M6;Q5JR91;Q8N5N1;Q5JR89;H0Y5Z9;B4DY48;Q8N4N8	Q99661;A8K3S3;B7Z6Q6;B7Z7M6;Q5JR91;Q8N5N1	20;20;18;17;12;12;9;2;1;1	20;20;18;17;12;12;9;2;1;1	19;19;17;16;12;11;9;1;1;1	Kinesin-like protein KIF2C	KIF2C	>sp|Q99661|KIF2C_HUMAN Kinesin-like protein KIF2C OS=Homo sapiens GN=KIF2C PE=1 SV=2;>tr|A8K3S3|A8K3S3_HUMAN Kinesin-like protein OS=Homo sapiens PE=2 SV=1;>tr|B7Z6Q6|B7Z6Q6_HUMAN Kinesin-like protein OS=Homo sapiens PE=2 SV=1;>tr|B7Z7M6|B7Z7M6_HUMAN Kines	10	20	20	19	17	19	16	18	17	16	17	19	16	18	17	16	16	18	15	17	17	15	36.8	36.8	35.6	81.312	725	725;725;684;612;336;468;287;107;561;673	0	By MS/MS	By MS/MS	By MS/MS	By MS/MS	By MS/MS	By MS/MS	34.1	35.3	31	33.1	32.4	29.7	281890000
Q9NX58;A8K3Y5	Q9NX58;A8K3Y5	1;1	1;1	1;1	Cell growth-regulating nucleolar protein	LYAR	>sp|Q9NX58|LYAR_HUMAN Cell growth-regulating nucleolar protein OS=Homo sapiens GN=LYAR PE=1 SV=2;>tr|A8K3Y5|A8K3Y5_HUMAN cDNA FLJ78186 OS=Homo sapiens PE=2 SV=1	2	1	1	1	1	1	0	1	1	1	1	1	0	1	1	1	1	1	0	1	1	1	3.7	3.7	3.7	43.614	379	379;379	0.0070028	By matching	By matching	By matching	By matching	By MS/MS	By matching	3.7	3.7	0	3.7	3.7	3.7	1447100
D6RBK0;C9JZ20;E7ESE2;E9PCW0;C9JW96;Q6PUJ7;Q6FHP5;Q53FV0;P35232;A8K401	D6RBK0;C9JZ20;E7ESE2;E9PCW0;C9JW96;Q6PUJ7;Q6FHP5;Q53FV0;P35232;A8K401	1;1;1;1;1;1;1;1;1;1	1;1;1;1;1;1;1;1;1;1	1;1;1;1;1;1;1;1;1;1	Prohibitin	PHB	>tr|D6RBK0|D6RBK0_HUMAN Prohibitin (Fragment) OS=Homo sapiens GN=PHB PE=1 SV=1;>tr|C9JZ20|C9JZ20_HUMAN Prohibitin (Fragment) OS=Homo sapiens GN=PHB PE=1 SV=1;>tr|E7ESE2|E7ESE2_HUMAN Prohibitin (Fragment) OS=Homo sapiens GN=PHB PE=1 SV=2;>tr|E9PCW0|E9PCW0_H	10	1	1	1	1	1	1	0	1	1	1	1	1	0	1	1	1	1	1	0	1	1	9.7	9.7	9.7	13.666	124	124;201;202;216;246;272;272;272;272;272	0.0076283	By matching	By MS/MS	By matching	By matching	By matching	By matching	9.7	9.7	9.7	0	9.7	9.7	2420700
V9HWF5;P62937;A8K486;B2RE56;B4DM82;Q71V99;F8WE65;C9J5S7;Q9Y536;P0DN26;F5H284;A0A0H2UH34;A0A0B4J2A2;A0A075B767;A0A075B759;E5RIZ5;P0DN37;B2RXF3	V9HWF5;P62937;A8K486;B2RE56;B4DM82;Q71V99;F8WE65;C9J5S7	11;11;11;9;8;8;7;7;2;2;2;2;2;2;2;1;1;1	11;11;11;9;8;8;7;7;2;2;2;2;2;2;2;1;1;1	11;11;11;9;8;8;7;7;2;2;2;2;2;2;2;1;1;1	Peptidyl-prolyl cis-trans isomerase A;Peptidyl-prolyl cis-trans isomerase A, N-terminally processed;Peptidyl-prolyl cis-trans isomerase	PPIA	>tr|V9HWF5|V9HWF5_HUMAN Peptidyl-prolyl cis-trans isomerase OS=Homo sapiens GN=HEL-S-69p PE=2 SV=1;>sp|P62937|PPIA_HUMAN Peptidyl-prolyl cis-trans isomerase A OS=Homo sapiens GN=PPIA PE=1 SV=2;>tr|A8K486|A8K486_HUMAN Peptidyl-prolyl cis-trans isomerase OS=	18	11	11	11	11	11	11	11	11	11	11	11	11	11	11	11	11	11	11	11	11	11	70.9	70.9	70.9	18.012	165	165;165;165;165;129;164;120;121;164;164;164;164;164;164;164;58;164;173	0	By MS/MS	By MS/MS	By MS/MS	By MS/MS	By MS/MS	By MS/MS	70.9	70.9	70.9	70.9	70.9	70.9	864900000
P56192;A8K492;B4E0E9;B4DF61;H0YHV5;A0A024RBA2;H0YIP0;H0YIC2;H0YI94;F5H2V6;F8VPL7;F8VS26;H0YHL6;F8W0M7;F8W0S4;F8VZZ9;H0YI27	P56192;A8K492;B4E0E9;B4DF61	19;19;14;13;7;7;4;3;2;2;1;1;1;1;1;1;1	19;19;14;13;7;7;4;3;2;2;1;1;1;1;1;1;1	19;19;14;13;7;7;4;3;2;2;1;1;1;1;1;1;1	Methionine--tRNA ligase, cytoplasmic	MARS	>sp|P56192|SYMC_HUMAN Methionine--tRNA ligase, cytoplasmic OS=Homo sapiens GN=MARS PE=1 SV=2;>tr|A8K492|A8K492_HUMAN cDNA FLJ76789, highly similar to Homo sapiens methionine-tRNA synthetase (MARS), mRNA OS=Homo sapiens PE=2 SV=1;>tr|B4E0E9|B4E0E9_HUMAN cDN	17	19	19	19	19	19	18	17	17	13	19	19	18	17	17	13	19	19	18	17	17	13	28.4	28.4	28.4	101.11	900	900;900;430;635;233;427;219;58;119;140;60;71;81;95;110;114;124	0	By MS/MS	By MS/MS	By MS/MS	By MS/MS	By MS/MS	By MS/MS	28.4	28.4	27.8	27.4	24.4	22.9	321320000
B7ZAL5;E7EQB2;B3KSL2;E7ER44;Q2TUW9;V9HWI4;P02788;W8QEY1;Q5EK51;B3VMW0;A8K494;B4E1V0;B2MV14;Q19KS2;B4E1L2;C9JCF5;Q8IX02	B7ZAL5;E7EQB2;B3KSL2;E7ER44;Q2TUW9;V9HWI4;P02788;W8QEY1;Q5EK51;B3VMW0;A8K494;B4E1V0;B2MV14	6;6;6;6;6;6;6;6;6;6;6;4;4;2;1;1;1	6;6;6;6;6;6;6;6;6;6;6;4;4;2;1;1;1	6;6;6;6;6;6;6;6;6;6;6;4;4;2;1;1;1	Lactotransferrin;Lactoferricin-H;Kaliocin-1;Lactoferroxin-A;Lactoferroxin-B;Lactoferroxin-C	LTF	>tr|B7ZAL5|B7ZAL5_HUMAN cDNA, FLJ79229, highly similar to Lactotransferrin (EC 3.4.21.-) OS=Homo sapiens PE=2 SV=1;>tr|E7EQB2|E7EQB2_HUMAN Lactotransferrin (Fragment) OS=Homo sapiens GN=LTF PE=1 SV=1;>tr|B3KSL2|B3KSL2_HUMAN cDNA FLJ36533 fis, clone TRACH20	17	6	6	6	4	3	2	1	1	4	4	3	2	1	1	4	4	3	2	1	1	4	14.7	14.7	14.7	73.169	666	666;696;697;708;709;710;710;711;711;711;711;300;585;353;151;182;234	0	By MS/MS	By MS/MS	By matching	By matching	By MS/MS	By MS/MS	10.5	8	5.9	2	2	8.6	8669800
Q6NZ55;P26373;A8K4C8;J3QSB4;J3KS98;H3BTH3;O60250;B4DGL7;H3BUK8	Q6NZ55;P26373;A8K4C8;J3QSB4	13;13;13;7;4;3;3;3;2	13;13;13;7;4;3;3;3;2	13;13;13;7;4;3;3;3;2	60S ribosomal protein L13	RPL13	>tr|Q6NZ55|Q6NZ55_HUMAN 60S ribosomal protein L13 OS=Homo sapiens GN=RPL13 PE=1 SV=1;>sp|P26373|RL13_HUMAN 60S ribosomal protein L13 OS=Homo sapiens GN=RPL13 PE=1 SV=4;>tr|A8K4C8|A8K4C8_HUMAN 60S ribosomal protein L13 OS=Homo sapiens GN=RPL13 PE=2 SV=1;>tr	9	13	13	13	12	12	12	11	10	10	12	12	12	11	10	10	12	12	12	11	10	10	51.7	51.7	51.7	24.265	211	211;211;211;126;78;63;65;101;54	0	By MS/MS	By MS/MS	By MS/MS	By MS/MS	By MS/MS	By MS/MS	47.4	47.4	51.7	47.4	46	39.3	468310000
Q59H57;B4DR70;A8K4H1;Q8TBR3;Q6IBQ5;P35637;H3BPE7;Q13344;Q70T18	Q59H57;B4DR70;A8K4H1;Q8TBR3;Q6IBQ5;P35637;H3BPE7;Q13344	3;3;3;3;3;3;3;3;1	3;3;3;3;3;3;3;3;1	3;3;3;3;3;3;3;3;1	RNA-binding protein FUS	FUS	>tr|Q59H57|Q59H57_HUMAN Fusion (Involved in t(12;16) in malignant liposarcoma) isoform a variant (Fragment) OS=Homo sapiens PE=2 SV=1;>tr|B4DR70|B4DR70_HUMAN cDNA FLJ58049, highly similar to RNA-binding protein FUS OS=Homo sapiens PE=2 SV=1;>tr|A8K4H1|A8K4	9	3	3	3	3	3	3	2	2	3	3	3	3	2	2	3	3	3	3	2	2	3	18.3	18.3	18.3	31.994	300	300;429;525;526;526;526;527;528;157	0	By MS/MS	By matching	By MS/MS	By MS/MS	By MS/MS	By MS/MS	18.3	18.3	18.3	10.3	10.3	18.3	39102000
Q53H22;Q06203;A8K4H7;D6RCC8;Q59G63	Q53H22;Q06203;A8K4H7;D6RCC8;Q59G63	2;2;2;1;1	2;2;2;1;1	2;2;2;1;1	Amidophosphoribosyltransferase	PPAT	>tr|Q53H22|Q53H22_HUMAN Phosphoribosyl pyrophosphate amidotransferase proprotein variant (Fragment) OS=Homo sapiens PE=2 SV=1;>sp|Q06203|PUR1_HUMAN Amidophosphoribosyltransferase OS=Homo sapiens GN=PPAT PE=1 SV=1;>tr|A8K4H7|A8K4H7_HUMAN Amidophosphoribosyl	5	2	2	2	2	2	2	2	2	2	2	2	2	2	2	2	2	2	2	2	2	2	4.6	4.6	4.6	57.384	517	517;517;517;192;217	0	By MS/MS	By MS/MS	By MS/MS	By MS/MS	By MS/MS	By matching	4.6	4.6	4.6	4.6	4.6	4.6	9130100
O60563;A8K4M5	O60563;A8K4M5	1;1	1;1	1;1	Cyclin-T1	CCNT1	>sp|O60563|CCNT1_HUMAN Cyclin-T1 OS=Homo sapiens GN=CCNT1 PE=1 SV=1;>tr|A8K4M5|A8K4M5_HUMAN cDNA FLJ76043, highly similar to Homo sapiens cyclin T1 (CCNT1), mRNA OS=Homo sapiens PE=2 SV=1	2	1	1	1	1	1	1	1	1	1	1	1	1	1	1	1	1	1	1	1	1	1	3.6	3.6	3.6	80.684	726	726;726	0.0015198	By matching	By MS/MS	By MS/MS	By MS/MS	By matching	By matching	3.6	3.6	3.6	3.6	3.6	3.6	4523100
Q16401;A8K4T6	Q16401;A8K4T6	1;1	1;1	1;1	26S proteasome non-ATPase regulatory subunit 5	PSMD5	>sp|Q16401|PSMD5_HUMAN 26S proteasome non-ATPase regulatory subunit 5 OS=Homo sapiens GN=PSMD5 PE=1 SV=3;>tr|A8K4T6|A8K4T6_HUMAN cDNA FLJ76282, highly similar to Homo sapiens proteasome (prosome, macropain) 26S subunit, non-ATPase, 5 (PSMD5), mRNA OS=Homo	2	1	1	1	1	0	1	1	0	1	1	0	1	1	0	1	1	0	1	1	0	1	2.6	2.6	2.6	56.195	504	504;504	0.0071073	By MS/MS	By matching	By matching	By matching	By matching	By matching	2.6	0	2.6	2.6	0	2.6	1449200
P62266;A8K517;D6RD47;D6RDJ2;D6RIX0;D6R9I7	P62266;A8K517;D6RD47;D6RDJ2;D6RIX0;D6R9I7	6;6;5;3;3;3	6;6;5;3;3;3	6;6;5;3;3;3	40S ribosomal protein S23	RPS23	>sp|P62266|RS23_HUMAN 40S ribosomal protein S23 OS=Homo sapiens GN=RPS23 PE=1 SV=3;>tr|A8K517|A8K517_HUMAN Ribosomal protein S23, isoform CRA_a OS=Homo sapiens GN=RPS23 PE=2 SV=1;>tr|D6RD47|D6RD47_HUMAN 40S ribosomal protein S23 OS=Homo sapiens GN=RPS23 PE	6	6	6	6	4	5	4	5	5	6	4	5	4	5	5	6	4	5	4	5	5	6	30.1	30.1	30.1	15.807	143	143;143;134;55;85;123	0	By MS/MS	By MS/MS	By MS/MS	By MS/MS	By MS/MS	By MS/MS	23.8	29.4	23.8	29.4	29.4	30.1	202310000
B1AHB1;Q53FG5;P33992;B1AHB0;A8K521;B4DQ39;B3KVF0;B4DVK5;Q59F49;B1AHB2;B1AHA9	B1AHB1;Q53FG5;P33992;B1AHB0;A8K521;B4DQ39;B3KVF0;B4DVK5;Q59F49	13;13;13;13;13;12;11;9;7;3;2	13;13;13;13;13;12;11;9;7;3;2	13;13;13;13;13;12;11;9;7;3;2	DNA replication licensing factor MCM5	MCM5	>tr|B1AHB1|B1AHB1_HUMAN DNA helicase OS=Homo sapiens GN=MCM5 PE=1 SV=1;>tr|Q53FG5|Q53FG5_HUMAN Minichromosome maintenance deficient protein 5 variant (Fragment) OS=Homo sapiens PE=2 SV=1;>sp|P33992|MCM5_HUMAN DNA replication licensing factor MCM5 OS=Homo s	11	13	13	13	13	12	12	12	13	13	13	12	12	12	13	13	13	12	12	12	13	13	27.8	27.8	27.8	77.592	691	691;734;734;734;734;643;691;412;418;150;230	0	By MS/MS	By MS/MS	By MS/MS	By MS/MS	By MS/MS	By MS/MS	27.8	24.9	24.9	24.9	27.8	27.8	100570000
Q15233;A8K525;C9JYS8;H7C367;C9IZL7;C9J4X2	Q15233;A8K525;C9JYS8;H7C367	8;8;5;4;3;1	8;8;5;4;3;1	8;8;5;4;3;1	Non-POU domain-containing octamer-binding protein	NONO	>sp|Q15233|NONO_HUMAN Non-POU domain-containing octamer-binding protein OS=Homo sapiens GN=NONO PE=1 SV=4;>tr|A8K525|A8K525_HUMAN cDNA FLJ76817, highly similar to Homo sapiens non-POU domain containing, octamer-binding (NONO), mRNA OS=Homo sapiens PE=2 SV=	6	8	8	8	7	7	7	6	7	6	7	7	7	6	7	6	7	7	7	6	7	6	19.7	19.7	19.7	54.231	471	471;471;247;234;207;124	0	By MS/MS	By MS/MS	By MS/MS	By MS/MS	By MS/MS	By MS/MS	19.5	19.5	17.4	17	19.7	17	39445000
A8K5H7;Q96TA2;Q96I63;Q5T8D2;Q5T8D1;Q9Y2Q2;Q9NQ51	A8K5H7;Q96TA2;Q96I63	3;3;2;1;1;1;1	3;3;2;1;1;1;1	3;3;2;1;1;1;1	ATP-dependent zinc metalloprotease YME1L1	YME1L1	>tr|A8K5H7|A8K5H7_HUMAN cDNA FLJ77542, highly similar to Homo sapiens YME1-like 1 (S. cerevisiae) (YME1L1), transcript variant 3, mRNA OS=Homo sapiens PE=2 SV=1;>sp|Q96TA2|YMEL1_HUMAN ATP-dependent zinc metalloprotease YME1L1 OS=Homo sapiens GN=YME1L1 PE=1	7	3	3	3	3	2	2	2	2	1	3	2	2	2	2	1	3	2	2	2	2	1	7.4	7.4	7.4	79.844	716	716;773;740;248;253;517;517	0	By MS/MS	By MS/MS	By MS/MS	By MS/MS	By matching	By matching	7.4	5.3	5.3	5.3	5.3	1.8	5899700
Q9UBG3;A8K5I6	Q9UBG3;A8K5I6	1;1	1;1	1;1	Cornulin	CRNN	>sp|Q9UBG3|CRNN_HUMAN Cornulin OS=Homo sapiens GN=CRNN PE=1 SV=1;>tr|A8K5I6|A8K5I6_HUMAN cDNA FLJ78643, highly similar to Homo sapiens cornulin (CRNN), mRNA OS=Homo sapiens PE=2 SV=1	2	1	1	1	0	0	0	0	0	1	0	0	0	0	0	1	0	0	0	0	0	1	6.7	6.7	6.7	53.533	495	495;495	0	By matching	By matching	By matching	By matching	By matching	By MS/MS	0	0	0	0	0	6.7	988060
B5LY64;P11172;A8K5J1;B5LY70;E9PFD2;B5LY69;B5LY71	B5LY64;P11172;A8K5J1;B5LY70;E9PFD2;B5LY69;B5LY71	2;2;2;1;1;1;1	2;2;2;1;1;1;1	2;2;2;1;1;1;1	Orotidine 5-phosphate decarboxylase;Uridine 5-monophosphate synthase;Orotate phosphoribosyltransferase;Orotidine 5-phosphate decarboxylase	UMPS	>tr|B5LY64|B5LY64_HUMAN Orotidine 5-phosphate decarboxylase OS=Homo sapiens GN=UMPS PE=2 SV=1;>sp|P11172|UMPS_HUMAN Uridine 5-monophosphate synthase OS=Homo sapiens GN=UMPS PE=1 SV=1;>tr|A8K5J1|A8K5J1_HUMAN Uridine monophosphate synthetase (Orotate phosp	7	2	2	2	1	1	1	2	2	1	1	1	1	2	2	1	1	1	1	2	2	1	13.2	13.2	13.2	33.051	302	302;480;480;302;342;374;480	0	By matching	By MS/MS	By matching	By MS/MS	By matching	By MS/MS	6.6	6.6	6.6	13.2	13.2	6.6	6646200
P22735;B0AZN7;B0AZM8;A8K5N5;B4DRV1;H0YLT9;H0YMQ8;H0YN27	P22735;B0AZN7;B0AZM8;A8K5N5;B4DRV1	14;14;14;14;10;2;1;1	14;14;14;14;10;2;1;1	14;14;14;14;10;2;1;1	Protein-glutamine gamma-glutamyltransferase K	TGM1	>sp|P22735|TGM1_HUMAN Protein-glutamine gamma-glutamyltransferase K OS=Homo sapiens GN=TGM1 PE=1 SV=4;>tr|B0AZN7|B0AZN7_HUMAN cDNA, FLJ79477, highly similar to Protein-glutamine gamma-glutamyltransferase K(EC 2.3.2.13) OS=Homo sapiens PE=2 SV=1;>tr|B0AZM8|	8	14	14	14	6	7	6	4	5	14	6	7	6	4	5	14	6	7	6	4	5	14	20.6	20.6	20.6	89.786	817	817;817;817;817;751;209;128;135	0	By MS/MS	By matching	By MS/MS	By MS/MS	By matching	By MS/MS	9.5	10.8	9.1	5.5	8.2	20.6	101940000
A8K7W3;Q9Y2Z0;A8K5T7;Q9P1S2;B4DYC6	A8K7W3;Q9Y2Z0;A8K5T7;Q9P1S2	4;4;4;2;1	4;4;4;2;1	4;4;4;2;1	Suppressor of G2 allele of SKP1 homolog	SUGT1	>tr|A8K7W3|A8K7W3_HUMAN cDNA FLJ75780, highly similar to Homo sapiens SGT1, suppressor of G2 allele of SKP1 (SUGT1), mRNA OS=Homo sapiens PE=2 SV=1;>sp|Q9Y2Z0|SGT1_HUMAN Protein SGT1 homolog OS=Homo sapiens GN=SUGT1 PE=1 SV=3;>tr|A8K5T7|A8K5T7_HUMAN cDNA F	5	4	4	4	4	3	4	4	3	1	4	3	4	4	3	1	4	3	4	4	3	1	16.8	16.8	16.8	37.833	333	333;365;365;165;277	0	By MS/MS	By MS/MS	By MS/MS	By MS/MS	By MS/MS	By MS/MS	16.8	12.3	16.8	16.8	12.3	3.6	16742000
Q9HAV4;A8K5Y7;B3KNC6;B3KPQ5;Q9H8N6;H0Y3Q8;E2QRM3	Q9HAV4;A8K5Y7;B3KNC6;B3KPQ5;Q9H8N6	4;4;3;3;2;1;1	4;4;3;3;2;1;1	4;4;3;3;2;1;1	Exportin-5	XPO5	>sp|Q9HAV4|XPO5_HUMAN Exportin-5 OS=Homo sapiens GN=XPO5 PE=1 SV=1;>tr|A8K5Y7|A8K5Y7_HUMAN cDNA FLJ78655, highly similar to Homo sapiens exportin 5 (XPO5), mRNA OS=Homo sapiens PE=2 SV=1;>tr|B3KNC6|B3KNC6_HUMAN cDNA FLJ14239 fis, clone NT2RP5003512, highly	7	4	4	4	3	3	4	2	2	2	3	3	4	2	2	2	3	3	4	2	2	2	5	5	5	136.31	1204	1204;1204;645;832;630;24;76	0	By MS/MS	By MS/MS	By MS/MS	By MS/MS	By MS/MS	By MS/MS	3.8	3.8	5	2.4	2.6	2.4	12430000
Q9UIA9;A8K607	Q9UIA9;A8K607	1;1	1;1	1;1	Exportin-7	XPO7	>sp|Q9UIA9|XPO7_HUMAN Exportin-7 OS=Homo sapiens GN=XPO7 PE=1 SV=3;>tr|A8K607|A8K607_HUMAN cDNA FLJ76855, highly similar to Homo sapiens exportin 7 (XPO7), mRNA OS=Homo sapiens PE=2 SV=1	2	1	1	1	0	1	1	1	1	1	0	1	1	1	1	1	0	1	1	1	1	1	1.4	1.4	1.4	123.91	1087	1087;1087	0	By matching	By matching	By matching	By MS/MS	By matching	By matching	0	1.4	1.4	1.4	1.4	1.4	2746600
Q6FHQ0;Q16576;A8K6A2;Q5JP01;E9PC52;Q5JNZ6;Q5JP02	Q6FHQ0;Q16576;A8K6A2;Q5JP01;E9PC52	3;3;3;2;2;1;1	3;3;3;2;2;1;1	3;3;3;2;2;1;1	Histone-binding protein RBBP7	RBBP7	>tr|Q6FHQ0|Q6FHQ0_HUMAN RBBP7 protein (Fragment) OS=Homo sapiens GN=RBBP7 PE=2 SV=1;>sp|Q16576|RBBP7_HUMAN Histone-binding protein RBBP7 OS=Homo sapiens GN=RBBP7 PE=1 SV=1;>tr|A8K6A2|A8K6A2_HUMAN cDNA FLJ77317, highly similar to Homo sapiens retinoblastoma	7	3	3	3	1	3	2	0	2	0	1	3	2	0	2	0	1	3	2	0	2	0	22.6	22.6	22.6	47.82	425	425;425;425;285;416;85;175	0	By MS/MS	By MS/MS	By MS/MS	By matching	By MS/MS	By matching	6.4	22.6	13.6	0	15.3	0	14178000
Q53ER0;P13807;A8K6K7	Q53ER0;P13807;A8K6K7	2;2;2	2;2;2	2;2;2	Glycogen [starch] synthase, muscle	GYS1	>tr|Q53ER0|Q53ER0_HUMAN Glycogen synthase 1 (Muscle) variant (Fragment) OS=Homo sapiens PE=2 SV=1;>sp|P13807|GYS1_HUMAN Glycogen [starch] synthase, muscle OS=Homo sapiens GN=GYS1 PE=1 SV=2;>tr|A8K6K7|A8K6K7_HUMAN cDNA FLJ76881, highly similar to Homo sapie	3	2	2	2	2	2	2	2	2	2	2	2	2	2	2	2	2	2	2	2	2	2	3.5	3.5	3.5	83.857	737	737;737;737	0	By MS/MS	By MS/MS	By MS/MS	By MS/MS	By MS/MS	By MS/MS	3.5	3.5	3.5	3.5	3.5	3.5	5174700
O15037;A8K6L5;D3DS77	O15037;A8K6L5;D3DS77	2;2;2	2;2;2	2;2;2	Protein KHNYN	KHNYN;KIAA0323	>sp|O15037|KHNYN_HUMAN Protein KHNYN OS=Homo sapiens GN=KHNYN PE=1 SV=3;>tr|A8K6L5|A8K6L5_HUMAN cDNA FLJ75063 OS=Homo sapiens PE=2 SV=1;>tr|D3DS77|D3DS77_HUMAN KIAA0323, isoform CRA_a OS=Homo sapiens GN=KIAA0323 PE=4 SV=1	3	2	2	2	2	2	1	1	2	0	2	2	1	1	2	0	2	2	1	1	2	0	3.8	3.8	3.8	74.533	678	678;678;719	0	By MS/MS	By MS/MS	By MS/MS	By MS/MS	By MS/MS	By matching	3.8	3.8	1.9	1.9	3.8	0	4920300
P02786;A8K6Q8;F8WBE5;B7Z2I6;G3V0E5	P02786;A8K6Q8;F8WBE5	3;3;2;1;1	3;3;2;1;1	3;3;2;1;1	Transferrin receptor protein 1;Transferrin receptor protein 1, serum form	TFRC	>sp|P02786|TFR1_HUMAN Transferrin receptor protein 1 OS=Homo sapiens GN=TFRC PE=1 SV=2;>tr|A8K6Q8|A8K6Q8_HUMAN cDNA FLJ75881, highly similar to Homo sapiens transferrin receptor (p90, CD71) (TFRC), mRNA OS=Homo sapiens PE=2 SV=1;>tr|F8WBE5|F8WBE5_HUMAN Tra	5	3	3	3	3	3	3	3	3	2	3	3	3	3	3	2	3	3	3	3	3	2	5.8	5.8	5.8	84.87	760	760;760;81;478;679	0	By MS/MS	By MS/MS	By MS/MS	By MS/MS	By MS/MS	By matching	5.8	5.8	5.8	5.8	5.8	3.9	11845000
B3KQH1;Q15393;A8K6V3;B3KM77	B3KQH1;Q15393;A8K6V3	3;3;3;1	3;3;3;1	3;3;3;1	Splicing factor 3B subunit 3	SF3B3	>tr|B3KQH1|B3KQH1_HUMAN cDNA FLJ90452 fis, clone NT2RP3001475, highly similar to Splicing factor 3B subunit 3 OS=Homo sapiens PE=2 SV=1;>sp|Q15393|SF3B3_HUMAN Splicing factor 3B subunit 3 OS=Homo sapiens GN=SF3B3 PE=1 SV=4;>tr|A8K6V3|A8K6V3_HUMAN cDNA FLJ7	4	3	3	3	3	3	3	2	3	2	3	3	3	2	3	2	3	3	3	2	3	2	4.6	4.6	4.6	99.921	897	897;1217;1217;503	0	By MS/MS	By MS/MS	By matching	By MS/MS	By MS/MS	By MS/MS	4.6	4.6	4.6	3.2	4.6	3	15101000
B4DMI9;Q15398;A8K732	B4DMI9;Q15398;A8K732	1;1;1	1;1;1	1;1;1	Disks large-associated protein 5	DLGAP5	>tr|B4DMI9|B4DMI9_HUMAN cDNA FLJ55894, highly similar to Discs large homolog 7 OS=Homo sapiens PE=2 SV=1;>sp|Q15398|DLGP5_HUMAN Disks large-associated protein 5 OS=Homo sapiens GN=DLGAP5 PE=1 SV=2;>tr|A8K732|A8K732_HUMAN cDNA FLJ78771, highly similar to Ho	3	1	1	1	1	1	1	1	0	1	1	1	1	1	0	1	1	1	1	1	0	1	1.9	1.9	1.9	88.928	792	792;846;846	0.0051357	By matching	By matching	By matching	By MS/MS	By matching	By MS/MS	1.9	1.9	1.9	1.9	0	1.9	2102600
E9PKD5;E9PM69;R4GNH3;A8K781;P17980;E9PMD8;E9PLG2;E9PN50	E9PKD5;E9PM69;R4GNH3;A8K781;P17980;E9PMD8;E9PLG2	5;5;5;5;5;4;3;2	5;5;5;5;5;4;3;2	5;5;5;5;5;4;3;2	26S protease regulatory subunit 6A	PSMC3	>tr|E9PKD5|E9PKD5_HUMAN 26S protease regulatory subunit 6A (Fragment) OS=Homo sapiens GN=PSMC3 PE=1 SV=2;>tr|E9PM69|E9PM69_HUMAN 26S protease regulatory subunit 6A OS=Homo sapiens GN=PSMC3 PE=1 SV=1;>tr|R4GNH3|R4GNH3_HUMAN 26S protease regulatory subunit 6	8	5	5	5	4	3	3	2	4	3	4	3	3	2	4	3	4	3	3	2	4	3	24.1	24.1	24.1	34.614	311	311;397;423;423;439;301;184;257	0	By MS/MS	By MS/MS	By MS/MS	By MS/MS	By MS/MS	By MS/MS	19.3	15.8	19.3	10.3	20.6	14.1	21126000
A8K7A4;Q9NZL9;H7C0X7;B7Z1X8;E5RJR3	A8K7A4;Q9NZL9;H7C0X7;B7Z1X8	4;4;2;2;1	4;4;2;2;1	4;4;2;2;1	Methionine adenosyltransferase 2 subunit beta	MAT2B	>tr|A8K7A4|A8K7A4_HUMAN cDNA FLJ76904, highly similar to Homo sapiens methionine adenosyltransferase II, beta (MAT2B), transcript variant 2, mRNA OS=Homo sapiens PE=2 SV=1;>sp|Q9NZL9|MAT2B_HUMAN Methionine adenosyltransferase 2 subunit beta OS=Homo sapiens	5	4	4	4	3	4	4	2	3	2	3	4	4	2	3	2	3	4	4	2	3	2	20.7	20.7	20.7	36.429	323	323;334;198;228;117	0	By MS/MS	By MS/MS	By matching	By MS/MS	By MS/MS	By matching	15.5	20.7	20.7	7.7	15.5	7.7	24756000
Q7Z726;Q6NVW7;P52292;A8K7D9;J3QLL0;J3KS65;J3QL07	Q7Z726;Q6NVW7;P52292;A8K7D9;J3QLL0;J3KS65	4;4;4;4;2;2;1	4;4;4;4;2;2;1	4;4;4;4;2;2;1	Importin subunit alpha;Importin subunit alpha-1	KPNA2	>tr|Q7Z726|Q7Z726_HUMAN Importin subunit alpha OS=Homo sapiens GN=KPNA2 PE=1 SV=1;>tr|Q6NVW7|Q6NVW7_HUMAN Importin subunit alpha OS=Homo sapiens GN=KPNA2 PE=1 SV=1;>sp|P52292|IMA1_HUMAN Importin subunit alpha-1 OS=Homo sapiens GN=KPNA2 PE=1 SV=1;>tr|A8K7D9	7	4	4	4	3	3	3	4	4	2	3	3	3	4	4	2	3	3	3	4	4	2	12.3	12.3	12.3	57.875	529	529;529;529;529;134;143;50	0	By MS/MS	By MS/MS	By MS/MS	By MS/MS	By MS/MS	By MS/MS	8.5	8.5	8.5	12.3	12.3	6.2	22657000
P60842;A8K7F6;A8K088;J3QR64;B4DNH2;J3KTB5;J3QL43;J3KT12;E7EQG2;Q59F68;Q14240;J3QKZ9;J3QLN6;B4E047;J3KS25;J3QS69;J3KSN7;Q96B07;J3KSZ0;Q9NZE6;Q59GT8;J3KT04;J3KS93;Q5JWW0;J3QQP0;E9PBH4;F8WE11;E7EMV8;Q86WD0;J3KTN0;D3DSD6;B4E102;B4DKP9	P60842;A8K7F6;A8K088;J3QR64;B4DNH2;J3KTB5;J3QL43;J3KT12;E7EQG2;Q59F68;Q14240	7;7;6;4;4;4;4;4;4;4;4;3;3;3;3;3;2;2;2;2;1;1;1;1;1;1;1;1;1;1;1;1;1	7;7;6;4;4;4;4;4;4;4;4;3;3;3;3;3;2;2;2;2;1;1;1;1;1;1;1;1;1;1;1;1;1	6;6;5;3;4;3;3;3;3;3;3;2;2;2;2;2;1;2;2;2;0;0;0;0;0;0;0;0;0;1;1;0;1	Eukaryotic initiation factor 4A-I;Eukaryotic initiation factor 4A-II	EIF4A1;EIF4A2	>sp|P60842|IF4A1_HUMAN Eukaryotic initiation factor 4A-I OS=Homo sapiens GN=EIF4A1 PE=1 SV=1;>tr|A8K7F6|A8K7F6_HUMAN cDNA FLJ78244, highly similar to Homo sapiens eukaryotic translation initiation factor 4A, isoform 1 (EIF4A1), mRNA OS=Homo sapiens PE=2 SV	33	7	7	6	5	4	3	6	4	5	5	4	3	6	4	5	4	3	2	5	3	4	23.2	23.2	19.2	46.153	406	406;406;406;214;229;257;271;341;362;375;407;134;163;173;187;300;109;179;230;312;67;85;85;95;95;96;97;98;101;117;126;146;200	0	By MS/MS	By matching	By MS/MS	By MS/MS	By MS/MS	By MS/MS	16.5	14	11.1	18.5	13.1	17.7	59827000
Q5JRU2;P55211;A8K7U6;A8K7R5;F8VVS7;Q59GG2;Q5JRU8;A0A087WX72;H0Y3S8;H0Y6Y2	Q5JRU2;P55211;A8K7U6;A8K7R5;F8VVS7;Q59GG2;Q5JRU8	4;4;4;4;4;4;2;1;1;1	4;4;4;4;4;4;2;1;1;1	4;4;4;4;4;4;2;1;1;1	Caspase-9;Caspase-9 subunit p35;Caspase-9 subunit p10;Caspase	CASP9	>tr|Q5JRU2|Q5JRU2_HUMAN Caspase-9 (Fragment) OS=Homo sapiens GN=CASP9 PE=1 SV=1;>sp|P55211|CASP9_HUMAN Caspase-9 OS=Homo sapiens GN=CASP9 PE=1 SV=3;>tr|A8K7U6|A8K7U6_HUMAN Caspase OS=Homo sapiens PE=2 SV=1;>tr|A8K7R5|A8K7R5_HUMAN Caspase OS=Homo sapiens PE	10	4	4	4	4	3	4	3	4	1	4	3	4	3	4	1	4	3	4	3	4	1	30.5	30.5	30.5	28.764	266	266;416;416;416;421;456;254;47;152;198	0	By MS/MS	By MS/MS	By MS/MS	By MS/MS	By MS/MS	By MS/MS	30.5	25.9	30.5	18.4	30.5	7.1	25568000
O43790;CON__O43790;B4DN72;A8K872;A0A087X106;Q14533;CON__Q14533;A0JNT2;P78385;CON__Q6NT21;CON__P78385;U3KPR1;Q9NSB0;Q9NSB5;A6NCN2;CON__Q61726	O43790;CON__O43790;B4DN72;A8K872;A0A087X106;Q14533;CON__Q14533;A0JNT2;P78385;CON__Q6NT21;CON__P78385	10;10;10;10;7;7;7;6;6;6;6;4;3;2;2;2	9;9;9;9;6;6;6;5;5;5;5;3;3;2;2;1	7;7;7;7;5;5;5;4;4;4;4;3;3;2;1;1	Keratin, type II cuticular Hb6;Keratin, type II cuticular Hb1;Keratin, type II cuticular Hb3	KRT86;KRT81;KRT83	>sp|O43790|KRT86_HUMAN Keratin, type II cuticular Hb6 OS=Homo sapiens GN=KRT86 PE=1 SV=1;>O43790 SWISS-PROT:O43790 Keratin, type II cuticular Hb6 (Hair keratin, type II Hb6) (ghHb6) - Homo sapiens (Human).;>tr|B4DN72|B4DN72_HUMAN cDNA FLJ55910, highly simi	16	10	9	7	2	10	4	1	1	2	1	9	3	0	0	1	1	7	3	0	0	1	28.6	27.2	20.4	53.5	486	486;486;486;486;484;505;505;447;493;493;493;143;123;123;255;479	0	By matching	By MS/MS	By matching	By matching	By matching	By matching	3.1	28.6	9.1	1.4	1.4	3.1	18744000
Q9BTT6;A8K883	Q9BTT6;A8K883	5;5	4;4	4;4	Leucine-rich repeat-containing protein 1	LRRC1	>sp|Q9BTT6|LRRC1_HUMAN Leucine-rich repeat-containing protein 1 OS=Homo sapiens GN=LRRC1 PE=1 SV=1;>tr|A8K883|A8K883_HUMAN cDNA FLJ77590, highly similar to Homo sapiens leucine rich repeat containing 1, mRNA OS=Homo sapiens PE=2 SV=1	2	5	4	4	4	4	4	3	4	3	3	4	3	3	3	2	3	4	3	3	3	2	15.5	13	13	59.241	524	524;524	0	By MS/MS	By matching	By MS/MS	By MS/MS	By MS/MS	By matching	11.3	13	11.6	10.3	11.6	7.4	11682000
C9IYN3;A8K894;Q8WVV9;D6W592;H7BXH8;B7WPG3	C9IYN3;A8K894;Q8WVV9;D6W592;H7BXH8;B7WPG3	2;2;2;2;1;1	2;2;2;2;1;1	2;2;2;2;1;1	Heterogeneous nuclear ribonucleoprotein L-like	HNRPLL;HNRNPLL	>tr|C9IYN3|C9IYN3_HUMAN Heterogeneous nuclear ribonucleoprotein L-like OS=Homo sapiens GN=HNRNPLL PE=1 SV=2;>tr|A8K894|A8K894_HUMAN cDNA FLJ77927 OS=Homo sapiens PE=2 SV=1;>sp|Q8WVV9|HNRLL_HUMAN Heterogeneous nuclear ribonucleoprotein L-like OS=Homo sapien	6	2	2	2	1	2	2	1	2	0	1	2	2	1	2	0	1	2	2	1	2	0	6.3	6.3	6.3	59.663	537	537;537;542;542;217;508	0	By MS/MS	By matching	By MS/MS	By matching	By MS/MS	By matching	3.4	6.3	6.3	3.4	6.3	0	3636600
Q8N1F7;A8K897;H3BVG0;H3BM93;H3BRI8;H3BMX0;H3BNN5;H3BV11;H3BP95;H3BNG7;H3BV15;H3BPA9	Q8N1F7;A8K897;H3BVG0;H3BM93;H3BRI8	6;6;5;4;3;2;2;2;2;1;1;1	6;6;5;4;3;2;2;2;2;1;1;1	6;6;5;4;3;2;2;2;2;1;1;1	Nuclear pore complex protein Nup93	NUP93	>sp|Q8N1F7|NUP93_HUMAN Nuclear pore complex protein Nup93 OS=Homo sapiens GN=NUP93 PE=1 SV=2;>tr|A8K897|A8K897_HUMAN cDNA FLJ78686, highly similar to Homo sapiens nucleoporin 93kDa (NUP93), mRNA OS=Homo sapiens PE=2 SV=1;>tr|H3BVG0|H3BVG0_HUMAN Nuclear por	12	6	6	6	5	4	4	3	5	4	5	4	4	3	5	4	5	4	4	3	5	4	11.6	11.6	11.6	93.487	819	819;819;880;178;151;125;132;136;156;40;84;229	0	By MS/MS	By matching	By MS/MS	By matching	By MS/MS	By MS/MS	10.1	6.2	6.2	4.2	7.7	8.8	17825000
P11413;A8K8D9;B4DYA7;E7EUI8;E9PD92;E7EM57	P11413;A8K8D9;B4DYA7;E7EUI8	16;16;14;9;7;6	16;16;14;9;7;6	1;1;1;1;1;1	Glucose-6-phosphate 1-dehydrogenase	G6PD	>sp|P11413|G6PD_HUMAN Glucose-6-phosphate 1-dehydrogenase OS=Homo sapiens GN=G6PD PE=1 SV=4;>tr|A8K8D9|A8K8D9_HUMAN Glucose-6-phosphate 1-dehydrogenase OS=Homo sapiens PE=2 SV=1;>tr|B4DYA7|B4DYA7_HUMAN Glucose-6-phosphate 1-dehydrogenase OS=Homo sapiens PE	6	16	16	1	13	13	14	12	12	13	13	13	14	12	12	13	1	0	1	1	1	1	39.2	39.2	1.6	59.256	515	515;515;508;338;256;320	0	By MS/MS	By MS/MS	By MS/MS	By MS/MS	By MS/MS	By MS/MS	32.8	35.7	35.9	32.8	32.8	34.8	327870000
B4DX01;A8K8F0;F6TLX2;Q9Y3E8;I3L1I0;B3KV49;B7Z403;Q9HC38;I3L1F4;I3L3Q4	B4DX01;A8K8F0;F6TLX2;Q9Y3E8;I3L1I0;B3KV49;B7Z403;Q9HC38	3;3;3;3;2;2;2;2;1;1	3;3;3;3;2;2;2;2;1;1	3;3;3;3;2;2;2;2;1;1	Glyoxalase domain-containing protein 4	C17orf25;GLOD4	>tr|B4DX01|B4DX01_HUMAN cDNA FLJ59092 OS=Homo sapiens PE=2 SV=1;>tr|A8K8F0|A8K8F0_HUMAN cDNA FLJ76436 OS=Homo sapiens PE=2 SV=1;>tr|F6TLX2|F6TLX2_HUMAN Glyoxalase domain-containing protein 4 OS=Homo sapiens GN=GLOD4 PE=1 SV=1;>tr|Q9Y3E8|Q9Y3E8_HUMAN CGI-15	10	3	3	3	3	3	3	2	2	3	3	3	3	2	2	3	3	3	3	2	2	3	15.3	15.3	15.3	30.52	274	274;298;502;504;115;242;289;313;59;227	0	By MS/MS	By MS/MS	By MS/MS	By MS/MS	By MS/MS	By MS/MS	15.3	15.3	15.3	9.1	9.1	15.3	12784000
Q96R06;A8K8N3;K7ELC8;A4FUA2;E9PMD0	Q96R06;A8K8N3;K7ELC8;A4FUA2;E9PMD0	2;2;1;1;1	2;2;1;1;1	2;2;1;1;1	Sperm-associated antigen 5	SPAG5	>sp|Q96R06|SPAG5_HUMAN Sperm-associated antigen 5 OS=Homo sapiens GN=SPAG5 PE=1 SV=2;>tr|A8K8N3|A8K8N3_HUMAN cDNA FLJ78740, highly similar to Homo sapiens sperm associated antigen 5 (SPAG5), mRNA OS=Homo sapiens PE=2 SV=1;>tr|K7ELC8|K7ELC8_HUMAN Sperm-asso	5	2	2	2	1	0	0	1	1	1	1	0	0	1	1	1	1	0	0	1	1	1	2.8	2.8	2.8	134.42	1193	1193;1193;186;266;336	0	By MS/MS	By matching	By matching	By MS/MS	By MS/MS	By matching	1.6	0	0	1.3	1.3	1.6	2814400
O15067;A8K9T9;A8K8N7;B4DJ26;Q9BR56;Q6P4B4;H0YGH1;J3KT98;J3QSG0;J3QSH6	O15067;A8K9T9;A8K8N7;B4DJ26	12;12;12;6;5;5;2;1;1;1	12;12;12;6;5;5;2;1;1;1	12;12;12;6;5;5;2;1;1;1	Phosphoribosylformylglycinamidine synthase	PFAS	>sp|O15067|PUR4_HUMAN Phosphoribosylformylglycinamidine synthase OS=Homo sapiens GN=PFAS PE=1 SV=4;>tr|A8K9T9|A8K9T9_HUMAN cDNA FLJ75059, highly similar to Homo sapiens phosphoribosylformylglycinamidine synthase (FGAR amidotransferase) (PFAS), mRNA OS=Homo	10	12	12	12	11	8	10	10	9	8	11	8	10	10	9	8	11	8	10	10	9	8	14.8	14.8	14.8	144.73	1338	1338;1338;1338;914;560;748;385;116;131;135	0	By MS/MS	By MS/MS	By MS/MS	By MS/MS	By MS/MS	By MS/MS	13.6	8.2	13	11.5	10.6	10.7	85831000
Q86VP6;A8K8U1;B3KMG3;A0A0C4DGH5	Q86VP6;A8K8U1;B3KMG3;A0A0C4DGH5	4;4;2;2	4;4;2;2	4;4;2;2	Cullin-associated NEDD8-dissociated protein 1	CAND1	>sp|Q86VP6|CAND1_HUMAN Cullin-associated NEDD8-dissociated protein 1 OS=Homo sapiens GN=CAND1 PE=1 SV=2;>tr|A8K8U1|A8K8U1_HUMAN cDNA FLJ77762, highly similar to Homo sapiens cullin-associated and neddylation-dissociated 1 (CAND1), mRNA OS=Homo sapiens PE=2	4	4	4	4	4	3	4	3	3	2	4	3	4	3	3	2	4	3	4	3	3	2	5.4	5.4	5.4	136.37	1230	1230;1230;458;770	0	By MS/MS	By MS/MS	By MS/MS	By MS/MS	By MS/MS	By MS/MS	5.4	4.2	5.4	3.4	3.4	2.2	22757000
B7Z8S9;K7EP06;Q05D80;O43148;A8K946	B7Z8S9;K7EP06;Q05D80;O43148;A8K946	1;1;1;1;1	1;1;1;1;1	1;1;1;1;1	mRNA cap guanine-N7 methyltransferase	RNMT	>tr|B7Z8S9|B7Z8S9_HUMAN cDNA FLJ61036, highly similar to Homo sapiens RNA (guanine-7-) methyltransferase (RNMT), mRNA OS=Homo sapiens PE=2 SV=1;>tr|K7EP06|K7EP06_HUMAN mRNA cap guanine-N7 methyltransferase OS=Homo sapiens GN=RNMT PE=1 SV=1;>tr|Q05D80|Q05D8	5	1	1	1	1	1	1	1	1	0	1	1	1	1	1	0	1	1	1	1	1	0	9.3	9.3	9.3	14.973	129	129;298;410;476;504	0.0075601	By MS/MS	By matching	By MS/MS	By matching	By matching	By matching	9.3	9.3	9.3	9.3	9.3	0	4644100
B4DNQ1;E9PKP7;P17480;A8K962;Q9BQR2;Q05BZ1;B4DLB0;O00164	B4DNQ1;E9PKP7;P17480;A8K962;Q9BQR2;Q05BZ1;B4DLB0;O00164	2;2;2;2;1;1;1;1	2;2;2;2;1;1;1;1	2;2;2;2;1;1;1;1	Nucleolar transcription factor 1	UBTF	>tr|B4DNQ1|B4DNQ1_HUMAN cDNA FLJ53818, highly similar to Nucleolar transcription factor 1 OS=Homo sapiens PE=2 SV=1;>tr|E9PKP7|E9PKP7_HUMAN Nucleolar transcription factor 1 OS=Homo sapiens GN=UBTF PE=1 SV=1;>sp|P17480|UBF1_HUMAN Nucleolar transcription fac	8	2	2	2	2	2	1	2	2	1	2	2	1	2	2	1	2	2	1	2	2	1	3.9	3.9	3.9	77.403	661	661;745;764;764;158;313;505;654	0	By matching	By MS/MS	By matching	By MS/MS	By matching	By matching	3.9	3.9	1.8	3.9	3.9	1.8	4876300
H3BU01;O60294;A8K972	H3BU01;O60294;A8K972	1;1;1	1;1;1	1;1;1	Leucine carboxyl methyltransferase 2	LCMT2	>tr|H3BU01|H3BU01_HUMAN tRNA wybutosine-synthesizing protein 4 OS=Homo sapiens GN=LCMT2 PE=1 SV=1;>sp|O60294|TYW4_HUMAN tRNA wybutosine-synthesizing protein 4 OS=Homo sapiens GN=LCMT2 PE=1 SV=3;>tr|A8K972|A8K972_HUMAN cDNA FLJ76457, highly similar to Homo	3	1	1	1	1	1	1	1	1	0	1	1	1	1	1	0	1	1	1	1	1	0	38.5	38.5	38.5	4.1316	39	39;686;686	0.004451	By matching	By matching	By matching	By MS/MS	By MS/MS	By matching	38.5	38.5	38.5	38.5	38.5	0	1178500
G3V5S1;G3V272;C9JVN9;Q9H9P8;A8K9B2	G3V5S1;G3V272;C9JVN9;Q9H9P8;A8K9B2	1;1;1;1;1	1;1;1;1;1	1;1;1;1;1	L-2-hydroxyglutarate dehydrogenase, mitochondrial	L2HGDH	>tr|G3V5S1|G3V5S1_HUMAN L-2-hydroxyglutarate dehydrogenase, mitochondrial OS=Homo sapiens GN=L2HGDH PE=1 SV=1;>tr|G3V272|G3V272_HUMAN L-2-hydroxyglutarate dehydrogenase, mitochondrial OS=Homo sapiens GN=L2HGDH PE=1 SV=1;>tr|C9JVN9|C9JVN9_HUMAN L-2-hydroxyg	5	1	1	1	1	1	1	1	1	0	1	1	1	1	1	0	1	1	1	1	1	0	5.7	5.7	5.7	22.511	211	211;236;441;463;463	0.0081411	By matching	By matching	By matching	By MS/MS	By matching	By matching	5.7	5.7	5.7	5.7	5.7	0	2222700
A8K9L2;Q05CR6;Q86Y07	A8K9L2;Q05CR6;Q86Y07	2;2;2	2;2;2	2;2;2	Serine/threonine-protein kinase VRK2	VRK2	>tr|A8K9L2|A8K9L2_HUMAN cDNA FLJ76729, highly similar to Homo sapiens vaccinia related kinase 2 isoform 6 (VRK2) mRNA OS=Homo sapiens PE=2 SV=1;>tr|Q05CR6|Q05CR6_HUMAN VRK2 protein (Fragment) OS=Homo sapiens GN=VRK2 PE=2 SV=1;>sp|Q86Y07|VRK2_HUMAN Serine/t	3	2	2	2	2	2	2	2	2	2	2	2	2	2	2	2	2	2	2	2	2	2	7.6	7.6	7.6	45.019	396	396;427;508	0	By matching	By matching	By MS/MS	By matching	By MS/MS	By matching	7.6	7.6	7.6	7.6	7.6	7.6	9848300
B7Z628;Q9BYJ1;B3KVD2;A8K9L7;J3KPH2	B7Z628;Q9BYJ1;B3KVD2;A8K9L7;J3KPH2	1;1;1;1;1	1;1;1;1;1	1;1;1;1;1	Epidermis-type lipoxygenase 3	ALOXE3	>tr|B7Z628|B7Z628_HUMAN cDNA FLJ59632, highly similar to Epidermis-type lipoxygenase 3 (EC 1.13.11.-) OS=Homo sapiens PE=2 SV=1;>sp|Q9BYJ1|LOXE3_HUMAN Hydroperoxide isomerase ALOXE3 OS=Homo sapiens GN=ALOXE3 PE=1 SV=1;>tr|B3KVD2|B3KVD2_HUMAN cDNA FLJ16425	5	1	1	1	0	0	0	0	0	1	0	0	0	0	0	1	0	0	0	0	0	1	2.8	2.8	2.8	57.047	504	504;711;711;711;867	0.0058437	By matching	By matching	By matching	By matching	By matching	By MS/MS	0	0	0	0	0	2.8	894810
X5D2J9;Q499G6;X5D939;X5DNP5;A8K9W7;B4DH52;X5DR09;P78347;B4DRA9;X5D7Q9;A0A0A0VEB4	X5D2J9;Q499G6;X5D939;X5DNP5;A8K9W7;B4DH52;X5DR09;P78347;B4DRA9	5;5;5;5;5;5;5;5;3;2;1	5;5;5;5;5;5;5;5;3;2;1	5;5;5;5;5;5;5;5;3;2;1	General transcription factor II-I	GTF2I	>tr|X5D2J9|X5D2J9_HUMAN General transcription factor IIi isoform D (Fragment) OS=Homo sapiens GN=GTF2I PE=2 SV=1;>tr|Q499G6|Q499G6_HUMAN General transcription factor II, i OS=Homo sapiens GN=GTF2I PE=2 SV=1;>tr|X5D939|X5D939_HUMAN General transcription fac	11	5	5	5	3	3	3	4	3	3	3	3	3	4	3	3	3	3	3	4	3	3	8.7	8.7	8.7	107.97	957	957;976;977;978;978;993;998;998;530;300;598	0	By matching	By MS/MS	By matching	By MS/MS	By matching	By MS/MS	6.2	5	5.2	6.4	6.2	6.2	12803000
H7C5F2;H7C5H3;Q8NBL6;A8K9Y7;G5E9W7;G5E9V5;P82650	H7C5F2;H7C5H3;Q8NBL6;A8K9Y7;G5E9W7;G5E9V5;P82650	2;2;2;2;2;2;2	2;2;2;2;2;2;2	2;2;2;2;2;2;2	28S ribosomal protein S22, mitochondrial	MRPS22	>tr|H7C5F2|H7C5F2_HUMAN 28S ribosomal protein S22, mitochondrial (Fragment) OS=Homo sapiens GN=MRPS22 PE=1 SV=1;>tr|H7C5H3|H7C5H3_HUMAN 28S ribosomal protein S22, mitochondrial (Fragment) OS=Homo sapiens GN=MRPS22 PE=1 SV=1;>tr|Q8NBL6|Q8NBL6_HUMAN cDNA PSE	7	2	2	2	1	1	1	2	1	1	1	1	1	2	1	1	1	1	1	2	1	1	19.4	19.4	19.4	18.573	165	165;200;218;218;319;359;360	0	By matching	By matching	By matching	By MS/MS	By matching	By matching	12.1	12.1	12.1	19.4	12.1	7.3	3707100
F8WDU6;O43592;A8KA19;F5GYW6	F8WDU6;O43592;A8KA19;F5GYW6	2;2;2;1	2;2;2;1	2;2;2;1	Exportin-T	XPOT	>tr|F8WDU6|F8WDU6_HUMAN Exportin-T (Fragment) OS=Homo sapiens GN=XPOT PE=1 SV=6;>sp|O43592|XPOT_HUMAN Exportin-T OS=Homo sapiens GN=XPOT PE=1 SV=2;>tr|A8KA19|A8KA19_HUMAN cDNA FLJ75831, highly similar to Homo sapiens exportin, tRNA (nuclear export receptor	4	2	2	2	2	2	2	2	2	2	2	2	2	2	2	2	2	2	2	2	2	2	13.9	13.9	13.9	23.695	201	201;962;962;60	0	By MS/MS	By MS/MS	By MS/MS	By MS/MS	By matching	By MS/MS	13.9	13.9	13.9	13.9	13.9	13.9	11336000
B4DWH0;Q53TA7;B3KS53;Q59G97;Q12805;B2R6M6;A8KAJ3	B4DWH0;Q53TA7;B3KS53;Q59G97;Q12805;B2R6M6;A8KAJ3	3;3;3;3;3;3;3	3;3;3;3;3;3;3	3;3;3;3;3;3;3	EGF-containing fibulin-like extracellular matrix protein 1	EFEMP1	>tr|B4DWH0|B4DWH0_HUMAN cDNA FLJ55670, highly similar to EGF-containing fibulin-like extracellularmatrix protein 1 OS=Homo sapiens PE=2 SV=1;>tr|Q53TA7|Q53TA7_HUMAN Putative uncharacterized protein EFEMP1 (Fragment) OS=Homo sapiens GN=EFEMP1 PE=4 SV=1;>tr|	7	3	3	3	2	2	2	3	2	2	2	2	2	3	2	2	2	2	2	3	2	2	13.2	13.2	13.2	32.585	287	287;320;349;418;493;493;493	0	By MS/MS	By MS/MS	By MS/MS	By MS/MS	By matching	By matching	9.4	9.4	9.4	13.2	9.4	9.4	7348700
B4DZB1;B3KX19;Q6IBM8;Q15029;A8KAP3;Q8IXJ3;K7EJ74;K7EP67;K7EIT3;B3KWY2	B4DZB1;B3KX19;Q6IBM8;Q15029;A8KAP3;Q8IXJ3	5;5;5;5;5;4;2;2;1;1	4;4;4;4;4;3;1;1;1;1	4;4;4;4;4;3;1;1;1;1	116 kDa U5 small nuclear ribonucleoprotein component	U5-116KD;EFTUD2;SNRP116	>tr|B4DZB1|B4DZB1_HUMAN cDNA FLJ59645, highly similar to 116 kDa U5 small nuclear ribonucleoprotein component OS=Homo sapiens PE=2 SV=1;>tr|B3KX19|B3KX19_HUMAN cDNA FLJ44500 fis, clone UTERU3000828, highly similar to 116 kDa U5 small nuclear ribonucleoprot	10	5	4	4	4	5	5	5	5	4	3	4	4	4	4	3	3	4	4	4	4	3	6.9	5.9	5.9	103.82	923	923;962;972;972;972;850;134;223;148;550	0	By MS/MS	By MS/MS	By MS/MS	By MS/MS	By MS/MS	By matching	5.6	6.9	6.9	6.9	6.9	5.5	12620000
Q5T6L4;P00966;A8KAP9;Q5T6L6;B4E395;Q5T6L5	Q5T6L4;P00966;A8KAP9;Q5T6L6;B4E395	4;4;4;2;2;1	4;4;4;2;2;1	4;4;4;2;2;1	Argininosuccinate synthase	ASS;ASS1	>tr|Q5T6L4|Q5T6L4_HUMAN Argininosuccinate synthetase, isoform CRA_a OS=Homo sapiens GN=ASS PE=2 SV=1;>sp|P00966|ASSY_HUMAN Argininosuccinate synthase OS=Homo sapiens GN=ASS1 PE=1 SV=2;>tr|A8KAP9|A8KAP9_HUMAN cDNA FLJ78448, highly similar to Homo sapiens ar	6	4	4	4	3	1	2	2	1	3	3	1	2	2	1	3	3	1	2	2	1	3	15.8	15.8	15.8	46.53	412	412;412;412;198;295;179	0	By MS/MS	By matching	By matching	By MS/MS	By MS/MS	By MS/MS	11.2	4.6	7.8	7.8	3.2	12.6	9322300
J3KRY3;S4R3P3;J3QLE5;Q6LBS1;Q66K91;Q5XPV6;B4DVS0;X5DP00;Q53HE7;P63162;P14678;Q9UIS4;Q15182;A8MT02	J3KRY3;S4R3P3;J3QLE5;Q6LBS1;Q66K91;Q5XPV6;B4DVS0;X5DP00;Q53HE7;P63162;P14678;Q9UIS4;Q15182;A8MT02	1;1;1;1;1;1;1;1;1;1;1;1;1;1	1;1;1;1;1;1;1;1;1;1;1;1;1;1	1;1;1;1;1;1;1;1;1;1;1;1;1;1	Small nuclear ribonucleoprotein-associated protein;Small nuclear ribonucleoprotein-associated protein N;Small nuclear ribonucleoprotein-associated proteins B and B	SNRPN;SNRPB	>tr|J3KRY3|J3KRY3_HUMAN Small nuclear ribonucleoprotein-associated protein N (Fragment) OS=Homo sapiens GN=SNRPN PE=4 SV=1;>tr|S4R3P3|S4R3P3_HUMAN Small nuclear ribonucleoprotein-associated proteins B and B OS=Homo sapiens GN=SNRPB PE=4 SV=1;>tr|J3QLE5|J3	14	1	1	1	0	1	1	0	0	1	0	1	1	0	0	1	0	1	1	0	0	1	11.9	11.9	11.9	6.9603	59	59;70;169;218;231;231;234;240;240;240;240;243;285;288	0.0075446	By matching	By MS/MS	By MS/MS	By matching	By matching	By MS/MS	0	11.9	11.9	0	0	11.9	0
P43243;A8MXP9;Q5CZA7;B3KM87;B4DRS1;Q68D11;Q9H4N1;B4DF66;D6REM6;Q68E03;H0Y8T4;D6R991;D6RAM9;D6RAY2;D6RBI2;D6RBK5;D6RE02;D6RIA2	P43243;A8MXP9;Q5CZA7;B3KM87;B4DRS1;Q68D11;Q9H4N1;B4DF66;D6REM6	5;5;4;4;4;4;3;3;3;2;2;2;1;1;1;1;1;1	5;5;4;4;4;4;3;3;3;2;2;2;1;1;1;1;1;1	5;5;4;4;4;4;3;3;3;2;2;2;1;1;1;1;1;1	Matrin-3	MATR3;DKFZp686K0542;DKFZp686K23100	>sp|P43243|MATR3_HUMAN Matrin-3 OS=Homo sapiens GN=MATR3 PE=1 SV=2;>tr|A8MXP9|A8MXP9_HUMAN Matrin-3 OS=Homo sapiens GN=MATR3 PE=1 SV=1;>tr|Q5CZA7|Q5CZA7_HUMAN Putative uncharacterized protein DKFZp686K0542 (Fragment) OS=Homo sapiens GN=DKFZp686K0542 PE=4 S	18	5	5	5	5	5	3	5	5	3	5	5	3	5	5	3	5	5	3	5	5	3	9.2	9.2	9.2	94.622	847	847;895;509;509;559;847;407;509;794;283;334;433;81;86;109;121;124;172	0	By MS/MS	By MS/MS	By MS/MS	By MS/MS	By MS/MS	By MS/MS	9.2	9.2	5.4	9.2	9.2	5.9	40350000
A9YTQ3	A9YTQ3	1	1	1	Aryl hydrocarbon receptor repressor	AHRR	>sp|A9YTQ3|AHRR_HUMAN Aryl hydrocarbon receptor repressor OS=Homo sapiens GN=AHRR PE=1 SV=3	1	1	1	1	1	0	0	0	0	1	1	0	0	0	0	1	1	0	0	0	0	1	2.4	2.4	2.4	76.264	701	701	0.0081136	By MS/MS	By matching	By matching	By matching	By matching	By matching	2.4	0	0	0	0	2.4	2011700
B0AZS5;O00139;B4DM85	B0AZS5;O00139;B4DM85	2;2;1	1;1;1	1;1;1	Kinesin-like protein KIF2A	KIF2A	>tr|B0AZS5|B0AZS5_HUMAN Kinesin-like protein OS=Homo sapiens PE=2 SV=1;>sp|O00139|KIF2A_HUMAN Kinesin-like protein KIF2A OS=Homo sapiens GN=KIF2A PE=1 SV=3;>tr|B4DM85|B4DM85_HUMAN Kinesin-like protein OS=Homo sapiens PE=2 SV=1	3	2	1	1	2	2	2	2	1	2	1	1	1	1	1	1	1	1	1	1	1	1	3	1.7	1.7	75.028	660	660;706;744	0.0069784	By matching	By matching	By MS/MS	By matching	By matching	By matching	3	3	3	3	1.7	3	1726800
B3KXJ6;B1ALP6;Q5T7N3;B0I1P6	B3KXJ6;B1ALP6;Q5T7N3;B0I1P6	1;1;1;1	1;1;1;1	1;1;1;1	KN motif and ankyrin repeat domain-containing protein 4	KANK4;Kank4	>tr|B3KXJ6|B3KXJ6_HUMAN cDNA FLJ45553 fis, clone BRTHA2038345, highly similar to Ankyrin repeat domain-containing protein 38 OS=Homo sapiens PE=2 SV=1;>tr|B1ALP6|B1ALP6_HUMAN KN motif and ankyrin repeat domain-containing protein 4 OS=Homo sapiens GN=KANK4	4	1	1	1	1	1	1	0	1	0	1	1	1	0	1	0	1	1	1	0	1	0	5.1	5.1	5.1	37.82	351	351;351;995;995	0.0075291	By matching	By MS/MS	By MS/MS	By matching	By matching	By matching	5.1	5.1	5.1	0	5.1	0	2711400
B0I1R7;Q8TE73	B0I1R7;Q8TE73	1;1	1;1	1;1	Dynein heavy chain 5, axonemal	DNAH5	>tr|B0I1R7|B0I1R7_HUMAN DNAH5 variant protein (Fragment) OS=Homo sapiens PE=2 SV=1;>sp|Q8TE73|DYH5_HUMAN Dynein heavy chain 5, axonemal OS=Homo sapiens GN=DNAH5 PE=1 SV=3	2	1	1	1	0	0	0	1	0	1	0	0	0	1	0	1	0	0	0	1	0	1	1	1	1	225.93	1972	1972;4624	0.0094086	By matching	By matching	By matching	By matching	By matching	By MS/MS	0	0	0	1	0	1	172650000
Q6ICN0;P62993;B3KR50;B0LPF3;J3KT38;J3QRL5	Q6ICN0;P62993;B3KR50;B0LPF3;J3KT38	3;3;3;3;2;1	3;3;3;3;2;1	3;3;3;3;2;1	Growth factor receptor-bound protein 2	GRB2	>tr|Q6ICN0|Q6ICN0_HUMAN GRB2 protein (Fragment) OS=Homo sapiens GN=GRB2 PE=2 SV=1;>sp|P62993|GRB2_HUMAN Growth factor receptor-bound protein 2 OS=Homo sapiens GN=GRB2 PE=1 SV=1;>tr|B3KR50|B3KR50_HUMAN cDNA FLJ33691 fis, clone BRAWH2002976, highly similar t	6	3	3	3	3	0	2	2	2	0	3	0	2	2	2	0	3	0	2	2	2	0	15.2	15.2	15.2	25.148	217	217;217;217;217;110;156	0	By MS/MS	By matching	By MS/MS	By MS/MS	By MS/MS	By matching	15.2	0	11.1	11.1	11.1	0	16137000
B0QYK0;Q01844;A0A0D9SFL3;C9JGE3;H7BY36;A9Z0R7;Q71E78;C3UMV4;F1JVV5;C3UMV3;C3UMV2	B0QYK0;Q01844;A0A0D9SFL3;C9JGE3;H7BY36	5;5;4;4;3;1;1;1;1;1;1	5;5;4;4;3;1;1;1;1;1;1	5;5;4;4;3;1;1;1;1;1;1	RNA-binding protein EWS	EWSR1	>tr|B0QYK0|B0QYK0_HUMAN RNA-binding protein EWS OS=Homo sapiens GN=EWSR1 PE=1 SV=1;>sp|Q01844|EWS_HUMAN RNA-binding protein EWS OS=Homo sapiens GN=EWSR1 PE=1 SV=1;>tr|A0A0D9SFL3|A0A0D9SFL3_HUMAN RNA-binding protein EWS OS=Homo sapiens GN=EWSR1 PE=1 SV=1;>t	11	5	5	5	3	3	4	2	3	5	3	3	4	2	3	5	3	3	4	2	3	5	14.1	14.1	14.1	64.929	618	618;656;584;620;308;166;189;314;537;859;859	0	By MS/MS	By MS/MS	By MS/MS	By matching	By MS/MS	By MS/MS	8.6	7.8	11.7	6.1	8.6	14.1	12922000
Q6P1Q5;P48444;B0YIW5;Q6MZV5;B0YIW6	Q6P1Q5;P48444;B0YIW5;Q6MZV5;B0YIW6	1;1;1;1;1	1;1;1;1;1	1;1;1;1;1	Coatomer subunit delta	ARCN1;DKFZp686M09245	>tr|Q6P1Q5|Q6P1Q5_HUMAN ARCN1 protein OS=Homo sapiens GN=ARCN1 PE=1 SV=1;>sp|P48444|COPD_HUMAN Coatomer subunit delta OS=Homo sapiens GN=ARCN1 PE=1 SV=1;>tr|B0YIW5|B0YIW5_HUMAN Archain 1, isoform CRA_b OS=Homo sapiens GN=ARCN1 PE=2 SV=1;>tr|Q6MZV5|Q6MZV5_H	5	1	1	1	1	1	1	0	1	1	1	1	1	0	1	1	1	1	1	0	1	1	6.3	6.3	6.3	21.854	189	189;511;511;552;552	0.0070472	By matching	By MS/MS	By matching	By matching	By MS/MS	By MS/MS	6.3	6.3	6.3	0	6.3	6.3	2032300
P39019;B0ZBD0;Q8WVX7;M0R2L9;A0A075B6E2;M0QXK4;M0QYF7;M0R140	P39019;B0ZBD0;Q8WVX7;M0R2L9;A0A075B6E2;M0QXK4;M0QYF7;M0R140	8;8;8;4;4;4;4;4	8;8;8;4;4;4;4;4	8;8;8;4;4;4;4;4	40S ribosomal protein S19	RPS19	>sp|P39019|RS19_HUMAN 40S ribosomal protein S19 OS=Homo sapiens GN=RPS19 PE=1 SV=2;>tr|B0ZBD0|B0ZBD0_HUMAN 40S ribosomal protein S19 OS=Homo sapiens GN=RPS19 PE=2 SV=1;>tr|Q8WVX7|Q8WVX7_HUMAN Ribosomal protein S19 (Fragment) OS=Homo sapiens PE=2 SV=1;>tr|M	8	8	8	8	8	8	8	8	6	8	8	8	8	8	6	8	8	8	8	8	6	8	49	49	49	16.06	145	145;145;157;71;71;76;100;102	0	By MS/MS	By MS/MS	By MS/MS	By MS/MS	By MS/MS	By MS/MS	49	49	49	49	39.3	49	152980000
Q6FHM6;P55769;B1AHD1	Q6FHM6;P55769;B1AHD1	2;2;2	2;2;2	2;2;2	NHP2-like protein 1;NHP2-like protein 1, N-terminally processed	NHP2L1	>tr|Q6FHM6|Q6FHM6_HUMAN NHP2 non-histone chromosome protein 2-like 1 (S. cerevisiae) OS=Homo sapiens GN=NHP2L1 PE=2 SV=1;>sp|P55769|NH2L1_HUMAN NHP2-like protein 1 OS=Homo sapiens GN=SNU13 PE=1 SV=3;>tr|B1AHD1|B1AHD1_HUMAN NHP2-like protein 1 OS=Homo sapie	3	2	2	2	2	2	1	2	2	1	2	2	1	2	2	1	2	2	1	2	2	1	21.9	21.9	21.9	14.173	128	128;128;132	0	By MS/MS	By MS/MS	By MS/MS	By MS/MS	By MS/MS	By matching	21.9	21.9	12.5	21.9	21.9	9.4	10551000
O43847;B1AKJ5;Q96L67;F5H7V1;A0A087WYK8;B4DRI0;Q6UUU9;G3V1R5;B4DYV0;H0Y5G9	O43847;B1AKJ5;Q96L67;F5H7V1;A0A087WYK8;B4DRI0;Q6UUU9;G3V1R5	7;7;6;6;6;4;4;4;3;2	7;7;6;6;6;4;4;4;3;2	7;7;6;6;6;4;4;4;3;2	Nardilysin	NRD1	>sp|O43847|NRDC_HUMAN Nardilysin OS=Homo sapiens GN=NRD1 PE=1 SV=2;>tr|B1AKJ5|B1AKJ5_HUMAN Nardilysin OS=Homo sapiens GN=NRD1 PE=1 SV=1;>tr|Q96L67|Q96L67_HUMAN Nardilysin OS=Homo sapiens GN=NRD1 PE=2 SV=1;>tr|F5H7V1|F5H7V1_HUMAN Nardilysin OS=Homo sapiens	10	7	7	7	6	6	6	6	5	4	6	6	6	6	5	4	6	6	6	6	5	4	6	6	6	131.57	1150	1150;1219;948;949;1148;1018;1086;1087;747;538	0	By MS/MS	By MS/MS	By MS/MS	By MS/MS	By MS/MS	By MS/MS	6	6	5.2	6	5.1	4.1	25962000
F2Z3M0;E9PPN1;H0YCV5;Q8WW01;B1ALV0	F2Z3M0;E9PPN1;H0YCV5;Q8WW01;B1ALV0	1;1;1;1;1	1;1;1;1;1	1;1;1;1;1	tRNA-splicing endonuclease subunit Sen15	TSEN15;C1orf19	>tr|F2Z3M0|F2Z3M0_HUMAN tRNA-splicing endonuclease subunit Sen15 OS=Homo sapiens GN=TSEN15 PE=1 SV=1;>tr|E9PPN1|E9PPN1_HUMAN tRNA-splicing endonuclease subunit Sen15 OS=Homo sapiens GN=TSEN15 PE=1 SV=1;>tr|H0YCV5|H0YCV5_HUMAN tRNA-splicing endonuclease sub	5	1	1	1	1	1	1	0	1	0	1	1	1	0	1	0	1	1	1	0	1	0	15.1	15.1	15.1	12.791	119	119;134;136;171;171	0	By matching	By MS/MS	By MS/MS	By matching	By MS/MS	By matching	15.1	15.1	15.1	0	15.1	0	1339600
Q8NFI1;B4DPT4;Q6NT82;Q541S4;Q548C9;B1AMS2;Q14141;Q6B514;B4DZW0;Q8NFI2;Q8NFI0;Q8NFH9	Q8NFI1;B4DPT4;Q6NT82;Q541S4;Q548C9;B1AMS2;Q14141;Q6B514;B4DZW0;Q8NFI2;Q8NFI0;Q8NFH9	1;1;1;1;1;1;1;1;1;1;1;1	1;1;1;1;1;1;1;1;1;1;1;1	1;1;1;1;1;1;1;1;1;1;1;1	Septin-6	2006-09-01	>tr|Q8NFI1|Q8NFI1_HUMAN MLL/SEPTIN6 fusion protein (Fragment) OS=Homo sapiens PE=2 SV=1;>tr|B4DPT4|B4DPT4_HUMAN cDNA FLJ59732, highly similar to Septin-6 OS=Homo sapiens PE=2 SV=1;>tr|Q6NT82|Q6NT82_HUMAN Septin 6 OS=Homo sapiens GN=SEPT6 PE=2 SV=1;>tr|Q541	12	1	1	1	1	1	1	1	1	1	1	1	1	1	1	1	1	1	1	1	1	1	7.5	7.5	7.5	28.787	265	265;421;427;427;429;431;434;438;457;470;496;559	0.0037651	By matching	By matching	By matching	By matching	By MS/MS	By matching	7.5	7.5	7.5	7.5	7.5	7.5	3604700
B4DDK6;B1APJ0;B7ZB25;B4DI18;O14925;Q5SRD1	B4DDK6;B1APJ0;B7ZB25;B4DI18;O14925;Q5SRD1	1;1;1;1;1;1	1;1;1;1;1;1	1;1;1;1;1;1	Mitochondrial import inner membrane translocase subunit Tim23;Putative mitochondrial import inner membrane translocase subunit Tim23B	TIMM23;TIMM23B	>tr|B4DDK6|B4DDK6_HUMAN Putative mitochondrial import inner membrane translocase subunit Tim23B OS=Homo sapiens GN=TIMM23B PE=2 SV=1;>tr|B1APJ0|B1APJ0_HUMAN cDNA FLJ57459, highly similar to Mitochondrial import inner membrane translocase subunit Tim23 OS=H	6	1	1	1	1	1	1	0	1	1	1	1	1	0	1	1	1	1	1	0	1	1	12.1	12.1	12.1	14.6	140	140;172;188;188;209;257	0	By MS/MS	By matching	By MS/MS	By matching	By MS/MS	By MS/MS	12.1	12.1	12.1	0	12.1	12.1	14388000
B1APM4;P35610;B7ZAT6	B1APM4;P35610;B7ZAT6	2;2;1	2;2;1	2;2;1	Sterol O-acyltransferase 1;O-acyltransferase	SOAT1	>tr|B1APM4|B1APM4_HUMAN Sterol O-acyltransferase 1 (Fragment) OS=Homo sapiens GN=SOAT1 PE=1 SV=1;>sp|P35610|SOAT1_HUMAN Sterol O-acyltransferase 1 OS=Homo sapiens GN=SOAT1 PE=1 SV=3;>tr|B7ZAT6|B7ZAT6_HUMAN O-acyltransferase OS=Homo sapiens PE=2 SV=1	3	2	2	2	2	2	2	2	2	2	2	2	2	2	2	2	2	2	2	2	2	2	11.5	11.5	11.5	29.892	260	260;550;485	0	By MS/MS	By MS/MS	By MS/MS	By MS/MS	By matching	By MS/MS	11.5	11.5	11.5	11.5	11.5	11.5	10426000
Q9UHV9;B1AQP2	Q9UHV9;B1AQP2	2;2	2;2	2;2	Prefoldin subunit 2	PFDN2	>sp|Q9UHV9|PFD2_HUMAN Prefoldin subunit 2 OS=Homo sapiens GN=PFDN2 PE=1 SV=1;>tr|B1AQP2|B1AQP2_HUMAN Prefoldin subunit 2 OS=Homo sapiens GN=PFDN2 PE=2 SV=1	2	2	2	2	1	2	1	2	1	2	1	2	1	2	1	2	1	2	1	2	1	2	16.9	16.9	16.9	16.648	154	154;154	0	By MS/MS	By MS/MS	By matching	By MS/MS	By MS/MS	By MS/MS	9.1	16.9	9.1	16.9	9.1	16.9	26299000
Q96EB1;B1B1I7;G5E9D4	Q96EB1;B1B1I7;G5E9D4	1;1;1	1;1;1	1;1;1	Elongator complex protein 4	ELP4	>sp|Q96EB1|ELP4_HUMAN Elongator complex protein 4 OS=Homo sapiens GN=ELP4 PE=1 SV=2;>tr|B1B1I7|B1B1I7_HUMAN Elongation protein 4 homolog (S. cerevisiae) OS=Homo sapiens GN=ELP4 PE=4 SV=1;>tr|G5E9D4|G5E9D4_HUMAN Elongation protein 4 homolog (S. cerevisiae),	3	1	1	1	1	1	1	1	1	1	1	1	1	1	1	1	1	1	1	1	1	1	4	4	4	46.587	424	424;531;535	0	By matching	By matching	By matching	By MS/MS	By matching	By matching	4	4	4	4	4	4	6533800
Q9C035;B1Q3L0;D8L203;D8L202;D8L201;D8L200;D8L1Z9;D8L1Z8;D8L1Z7;H7C134;E7EQQ5;Q05CU3	Q9C035;B1Q3L0;D8L203;D8L202;D8L201;D8L200;D8L1Z9;D8L1Z8;D8L1Z7;H7C134;E7EQQ5;Q05CU3	2;2;1;1;1;1;1;1;1;1;1;1	2;2;1;1;1;1;1;1;1;1;1;1	2;2;1;1;1;1;1;1;1;1;1;1	Tripartite motif-containing protein 5	TRIM5	>sp|Q9C035|TRIM5_HUMAN Tripartite motif-containing protein 5 OS=Homo sapiens GN=TRIM5 PE=1 SV=1;>tr|B1Q3L0|B1Q3L0_HUMAN Tripartite motif-containing protein 5 alpha OS=Homo sapiens GN=TRIM5 PE=2 SV=1;>tr|D8L203|D8L203_HUMAN Trim5alpha (Fragment) OS=Homo sap	12	2	2	2	1	2	1	1	2	2	1	2	1	1	2	2	1	2	1	1	2	2	5.1	5.1	5.1	56.338	493	493;493;139;139;139;139;139;139;139;187;209;219	0	By matching	By matching	By MS/MS	By MS/MS	By MS/MS	By MS/MS	3.4	5.1	3.4	3.4	5.1	5.1	4869300
P31944;B2CIS9;A9UFC0	P31944;B2CIS9;A9UFC0	14;14;13	14;14;13	14;14;13	Caspase-14;Caspase-14 subunit p19;Caspase-14 subunit p10	CASP14	>sp|P31944|CASPE_HUMAN Caspase-14 OS=Homo sapiens GN=CASP14 PE=1 SV=2;>tr|B2CIS9|B2CIS9_HUMAN Caspase 14, apoptosis-related cysteine peptidase OS=Homo sapiens GN=CASP14 PE=2 SV=1;>tr|A9UFC0|A9UFC0_HUMAN Caspase 14 OS=Homo sapiens GN=CASP14 PE=2 SV=1	3	14	14	14	8	5	2	2	0	14	8	5	2	2	0	14	8	5	2	2	0	14	52.9	52.9	52.9	27.679	242	242;242;242	0	By MS/MS	By matching	By matching	By matching	By matching	By MS/MS	28.5	22.7	11.6	9.5	0	52.9	63398000
Q96IR1;Q53HV1;P62701;B2R491;C9JEH7;A4FU11;Q496E4;P22090;Q8TD47;A6NH36;B7Z1M6;Q53HI6	Q96IR1;Q53HV1;P62701;B2R491	10;10;10;10;4;4;4;4;3;2;2;2	10;10;10;10;4;4;4;4;3;2;2;2	10;10;10;10;4;4;4;4;3;2;2;2	40S ribosomal protein S4, X isoform	RPS4X	>tr|Q96IR1|Q96IR1_HUMAN RPS4X protein (Fragment) OS=Homo sapiens GN=RPS4X PE=2 SV=2;>tr|Q53HV1|Q53HV1_HUMAN Ribosomal protein S4, X-linked X isoform variant (Fragment) OS=Homo sapiens PE=2 SV=1;>sp|P62701|RS4X_HUMAN 40S ribosomal protein S4, X isoform OS=H	12	10	10	10	8	10	10	8	7	9	8	10	10	8	7	9	8	10	10	8	7	9	40.3	40.3	40.3	27.259	243	243;263;263;263;262;262;263;263;263;122;132;263	0	By MS/MS	By MS/MS	By MS/MS	By MS/MS	By MS/MS	By MS/MS	32.5	40.3	40.3	36.6	30.9	40.3	125030000
M0R3D6;M0R1A7;M0R117;B4DM74;Q02543;B2R4C0;M0R0P7;B4DM94;B4DUV3;Q53HD3;Q32XH3;Q76N54	M0R3D6;M0R1A7;M0R117;B4DM74;Q02543;B2R4C0;M0R0P7;B4DM94;B4DUV3;Q53HD3;Q32XH3	8;8;8;8;8;8;6;6;6;6;5;2	8;8;8;8;8;8;6;6;6;6;5;2	8;8;8;8;8;8;6;6;6;6;5;2	60S ribosomal protein L18a	RPL18A	>tr|M0R3D6|M0R3D6_HUMAN 60S ribosomal protein L18a (Fragment) OS=Homo sapiens GN=RPL18A PE=1 SV=1;>tr|M0R1A7|M0R1A7_HUMAN 60S ribosomal protein L18a OS=Homo sapiens GN=RPL18A PE=1 SV=1;>tr|M0R117|M0R117_HUMAN 60S ribosomal protein L18a OS=Homo sapiens GN=R	12	8	8	8	8	8	8	7	6	5	8	8	8	7	6	5	8	8	8	7	6	5	51.8	51.8	51.8	16.714	141	141;147;154;154;176;176;137;147;159;176;136;66	0	By MS/MS	By MS/MS	By MS/MS	By MS/MS	By MS/MS	By MS/MS	51.8	51.8	51.8	44.7	42.6	35.5	283160000
P62899;B2R4C1;H7C2W9;C9JU56;B7Z4E3;B7Z4C8;Q76N53;B8ZZK4	P62899;B2R4C1;H7C2W9;C9JU56;B7Z4E3;B7Z4C8;Q76N53;B8ZZK4	4;4;3;3;3;3;2;2	4;4;3;3;3;3;2;2	4;4;3;3;3;3;2;2	60S ribosomal protein L31	RPL31	>sp|P62899|RL31_HUMAN 60S ribosomal protein L31 OS=Homo sapiens GN=RPL31 PE=1 SV=1;>tr|B2R4C1|B2R4C1_HUMAN cDNA, FLJ92036, highly similar to Homo sapiens ribosomal protein L31 (RPL31), mRNA OS=Homo sapiens PE=2 SV=1;>tr|H7C2W9|H7C2W9_HUMAN 60S ribosomal pr	8	4	4	4	4	4	4	4	4	4	4	4	4	4	4	4	4	4	4	4	4	4	32.8	32.8	32.8	14.463	125	125;125;108;115;120;130;47;79	0	By MS/MS	By MS/MS	By MS/MS	By MS/MS	By MS/MS	By MS/MS	32.8	32.8	32.8	32.8	32.8	32.8	93345000
P61626;B2R4C5;F8VV32;A0A0B4J259	P61626;B2R4C5;F8VV32;A0A0B4J259	2;2;1;1	2;2;1;1	2;2;1;1	Lysozyme C	LYZ	>sp|P61626|LYSC_HUMAN Lysozyme C OS=Homo sapiens GN=LYZ PE=1 SV=1;>tr|B2R4C5|B2R4C5_HUMAN C-type lysozyme OS=Homo sapiens GN=LYZF1 PE=2 SV=1;>tr|F8VV32|F8VV32_HUMAN Lysozyme OS=Homo sapiens GN=LYZ PE=1 SV=1;>tr|A0A0B4J259|A0A0B4J259_HUMAN Lysozyme OS=Homo	4	2	2	2	2	2	2	1	1	2	2	2	2	1	1	2	2	2	2	1	1	2	27	27	27	16.537	148	148;148;104;137	0	By MS/MS	By MS/MS	By MS/MS	By MS/MS	By matching	By MS/MS	27	27	27	18.9	18.9	27	48211000
Q2LE71;O15145;B2R4D5;B4DM63;F8VR50;C9JZD1	Q2LE71;O15145;B2R4D5;B4DM63;F8VR50;C9JZD1	4;4;4;3;2;2	4;4;4;3;2;2	4;4;4;3;2;2	Actin-related protein 2/3 complex subunit 3	ARPC3	>tr|Q2LE71|Q2LE71_HUMAN Actin-related protein 2/3 complex subunit 3 OS=Homo sapiens GN=ARPC3 PE=2 SV=1;>sp|O15145|ARPC3_HUMAN Actin-related protein 2/3 complex subunit 3 OS=Homo sapiens GN=ARPC3 PE=1 SV=3;>tr|B2R4D5|B2R4D5_HUMAN Actin-related protein 2/3 c	6	4	4	4	4	4	3	4	4	4	4	4	3	4	4	4	4	4	3	4	4	4	27.5	27.5	27.5	20.564	178	178;178;178;167;84;99	0	By MS/MS	By MS/MS	By MS/MS	By MS/MS	By MS/MS	By MS/MS	27.5	27.5	21.3	27.5	27.5	27.5	42034000
P06702;B2R4M6	P06702;B2R4M6	2;2	2;2	2;2	Protein S100-A9	S100A9	>sp|P06702|S10A9_HUMAN Protein S100-A9 OS=Homo sapiens GN=S100A9 PE=1 SV=1;>tr|B2R4M6|B2R4M6_HUMAN Protein S100 OS=Homo sapiens PE=2 SV=1	2	2	2	2	2	1	2	1	1	2	2	1	2	1	1	2	2	1	2	1	1	2	24.6	24.6	24.6	13.242	114	114;114	0	By MS/MS	By MS/MS	By MS/MS	By MS/MS	By MS/MS	By MS/MS	24.6	13.2	24.6	13.2	13.2	24.6	31654000
K7EMV3;K7EP01;B4E380;B4DEB1;K7EK07;Q6NXT2;Q71DI3;Q5TEC6;Q16695;P84243;P68431;B2R6Y1;B2R4P9;K7ES00	K7EMV3;K7EP01;B4E380;B4DEB1;K7EK07;Q6NXT2;Q71DI3;Q5TEC6;Q16695;P84243;P68431;B2R6Y1;B2R4P9;K7ES00	1;1;1;1;1;1;1;1;1;1;1;1;1;1	1;1;1;1;1;1;1;1;1;1;1;1;1;1	1;1;1;1;1;1;1;1;1;1;1;1;1;1	Histone H3;Histone H3.3C;Histone H3.2;Histone H3.1t;Histone H3.3;Histone H3.1	H3F3B;H3F3A;H3F3C;HIST2H3A;HIST2H3PS2;HIST3H3;HIST1H3A	>tr|K7EMV3|K7EMV3_HUMAN Histone H3 OS=Homo sapiens GN=H3F3B PE=1 SV=1;>tr|K7EP01|K7EP01_HUMAN Histone H3.3 OS=Homo sapiens GN=H3F3B PE=1 SV=1;>tr|B4E380|B4E380_HUMAN Histone H3 OS=Homo sapiens PE=2 SV=1;>tr|B4DEB1|B4DEB1_HUMAN Histone H3 OS=Homo sapiens GN	14	1	1	1	1	0	0	1	0	0	1	0	0	1	0	0	1	0	0	1	0	0	7.6	7.6	7.6	10.334	92	92;113;113;123;132;135;136;136;136;136;136;136;136;151	0	By MS/MS	By matching	By matching	By MS/MS	By matching	By matching	7.6	0	0	7.6	0	0	0
Q0VAS5;P62805;B2R4R0;Q6B823	Q0VAS5;P62805;B2R4R0	7;7;7;2	7;7;7;2	7;7;7;2	Histone H4	HIST1H4H;HIST1H4A;HIST1H4L	>tr|Q0VAS5|Q0VAS5_HUMAN Histone H4 OS=Homo sapiens GN=HIST1H4H PE=2 SV=1;>sp|P62805|H4_HUMAN Histone H4 OS=Homo sapiens GN=HIST1H4A PE=1 SV=2;>tr|B2R4R0|B2R4R0_HUMAN Histone H4 OS=Homo sapiens GN=HIST1H4L PE=2 SV=1	4	7	7	7	7	7	7	7	7	5	7	7	7	7	7	5	7	7	7	7	7	5	58.3	58.3	58.3	11.314	103	103;103;103;43	0	By MS/MS	By MS/MS	By MS/MS	By MS/MS	By MS/MS	By MS/MS	58.3	58.3	58.3	58.3	58.3	41.7	274820000
P62857;B2R4R9	P62857;B2R4R9	3;3	3;3	3;3	40S ribosomal protein S28	RPS28	>sp|P62857|RS28_HUMAN 40S ribosomal protein S28 OS=Homo sapiens GN=RPS28 PE=1 SV=1;>tr|B2R4R9|B2R4R9_HUMAN HCG26477 OS=Homo sapiens GN=RPS28 PE=2 SV=1	2	3	3	3	3	3	3	3	3	3	3	3	3	3	3	3	3	3	3	3	3	3	36.2	36.2	36.2	7.8409	69	69;69	0	By MS/MS	By MS/MS	By MS/MS	By MS/MS	By MS/MS	By MS/MS	36.2	36.2	36.2	36.2	36.2	36.2	93987000
Q5TZN3;O00762;B2R4U3;A0A0A0MSE8	Q5TZN3;O00762;B2R4U3;A0A0A0MSE8	2;2;2;1	2;2;2;1	2;2;2;1	Ubiquitin-conjugating enzyme E2 C	UBE2C	>tr|Q5TZN3|Q5TZN3_HUMAN UBE2C protein OS=Homo sapiens GN=UBE2C PE=2 SV=1;>sp|O00762|UBE2C_HUMAN Ubiquitin-conjugating enzyme E2 C OS=Homo sapiens GN=UBE2C PE=1 SV=1;>tr|B2R4U3|B2R4U3_HUMAN cDNA, FLJ92217, highly similar to Homo sapiens ubiquitin-conjugatin	4	2	2	2	2	2	2	1	2	2	2	2	2	1	2	2	2	2	2	1	2	2	16.8	16.8	16.8	19.652	179	179;179;179;79	0	By matching	By MS/MS	By MS/MS	By matching	By MS/MS	By MS/MS	16.8	16.8	16.8	9.5	16.8	16.8	5690800
I3L3P7;P62244;B2R4W8;I3L246;A8K7H3;H3BN98;H3BVC7	I3L3P7;P62244;B2R4W8;I3L246;A8K7H3;H3BN98	3;3;3;2;2;2;1	3;3;3;2;2;2;1	3;3;3;2;2;2;1	40S ribosomal protein S15a	RPS15A;hCG_1994130	>tr|I3L3P7|I3L3P7_HUMAN 40S ribosomal protein S15a OS=Homo sapiens GN=RPS15A PE=1 SV=1;>sp|P62244|RS15A_HUMAN 40S ribosomal protein S15a OS=Homo sapiens GN=RPS15A PE=1 SV=2;>tr|B2R4W8|B2R4W8_HUMAN HCG1994130, isoform CRA_a OS=Homo sapiens GN=hCG_1994130 PE	7	3	3	3	2	1	2	1	1	2	2	1	2	1	1	2	2	1	2	1	1	2	32	32	32	11.477	100	100;130;130;111;130;237;58	0	By MS/MS	By MS/MS	By MS/MS	By MS/MS	By MS/MS	By MS/MS	18	14	22	8	10	22	6595500
G3V4W0;B4DY08;B2R5W2;G3V4C1;G3V576;B3KX96;B2R603;G3V2Q1;P07910;A8K9A4;G3V5X6;G3V3K6;G3V251;G3V555;G3V575;B4DMJ1;B4DSU6;D3DPI2;G3V4M8;Q6PKD2;G3V2D6;P0DMR1;O60812;B7ZW38;B2RXH8;A0A0G2JPF8;A0A0G2JNQ3;G3V2H6;Q569J8;G3V5V7;B4DQQ2	G3V4W0;B4DY08;B2R5W2;G3V4C1;G3V576;B3KX96;B2R603;G3V2Q1;P07910;A8K9A4;G3V5X6;G3V3K6;G3V251;G3V555;G3V575;B4DMJ1;B4DSU6;D3DPI2	9;9;9;9;8;8;8;8;8;8;6;6;6;6;6;5;5;5;4;4;4;4;4;4;4;4;4;3;3;3;3	9;9;9;9;8;8;8;8;8;8;6;6;6;6;6;5;5;5;4;4;4;4;4;4;4;4;4;3;3;3;3	9;9;9;9;8;8;8;8;8;8;6;6;6;6;6;5;5;5;4;4;4;4;4;4;4;4;4;3;3;3;3	Heterogeneous nuclear ribonucleoproteins C1/C2	HNRNPC;hCG_1641229	>tr|G3V4W0|G3V4W0_HUMAN Heterogeneous nuclear ribonucleoproteins C1/C2 (Fragment) OS=Homo sapiens GN=HNRNPC PE=1 SV=1;>tr|B4DY08|B4DY08_HUMAN Heterogeneous nuclear ribonucleoproteins C1/C2 OS=Homo sapiens GN=HNRNPC PE=1 SV=1;>tr|B2R5W2|B2R5W2_HUMAN Heterog	31	9	9	9	9	9	8	7	8	9	9	9	8	7	8	9	9	9	8	7	8	9	37.8	37.8	37.8	28.916	262	262;288;290;292;231;293;303;305;306;306;117;121;126;175;187;135;147;293;66;207;214;293;293;293;293;293;293;54;102;180;196	0	By MS/MS	By MS/MS	By MS/MS	By MS/MS	By MS/MS	By MS/MS	37.8	37.8	33.2	30.5	33.2	37.8	96486000
B4DSJ8;B4DIQ0;O60942;B2R623	B4DSJ8;B4DIQ0;O60942;B2R623	1;1;1;1	1;1;1;1	1;1;1;1	mRNA-capping enzyme;Polynucleotide 5-triphosphatase;mRNA guanylyltransferase	RNGTT	>tr|B4DSJ8|B4DSJ8_HUMAN cDNA FLJ50195, highly similar to mRNA capping enzyme OS=Homo sapiens PE=2 SV=1;>tr|B4DIQ0|B4DIQ0_HUMAN cDNA FLJ51692, highly similar to mRNA capping enzyme OS=Homo sapiens PE=2 SV=1;>sp|O60942|MCE1_HUMAN mRNA-capping enzyme OS=Homo	4	1	1	1	1	0	1	0	1	1	1	0	1	0	1	1	1	0	1	0	1	1	2.7	2.7	2.7	59.083	514	514;568;597;597	0.00077519	By matching	By matching	By matching	By matching	By MS/MS	By matching	2.7	0	2.7	0	2.7	2.7	2264600
B4DT77;B4DWU2;B4DHY4;Q53HM8;B2R7L2;P20073;B2R657	B4DT77;B4DWU2;B4DHY4;Q53HM8;B2R7L2;P20073;B2R657	2;2;2;2;2;2;2	2;2;2;2;2;2;2	2;2;2;2;2;2;2	Annexin;Annexin A7	ANXA7	>tr|B4DT77|B4DT77_HUMAN Annexin OS=Homo sapiens PE=2 SV=1;>tr|B4DWU2|B4DWU2_HUMAN Annexin OS=Homo sapiens PE=2 SV=1;>tr|B4DHY4|B4DHY4_HUMAN Annexin OS=Homo sapiens PE=2 SV=1;>tr|Q53HM8|Q53HM8_HUMAN Annexin (Fragment) OS=Homo sapiens PE=2 SV=1;>tr|B2R7L2|B2	7	2	2	2	1	0	1	1	0	2	1	0	1	1	0	2	1	0	1	1	0	2	9.2	9.2	9.2	37.805	336	336;393;434;466;466;488;488	0	By matching	By matching	By matching	By matching	By matching	By MS/MS	4.5	0	4.8	4.5	0	9.2	5345500
E7ER27;E7EWE5;B4DSD0;B4DDM5;P51659;B2R659;Q59H27;E7EPL9;G5E9S2;B3KSP2;E7ET17;B4DI68	E7ER27;E7EWE5;B4DSD0;B4DDM5;P51659;B2R659;Q59H27;E7EPL9;G5E9S2;B3KSP2;E7ET17;B4DI68	2;2;2;2;2;2;1;1;1;1;1;1	2;2;2;2;2;2;1;1;1;1;1;1	2;2;2;2;2;2;1;1;1;1;1;1	Peroxisomal multifunctional enzyme type 2;(3R)-hydroxyacyl-CoA dehydrogenase;Enoyl-CoA hydratase 2	HSD17B4	>tr|E7ER27|E7ER27_HUMAN Peroxisomal multifunctional enzyme type 2 OS=Homo sapiens GN=HSD17B4 PE=1 SV=3;>tr|E7EWE5|E7EWE5_HUMAN Peroxisomal multifunctional enzyme type 2 OS=Homo sapiens GN=HSD17B4 PE=1 SV=1;>tr|B4DSD0|B4DSD0_HUMAN cDNA FLJ59409, highly simi	12	2	2	2	1	2	2	0	1	2	1	2	2	0	1	2	1	2	2	0	1	2	5.4	5.4	5.4	53.928	500	500;712;712;717;736;736;471;474;596;596;599;599	0	By matching	By MS/MS	By matching	By matching	By matching	By matching	2.8	5.4	5.4	0	2.8	5.4	3524600
B3KXL8;Q6IAU5;O15355;B2R665;Q96IN7;B4DDC8	B3KXL8;Q6IAU5;O15355;B2R665;Q96IN7;B4DDC8	2;2;2;2;1;1	2;2;2;2;1;1	2;2;2;2;1;1	Protein phosphatase 1G	PPM1G	>tr|B3KXL8|B3KXL8_HUMAN cDNA FLJ45688 fis, clone FCBBF3021191, highly similar to Protein phosphatase 2C isoform gamma (EC 3.1.3.16) OS=Homo sapiens PE=2 SV=1;>tr|Q6IAU5|Q6IAU5_HUMAN PPM1G protein OS=Homo sapiens GN=PPM1G PE=2 SV=1;>sp|O15355|PPM1G_HUMAN Pr	6	2	2	2	2	2	2	1	2	1	2	2	2	1	2	1	2	2	2	1	2	1	7.8	7.8	7.8	57.39	529	529;546;546;546;333;515	0	By MS/MS	By MS/MS	By MS/MS	By matching	By matching	By matching	7.8	7.8	7.8	2.1	7.8	2.1	49370000
B4DKX4;Q53EL6;B2R6E2;Q5VZS7	B4DKX4;Q53EL6;B2R6E2;Q5VZS7	3;3;3;2	3;3;3;2	3;3;3;2	Programmed cell death protein 4	PDCD4	>tr|B4DKX4|B4DKX4_HUMAN cDNA FLJ58014, highly similar to Homo sapiens programmed cell death 4, transcript variant 1, mRNA OS=Homo sapiens PE=2 SV=1;>sp|Q53EL6|PDCD4_HUMAN Programmed cell death protein 4 OS=Homo sapiens GN=PDCD4 PE=1 SV=2;>tr|B2R6E2|B2R6E2_	4	3	3	3	3	2	2	2	1	1	3	2	2	2	1	1	3	2	2	2	1	1	10.5	10.5	10.5	50.228	455	455;469;469;231	0	By MS/MS	By MS/MS	By matching	By matching	By matching	By matching	10.5	6.8	6.8	6.8	3.3	3.3	3355900
Q53FC7;P17066;B3KSM6;B2R6X5;B4DHP5;P48741	Q53FC7;P17066;B3KSM6;B2R6X5;B4DHP5;P48741	11;11;11;11;9;6	1;1;1;1;0;1	1;1;1;1;0;1	Heat shock 70 kDa protein 6;Putative heat shock 70 kDa protein 7	HSPA6;HSPA7	>tr|Q53FC7|Q53FC7_HUMAN Heat shock 70kDa protein 6 (HSP70B) variant (Fragment) OS=Homo sapiens PE=1 SV=1;>sp|P17066|HSP76_HUMAN Heat shock 70 kDa protein 6 OS=Homo sapiens GN=HSPA6 PE=1 SV=2;>tr|B3KSM6|B3KSM6_HUMAN cDNA FLJ36606 fis, clone TRACH2015654, h	6	11	1	1	11	11	11	11	11	9	1	1	1	1	1	1	1	1	1	1	1	1	15.2	1.7	1.7	71.003	643	643;643;643;643;619;367	0	By MS/MS	By MS/MS	By MS/MS	By MS/MS	By MS/MS	By MS/MS	15.2	15.2	15.2	15.2	15.2	15.2	242560000
Q14244;B2R704;B7Z3Y3;B7ZB64;B7Z3E1;A0A087WZ40	Q14244;B2R704;B7Z3Y3;B7ZB64;B7Z3E1;A0A087WZ40	6;6;5;5;4;4	6;6;5;5;4;4	6;6;5;5;4;4	Ensconsin	MAP7	>sp|Q14244|MAP7_HUMAN Ensconsin OS=Homo sapiens GN=MAP7 PE=1 SV=1;>tr|B2R704|B2R704_HUMAN cDNA, FLJ93207, highly similar to Homo sapiens microtubule-associated protein 7 (MAP7), mRNA OS=Homo sapiens PE=2 SV=1;>tr|B7Z3Y3|B7Z3Y3_HUMAN cDNA FLJ50557, highly s	6	6	6	6	5	5	4	4	3	2	5	5	4	4	3	2	5	5	4	4	3	2	10.4	10.4	10.4	84.051	749	749;749;603;771;611;779	0	By MS/MS	By MS/MS	By MS/MS	By MS/MS	By MS/MS	By MS/MS	8.5	8.9	7.2	7.1	4.4	3.3	16768000
B4DDX2;Q07666;B2R7B5;B4E043	B4DDX2;Q07666;B2R7B5;B4E043	2;2;2;1	2;2;2;1	2;2;2;1	KH domain-containing, RNA-binding, signal transduction-associated protein 1	KHDRBS1	>tr|B4DDX2|B4DDX2_HUMAN cDNA FLJ54590, highly similar to KH domain-containing, RNA-binding, signaltransduction-associated protein 1 OS=Homo sapiens PE=2 SV=1;>sp|Q07666|KHDR1_HUMAN KH domain-containing, RNA-binding, signal transduction-associated protein 1	4	2	2	2	2	2	2	2	2	2	2	2	2	2	2	2	2	2	2	2	2	2	6.6	6.6	6.6	46.459	423	423;443;443;347	0	By matching	By MS/MS	By MS/MS	By MS/MS	By MS/MS	By MS/MS	6.6	6.6	6.6	6.6	6.6	6.6	12638000
Q53HJ4;P25205;B2R7C5;Q8NHX6;B4DUQ9;J3KQ69;B4DS46;Q7Z6P5	Q53HJ4;P25205;B2R7C5;Q8NHX6;B4DUQ9;J3KQ69;B4DS46	19;19;19;17;15;15;14;2	19;19;19;17;15;15;14;2	19;19;19;17;15;15;14;2	DNA replication licensing factor MCM3	MCM3;HCC5	>tr|Q53HJ4|Q53HJ4_HUMAN Minichromosome maintenance protein 3 variant (Fragment) OS=Homo sapiens PE=2 SV=1;>sp|P25205|MCM3_HUMAN DNA replication licensing factor MCM3 OS=Homo sapiens GN=MCM3 PE=1 SV=3;>tr|B2R7C5|B2R7C5_HUMAN DNA helicase OS=Homo sapiens PE=	8	19	19	19	17	14	16	15	18	14	17	14	16	15	18	14	17	14	16	15	18	14	30	30	30	90.98	808	808;808;808;676;762;818;749;328	0	By MS/MS	By MS/MS	By MS/MS	By MS/MS	By MS/MS	By MS/MS	28.8	24.3	26.5	22.3	27.2	25.6	159800000
B2R7T8;B1AK87;B1AK88;B4DWA6;P47756;B1AK85;Q7L4N0	B2R7T8;B1AK87;B1AK88;B4DWA6;P47756;B1AK85	14;13;13;13;11;9;6	14;13;13;13;11;9;6	14;13;13;13;11;9;6	F-actin-capping protein subunit beta	CAPZB	>tr|B2R7T8|B2R7T8_HUMAN cDNA, FLJ93598, highly similar to Homo sapiens capping protein (actin filament) muscle Z-line, beta (CAPZB), mRNA OS=Homo sapiens PE=2 SV=1;>tr|B1AK87|B1AK87_HUMAN Capping protein (Actin filament) muscle Z-line, beta, isoform CRA_a	7	14	14	14	14	13	14	14	12	11	14	13	14	14	12	11	14	13	14	14	12	11	55.1	55.1	55.1	30.656	272	272;260;301;335;277;260;80	0	By MS/MS	By MS/MS	By MS/MS	By MS/MS	By MS/MS	By MS/MS	55.1	55.1	55.1	55.1	43	49.6	271620000
O75934;B2R7W3	O75934;B2R7W3	1;1	1;1	1;1	Pre-mRNA-splicing factor SPF27	BCAS2	>sp|O75934|SPF27_HUMAN Pre-mRNA-splicing factor SPF27 OS=Homo sapiens GN=BCAS2 PE=1 SV=1;>tr|B2R7W3|B2R7W3_HUMAN Breast carcinoma amplified sequence 2 OS=Homo sapiens GN=BCAS2 PE=2 SV=1	2	1	1	1	1	0	1	1	1	1	1	0	1	1	1	1	1	0	1	1	1	1	5.8	5.8	5.8	26.131	225	225;225	0.0070423	By matching	By matching	By matching	By matching	By matching	By MS/MS	5.8	0	5.8	5.8	5.8	5.8	3807700
B4DMD1;Q0VGD6;Q6MZS5;O43390;B2R7W4;B4DT28;B4DMB1	B4DMD1;Q0VGD6;Q6MZS5;O43390;B2R7W4;B4DT28;B4DMB1	3;3;3;3;3;2;2	1;1;1;1;1;1;1	1;1;1;1;1;1;1	Heterogeneous nuclear ribonucleoprotein R	HNRPR;DKFZp686A13234;HNRNPR	>tr|B4DMD1|B4DMD1_HUMAN cDNA FLJ53360, highly similar to Heterogeneous nuclear ribonucleoprotein R OS=Homo sapiens PE=2 SV=1;>tr|Q0VGD6|Q0VGD6_HUMAN HNRPR protein (Fragment) OS=Homo sapiens GN=HNRPR PE=2 SV=1;>tr|Q6MZS5|Q6MZS5_HUMAN Putative uncharacterize	7	3	1	1	3	3	3	1	2	2	1	1	1	1	1	0	1	1	1	1	1	0	7.6	2.7	2.7	52.981	473	473;607;613;633;633;494;595	0.0044183	By matching	By MS/MS	By matching	By matching	By matching	By matching	7.6	7.6	7.6	2.7	5.1	4.9	3805500
B2R7Y0;H7C004;H7BYS2	B2R7Y0;H7C004;H7BYS2	3;2;2	1;0;0	1;0;0		SERPINB10	>tr|B2R7Y0|B2R7Y0_HUMAN cDNA, FLJ93654, highly similar to Homo sapiens serpin peptidase inhibitor, clade B (ovalbumin), member 2 (SERPINB2), mRNA OS=Homo sapiens PE=2 SV=1;>tr|H7C004|H7C004_HUMAN Serpin B10 (Fragment) OS=Homo sapiens GN=SERPINB10 PE=1 SV=1	3	3	1	1	1	1	0	0	0	3	0	0	0	0	0	1	0	0	0	0	0	1	11.8	4.8	4.8	46.611	415	415;253;280	0.0094213	By matching	By matching	By matching	By matching	By matching	By MS/MS	4.6	4.6	0	0	0	11.8	1077200
P53350;B2R841;B4E083;Q59GD0;D3DWF3;Q58A51;I3L309;I3L2H5;I3L387	P53350;B2R841;B4E083;Q59GD0;D3DWF3	7;7;6;6;4;2;1;1;1	7;7;6;6;4;2;1;1;1	7;7;6;6;4;2;1;1;1	Serine/threonine-protein kinase PLK1	PLK1	>sp|P53350|PLK1_HUMAN Serine/threonine-protein kinase PLK1 OS=Homo sapiens GN=PLK1 PE=1 SV=1;>tr|B2R841|B2R841_HUMAN Serine/threonine-protein kinase PLK OS=Homo sapiens PE=2 SV=1;>tr|B4E083|B4E083_HUMAN cDNA FLJ51423, highly similar to Serine/threonine-pro	9	7	7	7	7	6	5	7	7	5	7	6	5	7	7	5	7	6	5	7	7	5	18.9	18.9	18.9	68.254	603	603;603;506;546;363;247;58;105;173	0	By MS/MS	By MS/MS	By MS/MS	By MS/MS	By MS/MS	By MS/MS	18.9	15.8	13.8	18.9	18.9	13.9	36215000
B2R853	B2R853	46	2	0			>tr|B2R853|B2R853_HUMAN cDNA, FLJ93744, highly similar to Homo sapiens keratin 6E (KRT6E), mRNA OS=Homo sapiens PE=2 SV=1	1	46	2	0	36	35	35	34	38	44	1	1	1	1	2	2	0	0	0	0	0	0	60.5	2.8	0	60.026	564	564	0	By MS/MS	By matching	By MS/MS	By matching	By matching	By MS/MS	54.4	52.7	54.3	53.9	56.9	60.5	132160000
V9HW51;O43396;B2R960;Q59G46;K7ER96;K7EML9;B3KT45;K7EKG2;K7EPB7;K7EME7	V9HW51;O43396;B2R960;Q59G46;K7ER96	5;5;5;4;4;2;2;1;1;1	5;5;5;4;4;2;2;1;1;1	5;5;5;4;4;2;2;1;1;1	Thioredoxin-like protein 1	TXNL1	>tr|V9HW51|V9HW51_HUMAN Epididymis secretory protein Li 114 OS=Homo sapiens GN=HEL-S-114 PE=2 SV=1;>sp|O43396|TXNL1_HUMAN Thioredoxin-like protein 1 OS=Homo sapiens GN=TXNL1 PE=1 SV=3;>tr|B2R960|B2R960_HUMAN cDNA, FLJ94230, highly similar to Homo sapiens t	10	5	5	5	5	2	4	2	5	1	5	2	4	2	5	1	5	2	4	2	5	1	34.6	34.6	34.6	32.251	289	289;289;289;280;281;138;166;27;69;103	0	By MS/MS	By matching	By MS/MS	By MS/MS	By MS/MS	By MS/MS	34.6	12.8	28	12.8	34.6	7.3	18666000
Q8IUQ4;B5BU17;B2R9P2;B3KSZ2;H3BU09	Q8IUQ4;B5BU17;B2R9P2;B3KSZ2;H3BU09	3;3;3;3;2	3;3;3;3;2	3;3;3;3;2	E3 ubiquitin-protein ligase SIAH1	SIAH1	>sp|Q8IUQ4|SIAH1_HUMAN E3 ubiquitin-protein ligase SIAH1 OS=Homo sapiens GN=SIAH1 PE=1 SV=2;>tr|B5BU17|B5BU17_HUMAN E3 ubiquitin-protein ligase OS=Homo sapiens GN=SIAH1 PE=2 SV=1;>tr|B2R9P2|B2R9P2_HUMAN E3 ubiquitin-protein ligase OS=Homo sapiens PE=2 SV=1	5	3	3	3	2	3	3	2	3	1	2	3	3	2	3	1	2	3	3	2	3	1	10.6	10.6	10.6	31.123	282	282;282;282;298;98	0	By MS/MS	By MS/MS	By MS/MS	By MS/MS	By MS/MS	By matching	7.8	10.6	10.6	6.4	10.6	3.5	37981000
O60547;B2R9X3	O60547;B2R9X3	1;1	1;1	1;1	GDP-mannose 4,6 dehydratase	GMDS	>sp|O60547|GMDS_HUMAN GDP-mannose 4,6 dehydratase OS=Homo sapiens GN=GMDS PE=1 SV=1;>tr|B2R9X3|B2R9X3_HUMAN cDNA, FLJ94599, highly similar to Homo sapiens GDP-mannose 4,6-dehydratase (GMDS), mRNA OS=Homo sapiens PE=2 SV=1	2	1	1	1	1	0	1	1	0	1	1	0	1	1	0	1	1	0	1	1	0	1	5.4	5.4	5.4	41.949	372	372;372	0.0075034	By matching	By matching	By MS/MS	By MS/MS	By matching	By matching	5.4	0	5.4	5.4	0	5.4	2590400
P52732;B2RAM6	P52732;B2RAM6	2;2	2;2	2;2	Kinesin-like protein KIF11	KIF11	>sp|P52732|KIF11_HUMAN Kinesin-like protein KIF11 OS=Homo sapiens GN=KIF11 PE=1 SV=2;>tr|B2RAM6|B2RAM6_HUMAN Kinesin-like protein OS=Homo sapiens PE=2 SV=1	2	2	2	2	2	1	1	2	2	0	2	1	1	2	2	0	2	1	1	2	2	0	2.6	2.6	2.6	119.16	1056	1056;1056	0	By MS/MS	By matching	By MS/MS	By matching	By MS/MS	By matching	2.6	1.2	1.3	2.6	2.6	0	3590100
B4E359;Q9NWZ3;Q69FE3;B2RAP9	B4E359;Q9NWZ3;Q69FE3;B2RAP9	2;2;2;2	2;2;2;2	2;2;2;2	Interleukin-1 receptor-associated kinase 4	IRAK4	>tr|B4E359|B4E359_HUMAN cDNA FLJ50376, highly similar to Interleukin-1 receptor-associated kinase 4 (EC 2.7.11.1) OS=Homo sapiens PE=2 SV=1;>sp|Q9NWZ3|IRAK4_HUMAN Interleukin-1 receptor-associated kinase 4 OS=Homo sapiens GN=IRAK4 PE=1 SV=1;>tr|Q69FE3|Q69F	4	2	2	2	1	1	0	0	1	1	1	1	0	0	1	1	1	1	0	0	1	1	8	8	8	37.673	336	336;460;460;460	0	By matching	By MS/MS	By matching	By matching	By MS/MS	By MS/MS	4.2	4.2	0	0	3.9	4.2	1803200
B4DY59;E9PF19;B4DY50;Q9Y4P3;Q8N2L6;B2RB52	B4DY59;E9PF19;B4DY50;Q9Y4P3;Q8N2L6;B2RB52	1;1;1;1;1;1	1;1;1;1;1;1	1;1;1;1;1;1	Transducin beta-like protein 2	TBL2	>tr|B4DY59|B4DY59_HUMAN cDNA FLJ56267, highly similar to Transducin beta-like 2 protein OS=Homo sapiens PE=2 SV=1;>tr|E9PF19|E9PF19_HUMAN Transducin beta-like protein 2 OS=Homo sapiens GN=TBL2 PE=1 SV=1;>tr|B4DY50|B4DY50_HUMAN cDNA FLJ55528, highly similar	6	1	1	1	1	1	1	1	1	1	1	1	1	1	1	1	1	1	1	1	1	1	4.1	4.1	4.1	35.379	318	318;411;411;447;447;447	0.0093209	By MS/MS	By matching	By matching	By MS/MS	By matching	By matching	4.1	4.1	4.1	4.1	4.1	4.1	3001100
P33993;B2RBA6;C6EMX8;B3KUD7;B4DDF5;C9J8M6;Q9H4N9	P33993;B2RBA6;C6EMX8;B3KUD7;B4DDF5	4;4;3;2;2;1;1	4;4;3;2;2;1;1	4;4;3;2;2;1;1	DNA replication licensing factor MCM7	MCM7	>sp|P33993|MCM7_HUMAN DNA replication licensing factor MCM7 OS=Homo sapiens GN=MCM7 PE=1 SV=4;>tr|B2RBA6|B2RBA6_HUMAN DNA helicase OS=Homo sapiens PE=2 SV=1;>tr|C6EMX8|C6EMX8_HUMAN DNA helicase OS=Homo sapiens PE=2 SV=1;>tr|B3KUD7|B3KUD7_HUMAN DNA helicase	7	4	4	4	3	3	3	3	3	3	3	3	3	3	3	3	3	3	3	3	3	3	7.6	7.6	7.6	81.307	719	719;719;719;612;655;183;351	0	By MS/MS	By MS/MS	By matching	By matching	By matching	By MS/MS	5.7	5.7	5.7	5.7	5.7	5.7	9833400
Q9Y4X0;B2RBC1;B3KMF2	Q9Y4X0;B2RBC1	6;6;2	6;6;2	5;5;2	AMME syndrome candidate gene 1 protein	AMMECR1	>sp|Q9Y4X0|AMMR1_HUMAN AMME syndrome candidate gene 1 protein OS=Homo sapiens GN=AMMECR1 PE=1 SV=1;>tr|B2RBC1|B2RBC1_HUMAN cDNA, FLJ95432, highly similar to Homo sapiens Alport syndrome, mental retardation, midfacehypoplasia and elliptocytosis chromosomal	3	6	6	5	3	3	4	3	4	3	3	3	4	3	4	3	3	3	3	3	4	2	23.1	23.1	18.3	35.463	333	333;333;158	0	By matching	By MS/MS	By MS/MS	By MS/MS	By MS/MS	By MS/MS	11.7	11.7	15.9	12	14.7	12.9	14056000
Q14974;B2RBR9;J3QR48;B7Z5M1;J3KTM9;B7Z752;J3QKQ5	Q14974;B2RBR9;J3QR48	8;8;6;2;2;2;1	8;8;6;2;2;2;1	8;8;6;2;2;2;1	Importin subunit beta-1	KPNB1	>sp|Q14974|IMB1_HUMAN Importin subunit beta-1 OS=Homo sapiens GN=KPNB1 PE=1 SV=2;>tr|B2RBR9|B2RBR9_HUMAN cDNA, FLJ95650, highly similar to Homo sapiens karyopherin (importin) beta 1 (KPNB1), mRNA OS=Homo sapiens PE=2 SV=1;>tr|J3QR48|J3QR48_HUMAN Importin s	7	8	8	8	7	8	8	7	8	4	7	8	8	7	8	4	7	8	8	7	8	4	11	11	11	97.169	876	876;876;148;660;690;731;248	0	By MS/MS	By MS/MS	By MS/MS	By MS/MS	By MS/MS	By MS/MS	9.9	11	11	9.4	11	5.6	92738000
Q9P2J5;B2RCM2;B4E266;B4DER1;Q9H8E3;Q9NVP8;Q6NVI4;Q9NPU8;Q9HAM7;Q0VGM8;Q9P0T1;A0A087WXY1;B3KXA9;Q9NVC0	Q9P2J5;B2RCM2;B4E266;B4DER1;Q9H8E3	20;20;19;19;16;4;4;4;4;3;3;3;3;2	20;20;19;19;16;4;4;4;4;3;3;3;3;2	20;20;19;19;16;4;4;4;4;3;3;3;3;2	Leucine--tRNA ligase, cytoplasmic	LARS	>sp|Q9P2J5|SYLC_HUMAN Leucine--tRNA ligase, cytoplasmic OS=Homo sapiens GN=LARS PE=1 SV=2;>tr|B2RCM2|B2RCM2_HUMAN cDNA, FLJ96156, highly similar to Homo sapiens leucyl-tRNA synthetase (LARS), mRNA OS=Homo sapiens PE=2 SV=1;>tr|B4E266|B4E266_HUMAN cDNA FLJ5	14	20	20	20	20	18	19	16	18	15	20	18	19	16	18	15	20	18	19	16	18	15	24.5	24.5	24.5	134.46	1176	1176;1176;1130;1149;928;123;233;420;438;150;160;160;334;242	0	By MS/MS	By MS/MS	By MS/MS	By MS/MS	By MS/MS	By MS/MS	24.5	22.4	23.7	19.5	20.9	20.2	195770000
Q7KZX8;P15170;B2RCT6;H3BR35;A8K2W7;B4DQM6;H3BSV8	Q7KZX8;P15170;B2RCT6;H3BR35;A8K2W7;B4DQM6	14;14;14;13;13;7;2	14;14;14;13;13;7;2	7;7;7;6;6;0;1	Eukaryotic peptide chain release factor GTP-binding subunit ERF3A	GSPT1	>tr|Q7KZX8|Q7KZX8_HUMAN G1 to S phase transition 1 OS=Homo sapiens PE=2 SV=1;>sp|P15170|ERF3A_HUMAN Eukaryotic peptide chain release factor GTP-binding subunit ERF3A OS=Homo sapiens GN=GSPT1 PE=1 SV=1;>tr|B2RCT6|B2RCT6_HUMAN cDNA, FLJ96276, highly similar	7	14	14	7	13	12	12	11	12	12	13	12	12	11	12	12	7	6	6	5	6	6	32.9	32.9	19.5	55.656	498	498;499;499;475;499;545;199	0	By MS/MS	By MS/MS	By MS/MS	By MS/MS	By MS/MS	By MS/MS	31.1	28.7	31.1	27.3	27.7	31.1	198040000
B5BUK7;B2RCZ4;P41743	B5BUK7;B2RCZ4;P41743	2;2;2	2;2;2	2;2;2	Protein kinase C iota type	PRKCI	>tr|B5BUK7|B5BUK7_HUMAN Protein kinase C iota type (Fragment) OS=Homo sapiens GN=PRKCI PE=2 SV=1;>tr|B2RCZ4|B2RCZ4_HUMAN Protein kinase C OS=Homo sapiens PE=2 SV=1;>sp|P41743|KPCI_HUMAN Protein kinase C iota type OS=Homo sapiens GN=PRKCI PE=1 SV=2	3	2	2	2	2	1	2	2	2	2	2	1	2	2	2	2	2	1	2	2	2	2	5.6	5.6	5.6	67.274	587	587;587;596	0	By matching	By matching	By matching	By matching	By MS/MS	By matching	5.6	3.2	5.6	5.6	5.6	5.6	8238400
Q96P11;B2RD09	Q96P11;B2RD09	2;2	2;2	2;2	Putative methyltransferase NSUN5	NSUN5	>sp|Q96P11|NSUN5_HUMAN Probable 28S rRNA (cytosine-C(5))-methyltransferase OS=Homo sapiens GN=NSUN5 PE=1 SV=2;>tr|B2RD09|B2RD09_HUMAN cDNA, FLJ96406, highly similar to Homo sapiens NOL1/NOP2/Sun domain family, member 5 (NSUN5), transcript variant 1, mRNA O	2	2	2	2	1	2	2	1	2	1	1	2	2	1	2	1	1	2	2	1	2	1	8.2	8.2	8.2	46.691	429	429;466	0	By matching	By MS/MS	By matching	By MS/MS	By MS/MS	By matching	3.7	8.2	8.2	3.7	8.2	3.7	4572400
Q6FIG5;Q9HA64;B2RD19;I3L2G3;I3L139;B4DXG0;B4DE94;I3L3W5;I3L407	Q6FIG5;Q9HA64;B2RD19;I3L2G3;I3L139;B4DXG0;B4DE94	5;5;5;4;4;4;4;2;1	5;5;5;4;4;4;4;2;1	5;5;5;4;4;4;4;2;1	Ketosamine-3-kinase	FN3KRP	>tr|Q6FIG5|Q6FIG5_HUMAN FN3KRP protein OS=Homo sapiens GN=FN3KRP PE=2 SV=1;>sp|Q9HA64|KT3K_HUMAN Ketosamine-3-kinase OS=Homo sapiens GN=FN3KRP PE=1 SV=2;>tr|B2RD19|B2RD19_HUMAN cDNA, FLJ96419, highly similar to Homo sapiens fructosamine-3-kinase-related pr	9	5	5	5	5	5	5	5	5	4	5	5	5	5	5	4	5	5	5	5	5	4	26.9	26.9	26.9	21.963	197	197;309;309;127;145;259;282;102;56	0	By MS/MS	By MS/MS	By MS/MS	By MS/MS	By MS/MS	By MS/MS	26.9	26.9	26.9	26.9	26.9	22.8	95899000
Q96DG6;B2RD36	Q96DG6;B2RD36	2;2	2;2	2;2	Carboxymethylenebutenolidase homolog	CMBL	>sp|Q96DG6|CMBL_HUMAN Carboxymethylenebutenolidase homolog OS=Homo sapiens GN=CMBL PE=1 SV=1;>tr|B2RD36|B2RD36_HUMAN cDNA, FLJ96437 OS=Homo sapiens PE=2 SV=1	2	2	2	2	2	2	2	2	2	1	2	2	2	2	2	1	2	2	2	2	2	1	8.2	8.2	8.2	28.048	245	245;245	0	By MS/MS	By MS/MS	By matching	By MS/MS	By matching	By matching	8.2	8.2	8.2	8.2	8.2	4.9	8033200
O95456;B2RD51;F8WBH7	O95456;B2RD51;F8WBH7	2;2;1	2;2;1	2;2;1	Proteasome assembly chaperone 1	PSMG1	>sp|O95456|PSMG1_HUMAN Proteasome assembly chaperone 1 OS=Homo sapiens GN=PSMG1 PE=1 SV=1;>tr|B2RD51|B2RD51_HUMAN cDNA, FLJ96455, highly similar to Homo sapiens Down syndrome critical region gene 2 (DSCR2), mRNA OS=Homo sapiens PE=2 SV=1;>tr|F8WBH7|F8WBH7_	3	2	2	2	2	1	1	2	1	1	2	1	1	2	1	1	2	1	1	2	1	1	8.3	8.3	8.3	32.854	288	288;288;63	0	By MS/MS	By matching	By matching	By MS/MS	By MS/MS	By matching	8.3	4.9	4.9	8.3	3.5	4.9	6757600
Q9BRJ7;B2RD96;K7EIN2;K7ENA3;W4VSQ8;B4DLR9;B4DIZ6;Q96DE0	Q9BRJ7;B2RD96;K7EIN2;K7ENA3;W4VSQ8	6;6;5;4;3;1;1;1	6;6;5;4;3;1;1;1	6;6;5;4;3;1;1;1	Protein syndesmos	NUDT16L1	>sp|Q9BRJ7|SDOS_HUMAN Protein syndesmos OS=Homo sapiens GN=NUDT16L1 PE=1 SV=1;>tr|B2RD96|B2RD96_HUMAN cDNA, FLJ96514 OS=Homo sapiens PE=2 SV=1;>tr|K7EIN2|K7EIN2_HUMAN Protein syndesmos (Fragment) OS=Homo sapiens GN=NUDT16L1 PE=1 SV=1;>tr|K7ENA3|K7ENA3_HUMA	8	6	6	6	6	6	5	5	6	5	6	6	5	5	6	5	6	6	5	5	6	5	35.1	35.1	35.1	23.338	211	211;211;198;171;192;148;149;195	0	By MS/MS	By MS/MS	By MS/MS	By MS/MS	By MS/MS	By MS/MS	35.1	35.1	29.9	29.9	35.1	31.3	93753000
G3V580;G3V2X6;C9JSX3;O14744;B2RDD7;G3V507;G3V2F5;G3V5L5;G3V2L6;H0YJX6;B4DV00	G3V580;G3V2X6;C9JSX3;O14744;B2RDD7;G3V507;G3V2F5;G3V5L5;G3V2L6;H0YJX6;B4DV00	2;2;2;2;2;1;1;1;1;1;1	2;2;2;2;2;1;1;1;1;1;1	2;2;2;2;2;1;1;1;1;1;1	Protein arginine N-methyltransferase 5;Protein arginine N-methyltransferase 5, N-terminally processed	PRMT5	>tr|G3V580|G3V580_HUMAN Protein arginine N-methyltransferase 5 (Fragment) OS=Homo sapiens GN=PRMT5 PE=1 SV=1;>tr|G3V2X6|G3V2X6_HUMAN Protein arginine N-methyltransferase 5 (Fragment) OS=Homo sapiens GN=PRMT5 PE=1 SV=1;>tr|C9JSX3|C9JSX3_HUMAN Protein argini	11	2	2	2	1	0	0	1	1	2	1	0	0	1	1	2	1	0	0	1	1	2	12.2	12.2	12.2	20.375	180	180;185;186;637;637;42;86;169;183;279;531	0	By MS/MS	By matching	By matching	By matching	By matching	By MS/MS	5.6	0	0	5.6	5.6	12.2	986090
B2RDE1;A0A087WWU8;Q5HYB6;Q5VU61;J3KN67;M1VPF4;D6R904;Q8NAG3;B4DWT5;P06753;Q8NAH0;B4DQ80;Q6LDX7;Q5VU62;D6RFM2;Q8NI98	B2RDE1;A0A087WWU8;Q5HYB6;Q5VU61;J3KN67;M1VPF4;D6R904;Q8NAG3;B4DWT5;P06753	13;12;12;10;9;9;8;8;8;8;6;5;4;4;3;1	13;12;12;10;9;9;8;8;8;8;6;5;4;4;3;1	9;8;9;8;5;5;4;8;8;4;4;5;4;4;3;1	Tyrosine-protein kinase receptor;Tropomyosin alpha-3 chain	DKFZp686J1372;TPM3;TPM3-ROS1	>tr|B2RDE1|B2RDE1_HUMAN cDNA, FLJ96568, highly similar to Homo sapiens tropomyosin 3 (TPM3), mRNA OS=Homo sapiens PE=2 SV=1;>tr|A0A087WWU8|A0A087WWU8_HUMAN Tropomyosin alpha-3 chain OS=Homo sapiens GN=TPM3 PE=1 SV=1;>tr|Q5HYB6|Q5HYB6_HUMAN Epididymis lumin	16	13	13	9	12	13	13	13	11	12	12	13	13	13	11	12	8	9	9	9	7	9	47.2	47.2	33.5	29.017	248	248;227;232;223;285;725;95;183;203;285;243;182;96;158;49;92	0	By MS/MS	By MS/MS	By MS/MS	By MS/MS	By MS/MS	By MS/MS	43.5	47.2	47.2	47.2	39.9	44.4	202690000
H0YMI6;H0YMA1;H0YMZ1;H0YL69;P25789;B2RDG0;H0YKS0;H0YLS6;H0YLC2;H0YKT8;H0YN18;Q7Z474	H0YMI6;H0YMA1;H0YMZ1;H0YL69;P25789;B2RDG0;H0YKS0;H0YLS6;H0YLC2;H0YKT8;H0YN18;Q7Z474	2;2;2;2;2;2;1;1;1;1;1;1	2;2;2;2;2;2;1;1;1;1;1;1	2;2;2;2;2;2;1;1;1;1;1;1	Proteasome subunit alpha type;Proteasome subunit alpha type-4;Proteasome subunit beta type	PSMA4	>tr|H0YMI6|H0YMI6_HUMAN Proteasome subunit alpha type (Fragment) OS=Homo sapiens GN=PSMA4 PE=1 SV=1;>tr|H0YMA1|H0YMA1_HUMAN Proteasome subunit alpha type (Fragment) OS=Homo sapiens GN=PSMA4 PE=1 SV=1;>tr|H0YMZ1|H0YMZ1_HUMAN Proteasome subunit alpha type (F	12	2	2	2	1	1	0	1	0	2	1	1	0	1	0	2	1	1	0	1	0	2	13.7	13.7	13.7	20.526	183	183;209;220;236;261;261;122;125;174;181;230;237	0	By matching	By matching	By matching	By matching	By matching	By MS/MS	8.7	8.7	0	8.7	0	13.7	8517400
B2RDK5;Q8IYB5;A8K333;B4E0I1;A0A087X1X9	B2RDK5;Q8IYB5;A8K333;B4E0I1;A0A087X1X9	4;3;3;2;2	4;3;3;2;2	4;3;3;2;2	Stromal membrane-associated protein 1	SMAP1	>tr|B2RDK5|B2RDK5_HUMAN cDNA, FLJ96655, highly similar to Homo sapiens stromal membrane-associated protein 1 (SMAP1), mRNA OS=Homo sapiens PE=2 SV=1;>sp|Q8IYB5|SMAP1_HUMAN Stromal membrane-associated protein 1 OS=Homo sapiens GN=SMAP1 PE=1 SV=2;>tr|A8K333|	5	4	4	4	3	4	4	4	4	4	3	4	4	4	4	4	3	4	4	4	4	4	10	10	10	47.708	440	440;467;467;137;457	0	By MS/MS	By MS/MS	By MS/MS	By MS/MS	By MS/MS	By MS/MS	7	10	10	10	10	10	109420000
O75477;B2RDK6;D3DR65;B0QZ43;B4DPN7	O75477;B2RDK6;D3DR65;B0QZ43;B4DPN7	4;4;4;3;2	4;4;4;3;2	2;2;2;1;1	Erlin-1	ERLIN1;SPFH1	>sp|O75477|ERLN1_HUMAN Erlin-1 OS=Homo sapiens GN=ERLIN1 PE=1 SV=1;>tr|B2RDK6|B2RDK6_HUMAN cDNA, FLJ96656, highly similar to Homo sapiens SPFH domain family, member 1 (SPFH1), mRNA OS=Homo sapiens PE=2 SV=1;>tr|D3DR65|D3DR65_HUMAN SPFH domain family, membe	5	4	4	2	4	4	3	2	2	2	4	4	3	2	2	2	2	2	2	1	1	1	13.9	13.9	6.9	38.925	346	346;346;348;275;232	0	By matching	By MS/MS	By MS/MS	By matching	By MS/MS	By MS/MS	13.9	13.9	10.4	6.4	6.4	6.4	20258000
Q9Y5Y2;B2RDN3;Q2YS46;B7Z6P0;H3BQR2;H3BNF0;H3BRK5;H3BMW1;H3BNS4	Q9Y5Y2;B2RDN3;Q2YS46;B7Z6P0;H3BQR2;H3BNF0	4;4;3;2;2;2;1;1;1	4;4;3;2;2;2;1;1;1	4;4;3;2;2;2;1;1;1	Cytosolic Fe-S cluster assembly factor NUBP2	NUBP2;NUBP1	>sp|Q9Y5Y2|NUBP2_HUMAN Cytosolic Fe-S cluster assembly factor NUBP2 OS=Homo sapiens GN=NUBP2 PE=1 SV=1;>tr|B2RDN3|B2RDN3_HUMAN Cytosolic Fe-S cluster assembly factor NUBP2 OS=Homo sapiens GN=NUBP2 PE=2 SV=1;>tr|Q2YS46|Q2YS46_HUMAN C447E6.1 (Nucleotide bind	9	4	4	4	3	3	3	4	3	1	3	3	3	4	3	1	3	3	3	4	3	1	24	24	24	28.825	271	271;271;265;130;211;251;46;139;271	0	By MS/MS	By MS/MS	By MS/MS	By MS/MS	By MS/MS	By MS/MS	14.4	20.3	14.4	24	14.4	5.5	11441000
Q8N1H4;Q68DZ9;Q59GA1;P62995;B2RDQ3;H7C2L4;H7BXF3	Q8N1H4;Q68DZ9;Q59GA1;P62995;B2RDQ3	3;3;3;3;3;1;1	3;3;3;3;3;1;1	3;3;3;3;3;1;1	Transformer-2 protein homolog beta	DKFZp686F18120;TRA2B	>tr|Q8N1H4|Q8N1H4_HUMAN cDNA FLJ40872 fis, clone TUTER2000283, highly similar to Homo sapiens transformer-2-beta (SFRS10) gene OS=Homo sapiens PE=2 SV=1;>tr|Q68DZ9|Q68DZ9_HUMAN Putative uncharacterized protein DKFZp686F18120 (Fragment) OS=Homo sapiens GN=D	7	3	3	3	3	3	3	3	3	2	3	3	3	3	3	2	3	3	3	3	3	2	15.9	15.9	15.9	29.201	252	252;276;278;288;288;107;127	0	By MS/MS	By matching	By MS/MS	By matching	By MS/MS	By MS/MS	15.9	15.9	15.9	15.9	15.9	11.9	9882000
Q9BRL5;P62158;B4DJ51;B2RDW0;H0Y7A7;E7ETZ0;E7EMB3;F8WBR5;M0QZ52;G3V479;G3V361;Q96HY3;A8K1M2;G3V226	Q9BRL5;P62158;B4DJ51;B2RDW0;H0Y7A7;E7ETZ0;E7EMB3;F8WBR5;M0QZ52;G3V479;G3V361;Q96HY3;A8K1M2	4;4;4;4;4;3;3;2;2;2;2;2;2;1	4;4;4;4;4;3;3;2;2;2;2;2;2;1	4;4;4;4;4;3;3;2;2;2;2;2;2;1	Calmodulin	CALM1;CALM2;CALM3	>tr|Q9BRL5|Q9BRL5_HUMAN CALM3 protein OS=Homo sapiens PE=1 SV=1;>sp|P62158|CALM_HUMAN Calmodulin OS=Homo sapiens GN=CALM1 PE=1 SV=2;>tr|B4DJ51|B4DJ51_HUMAN Calmodulin 1 (Phosphorylase kinase, delta), isoform CRA_a OS=Homo sapiens GN=HEL-S-72 PE=1 SV=1;>tr|	14	4	4	4	3	3	3	2	3	4	3	3	3	2	3	4	3	3	3	2	3	4	37.4	37.4	37.4	16.506	147	147;149;149;149;187;150;196;65;83;83;98;113;150;76	0	By MS/MS	By MS/MS	By MS/MS	By MS/MS	By MS/MS	By MS/MS	28.6	31.3	31.3	19.7	31.3	37.4	42078000
Q5RKT7;P62979;B2RDW1;Q8WYN9;J3QS39;J3QTR3;F5H6Q2;Q3MIH3;P62987;F5GYU3;F5H2Z3;F5H265;Q5UGI3;B4DV12;F5H388;F5H747;F5GXK7;J3QKN0;Q5U5U6;Q5PY61;P0CG47;Q9UFQ0;Q96C32;Q96MH4;L8B4I8;L8B196;Q96H31;L8B4R0;A8K674;P0CG48;L8B4Z6;L8B4M0;L8B4J3;Q66K58;Q59EM9;M0R1V7;Q49A90;M0R1M6;M0R2S1;J3QLP7;J3QRK5;J3QSA3;K7EMA8;F5GZ39;J3KSM4	Q5RKT7;P62979;B2RDW1;Q8WYN9;J3QS39;J3QTR3;F5H6Q2;Q3MIH3;P62987;F5GYU3;F5H2Z3;F5H265;Q5UGI3;B4DV12;F5H388;F5H747;F5GXK7;J3QKN0;Q5U5U6;Q5PY61;P0CG47;Q9UFQ0;Q96C32;Q96MH4;L8B4I8;L8B196;Q96H31;L8B4R0;A8K674;P0CG48;L8B4Z6;L8B4M0;L8B4J3;Q66K58;Q59EM9	6;6;6;5;3;3;3;3;3;3;3;3;3;3;3;3;3;3;3;3;3;3;3;3;3;3;3;3;3;3;3;3;3;3;3;2;2;2;2;2;2;1;1;1;1	6;6;6;5;3;3;3;3;3;3;3;3;3;3;3;3;3;3;3;3;3;3;3;3;3;3;3;3;3;3;3;3;3;3;3;2;2;2;2;2;2;1;1;1;1	6;6;6;5;3;3;3;3;3;3;3;3;3;3;3;3;3;3;3;3;3;3;3;3;3;3;3;3;3;3;3;3;3;3;3;2;2;2;2;2;2;1;1;1;1	Ubiquitin-40S ribosomal protein S27a;Ubiquitin;40S ribosomal protein S27a;Ubiquitin-60S ribosomal protein L40;Ubiquitin;60S ribosomal protein L40;Polyubiquitin-B;Ubiquitin;Polyubiquitin-C;Ubiquitin	RPS27A;UBB;UBC;UBA52;DKFZp434K0435;UbC	>tr|Q5RKT7|Q5RKT7_HUMAN Ribosomal protein S27a OS=Homo sapiens GN=RPS27A PE=1 SV=1;>sp|P62979|RS27A_HUMAN Ubiquitin-40S ribosomal protein S27a OS=Homo sapiens GN=RPS27A PE=1 SV=2;>tr|B2RDW1|B2RDW1_HUMAN Epididymis luminal protein 112 OS=Homo sapiens GN=RPS	45	6	6	6	6	5	6	4	6	6	6	5	6	4	6	6	6	5	6	4	6	6	48.1	48.1	48.1	17.905	156	156;156;156;121;93;106;122;128;128;134;136;149;153;153;155;160;169;206;229;229;229;239;305;388;533;533;546;609;609;685;685;685;685;698;1309;63;95;114;138;224;229;43;53;61;98	0	By MS/MS	By MS/MS	By MS/MS	By MS/MS	By MS/MS	By MS/MS	48.1	42.3	48.1	34	48.1	48.1	266560000
Q9BQ61;B2RE11;K7EN60	Q9BQ61;B2RE11;K7EN60	2;2;1	2;2;1	2;2;1	Uncharacterized protein C19orf43	C19orf43	>sp|Q9BQ61|CS043_HUMAN Uncharacterized protein C19orf43 OS=Homo sapiens GN=C19orf43 PE=1 SV=1;>tr|B2RE11|B2RE11_HUMAN cDNA, FLJ96865 OS=Homo sapiens PE=2 SV=1;>tr|K7EN60|K7EN60_HUMAN Uncharacterized protein C19orf43 OS=Homo sapiens GN=C19orf43 PE=1 SV=1	3	2	2	2	2	1	2	2	2	1	2	1	2	2	2	1	2	1	2	2	2	1	13.6	13.6	13.6	18.419	176	176;176;150	0	By MS/MS	By matching	By MS/MS	By MS/MS	By MS/MS	By matching	13.6	8.5	13.6	13.6	13.6	8.5	10366000
P04844;B2RE46;Q5JYR4;B4DJL0;Q5JYR7;F2Z3K5	P04844;B2RE46;Q5JYR4;B4DJL0;Q5JYR7	6;6;3;3;3;1	6;6;3;3;3;1	6;6;3;3;3;1	Dolichyl-diphosphooligosaccharide--protein glycosyltransferase subunit 2	RPN2	>sp|P04844|RPN2_HUMAN Dolichyl-diphosphooligosaccharide--protein glycosyltransferase subunit 2 OS=Homo sapiens GN=RPN2 PE=1 SV=3;>tr|B2RE46|B2RE46_HUMAN cDNA, FLJ96923, highly similar to Homo sapiens ribophorin II (RPN2), mRNA OS=Homo sapiens PE=2 SV=1;>tr	6	6	6	6	5	5	5	2	3	4	5	5	5	2	3	4	5	5	5	2	3	4	18.5	18.5	18.5	69.283	631	631;631;166;283;344;162	0	By MS/MS	By MS/MS	By MS/MS	By MS/MS	By matching	By MS/MS	16.3	16.3	16.3	7	8.9	12.8	34945000
B2RTQ5;Q5VZK9	B2RTQ5;Q5VZK9	8;7	8;7	8;7	Leucine-rich repeat-containing protein 16A	LRRC16A	>tr|B2RTQ5|B2RTQ5_HUMAN LRRC16A protein OS=Homo sapiens GN=LRRC16A PE=2 SV=1;>sp|Q5VZK9|LR16A_HUMAN Leucine-rich repeat-containing protein 16A OS=Homo sapiens GN=LRRC16A PE=1 SV=1	2	8	8	8	6	6	4	7	8	2	6	6	4	7	8	2	6	6	4	7	8	2	9.7	9.7	9.7	150.91	1365	1365;1371	0	By MS/MS	By MS/MS	By matching	By MS/MS	By MS/MS	By matching	7.8	7.9	5.3	8	9.7	2.1	20956000
G3XAI9;B3KWP5;Q5BKY9;B2RXJ1;Q8N9E0	G3XAI9;B3KWP5;Q5BKY9;B2RXJ1;Q8N9E0	2;2;2;2;2	2;2;2;2;2	2;2;2;2;2	Protein FAM133B;Protein FAM133A	FAM133B;MGC40405;FAM133A	>tr|G3XAI9|G3XAI9_HUMAN Protein FAM133B OS=Homo sapiens GN=FAM133B PE=1 SV=1;>tr|B3KWP5|B3KWP5_HUMAN Uncharacterized protein OS=Homo sapiens GN=MGC40405 PE=2 SV=1;>sp|Q5BKY9|F133B_HUMAN Protein FAM133B OS=Homo sapiens GN=FAM133B PE=1 SV=1;>tr|B2RXJ1|B2RXJ1	5	2	2	2	1	1	1	1	1	2	1	1	1	1	1	2	1	1	1	1	1	2	18.1	18.1	18.1	12.41	105	105;111;247;247;248	0	By matching	By matching	By MS/MS	By MS/MS	By MS/MS	By MS/MS	10.5	10.5	10.5	10.5	10.5	18.1	5170600
Q13085;B2ZZ90;A2NX49;A0A024R0Y2;A0A087X2F8;A0A087X126;A0A0C4DGT1;Q7Z5W8;Q59FY4;O00763;A0A087WYK6;B4DK31;B4DIG6;B4DIW1;B4DWK9;B4DIR2;B4DYJ7;Q4G170;F8W8T8;H0YGH5;Q59GJ9	Q13085;B2ZZ90;A2NX49;A0A024R0Y2	9;9;8;7;2;2;2;2;2;2;1;1;1;1;1;1;1;1;1;1;1	9;9;8;7;2;2;2;2;2;2;1;1;1;1;1;1;1;1;1;1;1	9;9;8;7;2;2;2;2;2;2;1;1;1;1;1;1;1;1;1;1;1	Acetyl-CoA carboxylase 1;Biotin carboxylase	ACACA	>sp|Q13085|ACACA_HUMAN Acetyl-CoA carboxylase 1 OS=Homo sapiens GN=ACACA PE=1 SV=2;>tr|B2ZZ90|B2ZZ90_HUMAN Acetyl-Coenzyme A carboxylase alpha OS=Homo sapiens GN=ACACA PE=2 SV=1;>tr|A2NX49|A2NX49_HUMAN Acetyl-CoA carboxylase OS=Homo sapiens PE=2 SV=1;>tr|A	21	9	9	9	9	8	9	9	8	5	9	8	9	9	8	5	9	8	9	9	8	5	6.4	6.4	6.4	265.55	2346	2346;2346;2339;2268;84;112;120;690;998;2458;114;306;384;410;445;472;688;858;858;859;1689	0	By MS/MS	By MS/MS	By MS/MS	By MS/MS	By MS/MS	By MS/MS	6.4	5.4	6.4	6.4	5.4	3.5	29340000
Q5RI15;B3KM21	Q5RI15;B3KM21	2;2	2;2	2;2	Cytochrome c oxidase protein 20 homolog	COX20;FAM36A	>sp|Q5RI15|COX20_HUMAN Cytochrome c oxidase protein 20 homolog OS=Homo sapiens GN=COX20 PE=1 SV=2;>tr|B3KM21|B3KM21_HUMAN Family with sequence similarity 36, member A, isoform CRA_a OS=Homo sapiens GN=FAM36A PE=2 SV=1	2	2	2	2	2	2	2	2	2	2	2	2	2	2	2	2	2	2	2	2	2	2	22.9	22.9	22.9	13.291	118	118;118	0	By MS/MS	By MS/MS	By MS/MS	By MS/MS	By matching	By MS/MS	22.9	22.9	22.9	22.9	22.9	22.9	11691000
Q9UG64;B3KQ85;Q96CP5;O75439;B3KM34;B4DM90;A8K1E9;G3V0E4	Q9UG64;B3KQ85;Q96CP5;O75439;B3KM34;B4DM90;A8K1E9;G3V0E4	4;4;4;4;4;3;3;3	4;4;4;4;4;3;3;3	4;4;4;4;4;3;3;3	Mitochondrial-processing peptidase subunit beta	DKFZp586I1223;PMPCB	>tr|Q9UG64|Q9UG64_HUMAN Putative uncharacterized protein DKFZp586I1223 (Fragment) OS=Homo sapiens GN=DKFZp586I1223 PE=2 SV=1;>tr|B3KQ85|B3KQ85_HUMAN cDNA FLJ33094 fis, clone TRACH2000703, highly similar to Mitochondrial-processing peptidase subunit beta, m	8	4	4	4	4	4	3	4	4	3	4	4	3	4	4	3	4	4	3	4	4	3	16.5	16.5	16.5	35.188	316	316;339;480;489;489;403;489;490	0	By MS/MS	By MS/MS	By matching	By MS/MS	By MS/MS	By MS/MS	16.5	16.5	13.3	16.5	16.5	12.7	18808000
Q9UIV1;B3KM57;Q96IQ6	Q9UIV1;B3KM57;Q96IQ6	2;2;1	2;2;1	2;2;1	CCR4-NOT transcription complex subunit 7	CNOT7	>sp|Q9UIV1|CNOT7_HUMAN CCR4-NOT transcription complex subunit 7 OS=Homo sapiens GN=CNOT7 PE=1 SV=3;>tr|B3KM57|B3KM57_HUMAN cDNA FLJ10347 fis, clone NT2RM2001035, highly similar to CCR4-NOT transcription complex subunit 7 OS=Homo sapiens PE=2 SV=1;>tr|Q96IQ	3	2	2	2	2	2	2	2	2	2	2	2	2	2	2	2	2	2	2	2	2	2	11.9	11.9	11.9	32.745	285	285;285;246	0	By matching	By matching	By matching	By MS/MS	By MS/MS	By matching	11.9	11.9	11.9	11.9	11.9	11.9	5368000
B3KM90;Q9ULW0;Q643R0;Q96FC3	B3KM90;Q9ULW0;Q643R0;Q96FC3	2;2;2;1	2;2;2;1	2;2;2;1	Targeting protein for Xklp2	TPX2;HCTP4	>tr|B3KM90|B3KM90_HUMAN cDNA FLJ10529 fis, clone NT2RP2000965, highly similar to Targeting protein for Xklp2 OS=Homo sapiens PE=2 SV=1;>sp|Q9ULW0|TPX2_HUMAN Targeting protein for Xklp2 OS=Homo sapiens GN=TPX2 PE=1 SV=2;>tr|Q643R0|Q643R0_HUMAN HCTP4 OS=Homo	4	2	2	2	2	1	1	2	2	0	2	1	1	2	2	0	2	1	1	2	2	0	4.1	4.1	4.1	69.758	605	605;747;747;213	0	By matching	By matching	By matching	By matching	By MS/MS	By matching	4.1	2.1	2.1	4.1	4.1	0	3432600
M0R3C3;Q9NZ01;B3KM97;B3KSQ1	M0R3C3;Q9NZ01;B3KM97;B3KSQ1	3;3;3;2	3;3;3;2	3;3;3;2	Very-long-chain enoyl-CoA reductase	TECR	>tr|M0R3C3|M0R3C3_HUMAN Very-long-chain enoyl-CoA reductase OS=Homo sapiens GN=TECR PE=1 SV=1;>sp|Q9NZ01|TECR_HUMAN Very-long-chain enoyl-CoA reductase OS=Homo sapiens GN=TECR PE=1 SV=1;>tr|B3KM97|B3KM97_HUMAN cDNA FLJ10554 fis, clone NT2RP2002385, highly	4	3	3	3	3	3	3	2	3	2	3	3	3	2	3	2	3	3	3	2	3	2	29.5	29.5	29.5	11.773	105	105;308;308;323	0	By MS/MS	By MS/MS	By MS/MS	By MS/MS	By MS/MS	By MS/MS	29.5	29.5	29.5	18.1	29.5	18.1	56150000
B3KMP6;O94903;D3DSW3;A8K520;E5RFX7;E5RG77;H0YBG2	B3KMP6;O94903;D3DSW3;A8K520;E5RFX7;E5RG77	5;5;5;4;3;3;2	5;5;5;4;3;3;2	5;5;5;4;3;3;2	Proline synthase co-transcribed bacterial homolog protein	PROSC	>tr|B3KMP6|B3KMP6_HUMAN cDNA FLJ11861 fis, clone HEMBA1006885, highly similar to Proline synthetase co-transcribed bacterial homolog protein OS=Homo sapiens PE=2 SV=1;>sp|O94903|PROSC_HUMAN Proline synthase co-transcribed bacterial homolog protein OS=Homo	7	5	5	5	4	4	5	4	4	2	4	4	5	4	4	2	4	4	5	4	4	2	21.7	21.7	21.7	25.937	235	235;275;310;275;137;152;128	0	By MS/MS	By MS/MS	By MS/MS	By MS/MS	By MS/MS	By MS/MS	17.9	17.9	21.7	17	17	9.4	70040000
O75746;B3KMV8	O75746;B3KMV8	5;5	2;2	2;2	Calcium-binding mitochondrial carrier protein Aralar1	SLC25A12	>sp|O75746|CMC1_HUMAN Calcium-binding mitochondrial carrier protein Aralar1 OS=Homo sapiens GN=SLC25A12 PE=1 SV=2;>tr|B3KMV8|B3KMV8_HUMAN cDNA FLJ12766 fis, clone NT2RP2001520, highly similar to Calcium-binding mitochondrial carrier protein Aralar1 OS=Homo	2	5	2	2	5	4	5	4	4	3	2	2	2	2	2	1	2	2	2	2	2	1	7.5	4.1	4.1	74.761	678	678;678	0	By MS/MS	By matching	By matching	By matching	By matching	By matching	7.5	7.5	7.5	7.5	7.5	5.6	5724700
O94992;B3KN49	O94992;B3KN49	1;1	1;1	1;1	Protein HEXIM1	HEXIM1	>sp|O94992|HEXI1_HUMAN Protein HEXIM1 OS=Homo sapiens GN=HEXIM1 PE=1 SV=1;>tr|B3KN49|B3KN49_HUMAN cDNA FLJ13562 fis, clone PLACE1008080, highly similar to Homo sapiens hexamethylene bis-acetamide inducible 1 (HEXIM1), mRNA OS=Homo sapiens PE=2 SV=1	2	1	1	1	1	0	0	1	1	0	1	0	0	1	1	0	1	0	0	1	1	0	3.9	3.9	3.9	40.623	359	359;359	0	By matching	By matching	By matching	By MS/MS	By matching	By matching	3.9	0	0	3.9	3.9	0	4241600
O95816;B3KN59;B3KM36	O95816;B3KN59;B3KM36	7;7;6	7;7;6	7;7;6	BAG family molecular chaperone regulator 2	BAG2	>sp|O95816|BAG2_HUMAN BAG family molecular chaperone regulator 2 OS=Homo sapiens GN=BAG2 PE=1 SV=1;>tr|B3KN59|B3KN59_HUMAN cDNA FLJ13673 fis, clone PLACE1011858, highly similar to BAG family molecular chaperone regulator 2 OS=Homo sapiens PE=2 SV=1;>tr|B3K	3	7	7	7	7	7	7	4	5	6	7	7	7	4	5	6	7	7	7	4	5	6	48.3	48.3	48.3	23.772	211	211;211;211	0	By MS/MS	By MS/MS	By MS/MS	By MS/MS	By MS/MS	By MS/MS	48.3	48.3	48.3	20.4	33.6	40.8	77979000
B3KN82;Q9Y2X3;H7BZ72	B3KN82;Q9Y2X3;H7BZ72	2;2;1	2;2;1	2;2;1	Nucleolar protein 58	NOP58	>tr|B3KN82|B3KN82_HUMAN cDNA FLJ13913 fis, clone Y79AA1000231, highly similar to Nucleolar protein NOP5 OS=Homo sapiens PE=2 SV=1;>sp|Q9Y2X3|NOP58_HUMAN Nucleolar protein 58 OS=Homo sapiens GN=NOP58 PE=1 SV=1;>tr|H7BZ72|H7BZ72_HUMAN Nucleolar protein 58 (F	3	2	2	2	1	1	0	1	1	1	1	1	0	1	1	1	1	1	0	1	1	1	6.7	6.7	6.7	52.288	466	466;529;187	0	By MS/MS	By matching	By matching	By matching	By matching	By MS/MS	3.6	3.6	0	3	3	3	2307100
B4DE78;B4DHC4;P61981;B3KNB4;Q3YBA8;B4DJF2;I3L3T1;K7EIT4;A2IDB2;Q04917;B2R6N6;A0A024R1K7	B4DE78;B4DHC4;P61981;B3KNB4	3;3;3;3;1;1;1;1;1;1;1;1	2;2;2;2;0;0;0;0;0;0;0;0	2;2;2;2;0;0;0;0;0;0;0;0	14-3-3 protein gamma;14-3-3 protein gamma, N-terminally processed	YWHAG	>tr|B4DE78|B4DE78_HUMAN cDNA FLJ52141, highly similar to 14-3-3 protein gamma OS=Homo sapiens PE=2 SV=1;>tr|B4DHC4|B4DHC4_HUMAN cDNA FLJ51843, highly similar to 14-3-3 protein gamma OS=Homo sapiens PE=2 SV=1;>sp|P61981|1433G_HUMAN 14-3-3 protein gamma OS=H	12	3	2	2	2	2	2	1	3	3	2	2	2	1	2	2	2	2	2	1	2	2	15.5	11.6	11.6	23.502	207	207;225;247;247;74;94;107;109;162;246;246;246	0	By MS/MS	By MS/MS	By MS/MS	By matching	By MS/MS	By MS/MS	11.6	11.6	11.6	6.8	15.5	15.5	11642000
P61619;B3KNF6;B4DR61;H7C1Q9;C9JXC6;H7C069;A6NK38;F2Z2C7;A6NIF9;C9JJV4;B3KQ68;F8W776;Q8TC24;Q9H9S3	P61619;B3KNF6;B4DR61	3;3;3;1;1;1;1;1;1;1;1;1;1;1	3;3;3;1;1;1;1;1;1;1;1;1;1;1	3;3;3;1;1;1;1;1;1;1;1;1;1;1	Protein transport protein Sec61 subunit alpha isoform 1	SEC61A1	>sp|P61619|S61A1_HUMAN Protein transport protein Sec61 subunit alpha isoform 1 OS=Homo sapiens GN=SEC61A1 PE=1 SV=2;>tr|B3KNF6|B3KNF6_HUMAN Sec61 alpha 1 subunit (S. cerevisiae), isoform CRA_c OS=Homo sapiens GN=SEC61A1 PE=2 SV=1;>tr|B4DR61|B4DR61_HUMAN Pr	14	3	3	3	3	2	3	3	3	2	3	2	3	3	3	2	3	2	3	3	3	2	8.8	8.8	8.8	52.264	476	476;476;482;94;101;145;159;162;168;189;365;410;418;476	0	By MS/MS	By matching	By MS/MS	By MS/MS	By MS/MS	By MS/MS	8.8	6.5	8.8	8.8	8.8	4.6	31216000
Q6PIW4;B3KNH6	Q6PIW4;B3KNH6	2;2	2;2	2;2	Fidgetin-like protein 1	FIGNL1	>sp|Q6PIW4|FIGL1_HUMAN Fidgetin-like protein 1 OS=Homo sapiens GN=FIGNL1 PE=1 SV=2;>tr|B3KNH6|B3KNH6_HUMAN cDNA FLJ14631 fis, clone NT2RP2000660, highly similar to Homo sapiens fidgetin-like 1 (FIGNL1), mRNA OS=Homo sapiens PE=2 SV=1	2	2	2	2	1	2	2	2	2	2	1	2	2	2	2	2	1	2	2	2	2	2	4.3	4.3	4.3	74.076	674	674;674	0	By MS/MS	By matching	By matching	By MS/MS	By matching	By matching	2.7	4.3	4.3	4.3	4.3	4.3	3526900
H0YN07;H0YMR4;B4DXR7;B3KPY9;Q6I9Y8;B3KSQ4;Q59H62;D3DS63;B3KTB3;B3KT38;B3KPS9;Q8TEX9;B3KQ33;Q59FI4	H0YN07;H0YMR4;B4DXR7;B3KPY9;Q6I9Y8;B3KSQ4;Q59H62;D3DS63;B3KTB3;B3KT38;B3KPS9;Q8TEX9;B3KQ33;Q59FI4	1;1;1;1;1;1;1;1;1;1;1;1;1;1	1;1;1;1;1;1;1;1;1;1;1;1;1;1	1;1;1;1;1;1;1;1;1;1;1;1;1;1	Importin-4	IPO4	>tr|H0YN07|H0YN07_HUMAN Importin-4 (Fragment) OS=Homo sapiens GN=IPO4 PE=1 SV=1;>tr|H0YMR4|H0YMR4_HUMAN Importin-4 (Fragment) OS=Homo sapiens GN=IPO4 PE=1 SV=1;>tr|B4DXR7|B4DXR7_HUMAN cDNA FLJ58302, highly similar to Importin-4 OS=Homo sapiens PE=2 SV=1;>t	14	1	1	1	0	0	0	1	0	0	0	0	0	1	0	0	0	0	0	1	0	0	5.4	5.4	5.4	33.154	312	312;547;651;743;757;757;758;945;945;945;945;1081;1081;1264	0.0064841	By matching	By matching	By matching	By MS/MS	By matching	By matching	0	0	0	5.4	0	0	830950
B3KQW5;Q8NBL8;P26572;B3KQ18;Q59G70	B3KQW5;Q8NBL8;P26572;B3KQ18;Q59G70	1;1;1;1;1	1;1;1;1;1	1;1;1;1;1	Alpha-1,3-mannosyl-glycoprotein 2-beta-N-acetylglucosaminyltransferase	MGAT1	>tr|B3KQW5|B3KQW5_HUMAN cDNA FLJ33204 fis, clone ADRGL2007125, highly similar to Alpha-1,3-mannosyl-glycoprotein2-beta-N- acetylglucosaminyltransferase OS=Homo sapiens PE=2 SV=1;>tr|Q8NBL8|Q8NBL8_HUMAN cDNA PSEC0120 fis, clone PLACE1002379, highly similar	5	1	1	1	0	0	0	0	0	1	0	0	0	0	0	1	0	0	0	0	0	1	6.6	6.6	6.6	23.24	197	197;302;445;445;473	1	By matching	By matching	By matching	By matching	By matching	By MS/MS	0	0	0	0	0	6.6	14100000
B3KQ51;Q8WZ56;Q6I9T8;Q5U0I7;P67775;P62714;B3KUN1;B3KRM2;H0YC23;H0YBN9;E5RFI3;E5RHP4;E7ESG8;E5RHC1;B7Z2C5	B3KQ51;Q8WZ56;Q6I9T8;Q5U0I7;P67775;P62714;B3KUN1;B3KRM2;H0YC23	5;5;5;5;5;5;5;5;3;2;1;1;1;1;1	5;5;5;5;5;5;5;5;3;2;1;1;1;1;1	5;5;5;5;5;5;5;5;3;2;1;1;1;1;1	Serine/threonine-protein phosphatase;Serine/threonine-protein phosphatase 2A catalytic subunit alpha isoform;Serine/threonine-protein phosphatase 2A catalytic subunit beta isoform	PPP2CA;PPP2CB	>tr|B3KQ51|B3KQ51_HUMAN Serine/threonine-protein phosphatase OS=Homo sapiens PE=2 SV=1;>tr|Q8WZ56|Q8WZ56_HUMAN Serine/threonine-protein phosphatase OS=Homo sapiens PE=2 SV=1;>tr|Q6I9T8|Q6I9T8_HUMAN Serine/threonine-protein phosphatase OS=Homo sapiens GN=PP	15	5	5	5	4	5	5	5	4	4	4	5	5	5	4	4	4	5	5	5	4	4	32.8	32.8	32.8	28.089	244	244;309;309;309;309;309;309;309;124;52;125;126;145;184;471	0	By MS/MS	By MS/MS	By MS/MS	By MS/MS	By MS/MS	By MS/MS	26.6	32.8	32.8	32.8	26.6	26.6	64155000
B3KS18;B4DDX1;B3KQ71;B4DWL6;Q9H4A6	B3KS18;B4DDX1;B3KQ71;B4DWL6;Q9H4A6	1;1;1;1;1	1;1;1;1;1	1;1;1;1;1	Golgi phosphoprotein 3	GOLPH3	>tr|B3KS18|B3KS18_HUMAN cDNA FLJ35285 fis, clone PROST2008079, highly similar to Golgi phosphoprotein 3 OS=Homo sapiens PE=2 SV=1;>tr|B4DDX1|B4DDX1_HUMAN cDNA FLJ54589, highly similar to Golgi phosphoprotein 3 OS=Homo sapiens PE=2 SV=1;>tr|B3KQ71|B3KQ71_HU	5	1	1	1	1	1	1	1	1	0	1	1	1	1	1	0	1	1	1	1	1	0	6.4	6.4	6.4	27.143	236	236;242;281;288;298	0	By matching	By MS/MS	By MS/MS	By MS/MS	By MS/MS	By matching	6.4	6.4	6.4	6.4	6.4	0	4902600
Q6IAW5;O43852;B3KQF5;H0Y875;B3KNG6;A0A024R755;B3KQK3	Q6IAW5;O43852;B3KQF5;H0Y875;B3KNG6;A0A024R755	3;3;3;2;2;2;1	3;3;3;2;2;2;1	3;3;3;2;2;2;1	Calumenin	CALU	>tr|Q6IAW5|Q6IAW5_HUMAN CALU protein OS=Homo sapiens GN=CALU PE=2 SV=1;>sp|O43852|CALU_HUMAN Calumenin OS=Homo sapiens GN=CALU PE=1 SV=2;>tr|B3KQF5|B3KQF5_HUMAN cDNA FLJ90381 fis, clone NT2RP2005035, highly similar to Calumenin OS=Homo sapiens PE=2 SV=1;>t	7	3	3	3	3	3	3	1	1	2	3	3	3	1	1	2	3	3	3	1	1	2	17.5	17.5	17.5	37.106	315	315;315;315;147;315;315;119	0	By matching	By MS/MS	By MS/MS	By matching	By MS/MS	By MS/MS	17.5	17.5	17.5	4.1	4.1	8.9	14227000
B3KQG6;O95373;B3KNG9;Q59F59;O15397	B3KQG6;O95373	3;3;1;1;1	3;3;1;1;1	3;3;1;1;1	Importin-7	IPO7	>tr|B3KQG6|B3KQG6_HUMAN cDNA FLJ90427 fis, clone NT2RP3000481, highly similar to Importin-7 OS=Homo sapiens PE=2 SV=1;>sp|O95373|IPO7_HUMAN Importin-7 OS=Homo sapiens GN=IPO7 PE=1 SV=1	5	3	3	3	3	3	3	3	2	1	3	3	3	3	2	1	3	3	3	3	2	1	4.8	4.8	4.8	82.515	722	722;1038;203;485;1037	0	By MS/MS	By MS/MS	By MS/MS	By MS/MS	By MS/MS	By MS/MS	4.8	4.8	4.8	4.8	2.6	1.4	17219000
[truncated: 935 more rows]
[truncated: 38 more columns]

## Sheet: Proteingroups_METTL21c
Protein IDs	Majority protein IDs	Peptide counts (all)	Peptide counts (razor+unique)	Peptide counts (unique)	Protein names	Gene names	Fasta headers	Number of proteins	Peptides	Razor + unique peptides	Unique peptides	Peptides METTL21c_1	Peptides METTL21c_2	Peptides METTL21c_3	Peptides WT1	Peptides WT2	Peptides WT3	Razor + unique peptides METTL21c_1	Razor + unique peptides METTL21c_2	Razor + unique peptides METTL21c_3	Razor + unique peptides WT1	Razor + unique peptides WT2	Razor + unique peptides WT3	Unique peptides METTL21c_1	Unique peptides METTL21c_2	Unique peptides METTL21c_3	Unique peptides WT1	Unique peptides WT2	Unique peptides WT3	Sequence coverage [%]	Unique + razor sequence coverage [%]	Unique sequence coverage [%]	Mol. weight [kDa]	Sequence length	Sequence lengths	Q-value	Identification type METTL21c_1	Identification type METTL21c_2	Identification type METTL21c_3	Identification type WT1	Identification type WT2	Identification type WT3	Sequence coverage METTL21c_1 [%]	Sequence coverage METTL21c_2 [%]	Sequence coverage METTL21c_3 [%]	Sequence coverage WT1 [%]	Sequence coverage WT2 [%]	Sequence coverage WT3 [%]	Intensity
[truncated: 1,775 more rows]
[truncated: 38 more columns]

[truncated: 13 more sheets: Proteingroups_METTL25, Proteingroups_METTL16, Proteingroups_METTL13, Proteingroups_METTL10, Proteingroups_METTL2B, Proteingroups_METTL7B, Proteingroups_METTL8, Proteingroups_METTL9, Proteingroups_METTL15, Proteingroups_METTL3, Proteingroups_METTL14, Proteingroups_METTL9NE, Proteingroups_MBD3_pos]
